# Supplementary material for: The transcriptome of dendritic cells redraws the boundaries between pathogenicity and commensalism in yeast
Source: Microb Cell. 2026 Jul 7;13:282–92. doi: 10.15698/mic2026.07.882 (PMC13365740; doi:10.15698/mic2026.07.882)
Supplement: Supplementary file 2 [file mic-13-282-s02.xlsx]

## Sheet: README
Table S1
Fungal strains used in this study and references to sequence data deposited in ArrayExpress Archive
sheet	description
strains	details on the fungal strains used in this study
data	Accession numbers and details on the sequencing data deposited in ArrayExpress archive

## Sheet: strains
Strain name	Species	Isolation source	Details	reference
SK1	S. cerevisiae	laboratory	Reference strain
BB1533	S. cerevisiae	wine		Rizzetto et al. 2016
YA5	S. cerevisiae	clinical sample		Ramazzotti et al. 2018
YB7	S. cerevisiae	clinical sample		Ramazzotti et al. 2018
Y13EU	S. cerevisiae	clinical sample		Ramazzotti et al. 2018
SC5314	C. albicans	laboratory	Reference strain
t1.1	C. albicans			Weil et al. 2018
t2.1	C. albicans			Weil et al. 2018
YA4	C. parapsilosis	clinical sample		Cavalieri et al. 2018
YB1	C. parapsilosis	clinical sample		Cavalieri et al. 2018
AF293	A. fumigatus
AF293 VKBR1	A.fumigatus		Color mutant	Rizzetto et al. 2012
AF293 VKWH2	A.fumigatus		Color mutant	Rizzetto et al. 2012

## Sheet: data
SecondarySample accession	experiment_accession	seqID	DC_ID	strainID	sampleName	left reads_kept	right reads_kept	left reads_aligned (%)	right reads_aligned (%)	overall_read_mapping_rate
ERS221088	ERX211463	ERR236930	DC5412	NA	DC_1_vsHomo	66112346	66043702	78.68	78.03	95.1
ERS221104	ERX211481	ERR236931	DC5618	NA	DC_2_vsHomo	55483067	55482186	78.09	77.39	93.4
ERS221079	ERX211467	ERR236925	DC6704	NA	DC_3_vsHomo	55123179	55109785	78.18	76.63	94
ERS221079	ERX211454	ERR236958	DC6704	NA	DC_4_vsHomo	38929408	38919885	77.99	76	93.3
ERS221079	ERX211502	ERR236960	DC6704	NA	DC_5_vsHomo	52938610	52882758	79.14	78.09	95
ERS221079	ERX211492	ERR236970	DC6704	NA	DC_6_vsHomo	43293592	43248292	78.51	77.46	93.9
ERS221091	ERX211466	ERR236924	DC5412	YB1	Cp_YB1_1_vsHomo	55174836	55173854	26.19	25.95	30.2
ERS221113	ERX211491	ERR236952	DC5412	YB1	Cp_YB1_4_vsHomo	24979488	24974467	1.9	1.89	1.5	removed
ERS221098	ERX211475	ERR236937	DC5618	YB1	Cp_YB1_2_vsHomo	42026107	41991633	22.9	21.5	22.2
ERS221089	ERX211464	ERR236934	DC6704	YB1	Cp_YB1_3_vsHomo	38601916	38580427	17.31	17.09	19
ERS221118	ERX211497	ERR236938	DC5412	AF293	Af_AF293_1_vsHomo	36363823	36343413	83.03	81.57	87.9
ERS221124	ERX211504	ERR236963	DC5618	AF293	Af_AF293_2_vsHomo	48929159	48918380	22.48	21.8	23.3
ERS221117	ERX211496	ERR236962	DC6704	AF293	Af_AF293_3_vsHomo	38270835	38255112	13	12.59	13.8
ERS221102	ERX211479	ERR236953	DC5618	AF293 VKWH2	Af_AF293VKWH2_1_vsHomo	39291090	39267195	15.81	15.5	28.99
ERS221111	ERX211489	ERR236920	DC6704	AF293 VKWH2	Af_AF293VKWH2_2_vsHomo	46767010	46746233	17.81	17.32	19.2
ERS221119	ERX211498	ERR236948	DC5618	AF293 WKBR1	Af_AF293WKBR1_1_vsHomo	38116882	38094085	40.23	38.61	40.8
ERS221095	ERX211471	ERR236949	DC6704	AF293 WKBR1	Af_AF293WKBR1_2_vsHomo	56110590	56085154	26.16	25.53	28
ERS221110	ERX211488	ERR236972	DC5618	AF293 WKBR3	Af_AF293WKBR3_1_vsHomo	35549497	35541499	33.09	31.16	33.5
ERS221122	ERX211501	ERR236946	DC5618	SC5314	Ca_SC5314_1_vsHomo	53251640	53219287	8.74	8.63	9.6
ERS221086	ERX211461	ERR236928	DC6704	SC5314	Ca_SC5314_2_vsHomo	37839295	37818338	18.16	17.99	20.3
ERS221101	ERX211478	ERR236968	DC5412	t1.1	Ca_t11_1_vsHomo	31878032	31871545	1.98	1.97	1.6	removed
ERS221078	ERX211453	ERR236915	DC5618	t1.1	Ca_t11_2_vsHomo	43394870	43359284	12.82	12.3	12.7
ERS221087	ERX211462	ERR236956	DC6704	t1.1	Ca_t11_3_vsHomo	35834024	35813884	27.95	27.58	31.4
ERS221108	ERX211485	ERR236944	DC5618	t2.1	Ca_t21_1_vsHomo	35927666	35898197	12.98	12.62	13
ERS221114	ERX211493	ERR236957	DC6704	t2.1	Ca_t21_2_vsHomo	78403024	78348402	22.33	22.52	25.6
ERS221085	ERX211460	ERR236964	DC5618	YA4	Cp_YA4_1_vsHomo	37750996	37727841	10.27	10.12	11.2
ERS221107	ERX211484	ERR236967	DC6704	YA4	Cp_YA4_2_vsHomo	40096920	40074609	22.52	22.24	24.8
ERS221083	ERX211458	ERR236954	DC5412	BB1533	Sc_BB1533_1_vsHomo	50416142	50373029	10.44	10.31	11.2
ERS221082	ERX211457	ERR236961	DC5618	BB1533	Sc_BB1533_2_vsHomo	42048941	42023086	10.12	9.99	11
ERS221105	ERX211482	ERR236923	DC5618	SK1	Sc_SK1_1_vsHomo	58652907	58612438	20.13	20.29	22.6
ERS221099	ERX211476	ERR236936	DC5412	SK1	Sc_SK1_2_vsHomo	57081557	57031322	21.26	20.93	23.1
ERS221076	ERX211451	ERR236966	DC6704	SK1	Sc_SK1_3_vsHomo	65274698	65180895	13.47	13.16	15.1
ERS221090	ERX211465	ERR236916	DC6704	Y13EU	Sc_Y13EU_1_vsHomo	25073028	25038067	28.61	28.11	32.2
ERS221080	ERX211455	ERR236945	DC5412	Y13EU	Sc_Y13EU_2_vsHomo	36556643	36517471	14.92	14.74	16
ERS221081	ERX211456	ERR236947	DC5618	Y13EU	Sc_Y13EU_3_vsHomo	46804493	46775979	18.09	17.86	20.1
ERS221112	ERX211490	ERR236918	DC5412	YA5	Sc_YA5_1_vsHomo	30786963	30761915	8.91	8.67	9.4
ERS221125	ERX211505	ERR236933	DC6704	YA5	Sc_YA5_2_vsHomo	30185754	30144055	18.06	17.67	20.8
ERS221116	ERX211495	ERR236943	DC5618	YA5	Sc_YA5_3_vsHomo	17592664	17580494	12.16	11.89	12.9
ERS221126	ERX211507	ERR236919	DC6704	YB7	Sc_YB7_1_vsHomo	21324453	21294437	18.69	18.35	21.7
ERS221121	ERX211500	ERR236922	DC5618	YB7	Sc_YB7_2_vsHomo	35354688	35330303	10.47	10.54	11.6
ERS221084	ERX211459	ERR236950	DC5412	YB7	Sc_YB7_3_vsHomo	54964814	54916474	18.78	18.51	20.9
