# Supplementary material for: The transcriptome of dendritic cells redraws the boundaries between pathogenicity and commensalism in yeast
Source: Microb Cell. 2026 Jul 7;13:282–92. doi: 10.15698/mic2026.07.882 (PMC13365740; doi:10.15698/mic2026.07.882)
Supplement: Supplementary file 3 [file mic-13-282-s03.xlsx]

## Sheet: Afu_results
	Log2FC_AF293	padj_AF293	Log2FC_AF293VKWH2	padj_AF293VKWH2	Log2FC_AF293WKBR1	padj_AF293WKBR1	AF293_DEGs	AF293VKWH2_DEGs	AF293WKBR1_DEGs
SLCO4C1	-5.89787	2.57705e-05	-3.57915	0.0242646	-3.08076	0.0336432	-5.89787	-3.57915	-3.08076
SLC2A3P1	-5.5477	1.86068e-10	-4.03641	0.00071549	-2.33782	0.0339162	-5.5477	-4.03641	-2.33782
ADAR	-5.49087	2.00205e-28	-3.99228	1.33867e-14	-3.14274	2.9594e-10	-5.49087	-3.99228	-3.14274
PTGFRN	-5.35325	2.40929e-16	-4.78204	5.6776e-08	-4.44387	6.85666e-05	-5.35325	-4.78204	-4.44387
ANKRD36BP1	-5.2078	1.86031e-12	-5.67251	0.000127669	-2.20691	0.026596	-5.2078	-5.67251	-2.20691
FAR2	-5.08257	3.33124e-05	-3.99513	0.00483647	-3.88081	0.00208321	-5.08257	-3.99513	-3.88081
CRH	-4.77249	6.94646e-05	-3.75863	0.0350869	-3.46983	0.050364	-4.77249	-3.75863	0
RPS10P8	-4.71162	0.000133008	-3.93751	0.0294415	-1.29156	0.420517	-4.71162	-3.93751	0
KLK4	-4.68519	0.000208112	-2.68523	0.0952019	-1.68754	0.286264	-4.68519	0	0
MSNP1	-4.65828	8.84847e-14	-4.03551	3.37343e-06	-4.23702	0.000758162	-4.65828	-4.03551	-4.23702
NIPAL1	-4.5538	7.48528e-06	-3.22438	0.0169597	-2.05649	0.130622	-4.5538	-3.22438	0
IGHE	-4.48719	0.0031159	-1.46666	0.480031	-0.703545	0.723881	-4.48719	0	0
ADCY1	-4.4591	2.90367e-06	-3.39033	0.00275312	-2.52661	0.023978	-4.4591	-3.39033	-2.52661
HLA-DRB5	-4.37211	0.0266089	-4.3275	0.0763028	-4.26662	0.0393085	-4.37211	0	-4.26662
FLNB-AS1	-4.34477	0.000387441	-1.84697	0.282436	-1.36663	0.451724	-4.34477	0	0
CD207	-4.34019	0.0105801	-2.0363	0.324337	-0.408685	0.832594	-4.34019	0	0
IL17RB	-4.32795	0.00143768	-5.07386	0.0093999	-2.81878	0.11374	-4.32795	-5.07386	0
CDH1	-4.31107	1.74079e-06	-2.36036	0.0174299	-2.6253	0.0127842	-4.31107	-2.36036	-2.6253
PIK3AP1	-4.27754	3.48335e-14	-2.94929	2.54849e-06	-3.48128	4.63516e-09	-4.27754	-2.94929	-3.48128
LINC00967	-4.26139	0.000560997	-2.62616	0.116996	-0.567138	0.710226	-4.26139	0	0
LOC105369230	-4.22613	0.034943	-4.59535	0.0618424	-4.75583	0.0218876	-4.22613	0	-4.75583
LOC102725035	-4.21308	6.50521e-06	-4.86035	0.0125647	-2.22575	0.174577	-4.21308	-4.86035	0
LOC100420679	-4.20596	7.29868e-05	-1.53001	0.289584	-2.72242	0.117103	-4.20596	0	0
ADAM9	-4.19094	1.20969e-23	-3.3449	1.31626e-13	-2.63276	9.92608e-10	-4.19094	-3.3449	-2.63276
MIEF1	-4.15385	1.89101e-18	-3.49823	1.93191e-06	-2.54659	0.00296343	-4.15385	-3.49823	-2.54659
NOMO2	-4.13825	9.52451e-06	-2.77065	0.029853	-3.11654	0.0480567	-4.13825	-2.77065	-3.11654
EPN2	-4.13694	2.85983e-08	-2.5112	0.00485345	-1.67232	0.0746377	-4.13694	-2.5112	0
PRAG1	-4.13472	1.66102e-08	-2.44263	0.0271431	-2.59536	0.086614	-4.13472	-2.44263	0
BZW1P1	-4.13153	0.000211607	-1.01241	0.491852	-2.98131	0.0899267	-4.13153	0	0
MME	-4.08844	0.00644016	-1.82987	0.322384	-1.68395	0.348369	-4.08844	0	0
THAP12P7	-4.08675	0.00574633	-1.53576	0.460888	-2.43347	0.239919	-4.08675	0	0
SIGLEC8	-4.03603	9.78405e-05	-2.03967	0.160179	-3.04252	0.0750491	-4.03603	0	0
C5orf51	-4.03215	6.62041e-13	-1.18434	0.0718176	-0.740779	0.376904	-4.03215	0	0
CRYBG3	-4.00119	2.26964e-16	-2.75877	1.46928e-06	-3.41144	7.13711e-05	-4.00119	-2.75877	-3.41144
LOC112268254	-3.95624	1.91414e-05	-2.29808	0.0805125	-1.81313	0.244753	-3.95624	0	0
KIAA1671	-3.94825	0.0049546	-3.0702	0.0710096	-1.65643	0.291811	-3.94825	0	0
MID2	-3.94364	5.43041e-05	-2.96507	0.00714992	-2.77854	0.00965976	-3.94364	-2.96507	-2.77854
BCL7A	-3.92969	2.89631e-09	-4.11203	0.00128314	-1.35962	0.188796	-3.92969	-4.11203	0
ASTN2	-3.90939	2.59157e-06	-1.7428	0.0949622	-1.68746	0.195474	-3.90939	0	0
KIAA1755	-3.88917	0.00556734	-1.89997	0.333544	-0.760594	0.698344	-3.88917	0	0
CTLA4	-3.87553	0.0045952	-2.15212	0.189589	-0.573256	0.705409	-3.87553	0	0
ARAP1-AS2	-3.82443	5.31004e-06	-5.11025	0.00742117	-1.70384	0.257112	-3.82443	-5.11025	0
LOC149844	-3.81396	9.57617e-12	-2.26641	0.00290181	-1.28134	0.149246	-3.81396	-2.26641	0
EIF4HP1	-3.78726	2.01608e-08	-5.13878	5.92121e-05	-3.14851	0.00764753	-3.78726	-5.13878	-3.14851
PTCSC1	-3.7508	0.000823991	-3.13738	0.0758353	-1.21735	0.466699	-3.7508	0	0
GABPAP	-3.73577	8.92706e-06	-0.769606	0.479574	-0.405441	0.742173	-3.73577	0	0
CBL	-3.73454	4.19778e-19	-3.028	9.37414e-11	-2.0501	4.56938e-06	-3.73454	-3.028	-2.0501
WASF4P	-3.72477	0.000110337	-4.16988	0.0103593	-0.947207	0.456435	-3.72477	-4.16988	0
WFS1	-3.69703	6.07003e-06	-1.94202	0.0403597	-2.49294	0.00372637	-3.69703	-1.94202	-2.49294
ERVFRD-1	-3.68206	0.0422884	-2.93206	0.205783	-3.24695	0.142878	-3.68206	0	0
NSF	-3.64554	0.00249914	-0.877072	0.57771	-2.42205	0.181925	-3.64554	0	0
CRACR2A	-3.64255	0.000524072	-0.537526	0.695294	-0.947187	0.527752	-3.64255	0	0
AS-PTPRE	-3.63478	1.69784e-05	-1.87463	0.0707367	-1.87289	0.131243	-3.63478	0	0
FLNB	-3.62252	2.37938e-06	-2.83635	0.00226526	-2.74679	0.000642851	-3.62252	-2.83635	-2.74679
CHST3	-3.62144	0.000466853	-3.67225	0.0343397	-2.21002	0.200035	-3.62144	-3.67225	0
CXCR2	-3.59286	0.0153212	-1.08811	0.551361	-2.54816	0.135343	-3.59286	0	0
RBMS1P1	-3.57493	2.66603e-14	-1.56068	0.0046567	-2.14815	0.00765817	-3.57493	-1.56068	-2.14815
LYPLA1P3	-3.57371	0.000896356	-1.28906	0.350016	-3.53159	0.039291	-3.57371	0	-3.53159
ZBED6	-3.56973	0.000137342	-2.50432	0.032492	-0.637997	0.551357	-3.56973	-2.50432	0
ATP9A	-3.5373	0.00509716	-0.707686	0.652877	0.413556	0.762048	-3.5373	0	0
GNAQP1	-3.52897	1.77575e-05	-1.48562	0.194107	-2.16934	0.178082	-3.52897	0	0
STARD4	-3.52684	1.44057e-07	-0.645819	0.427781	-1.07227	0.133278	-3.52684	0	0
TGM2	-3.49406	0.00500295	-3.22097	0.0399037	-3.92018	0.00201942	-3.49406	-3.22097	-3.92018
UBQLN4P1	-3.45406	1.38126e-05	-3.29483	0.00771333	-2.51047	0.0787264	-3.45406	-3.29483	0
RNF169	-3.44803	7.62854e-16	-1.92912	8.92703e-05	-1.21978	0.0221761	-3.44803	-1.92912	-1.21978
ADD2	-3.44228	0.0111048	-2.25687	0.15876	-0.775738	0.591503	-3.44228	0	0
NPTN-IT1	-3.43562	0.000254185	-1.65847	0.216849	0.139676	0.919352	-3.43562	0	0
ABCG2	-3.42195	1.24818e-09	-1.07569	0.0977412	-1.52492	0.00950897	-3.42195	0	-1.52492
HK2P1	-3.41952	3.77308e-07	-2.63284	0.00332823	-1.90138	0.0642153	-3.41952	-2.63284	0
SPATA18	-3.40128	0.00871225	-2.26838	0.154682	-1.12276	0.448167	-3.40128	0	0
FRRS1	-3.38575	5.58208e-08	-1.12186	0.127231	-1.05659	0.215542	-3.38575	0	0
PARAL1	-3.38079	0.000101967	-2.2865	0.04159	-1.35392	0.259986	-3.38079	-2.2865	0
TLE1P1	-3.37571	0.000145432	-2.92132	0.0471735	-2.16526	0.18903	-3.37571	-2.92132	0
PALLD	-3.32813	0.000631246	-1.63404	0.216585	-2.63815	0.0109641	-3.32813	0	-2.63815
NUS1P1	-3.32764	5.0404e-06	-1.42798	0.11245	-1.59783	0.160929	-3.32764	0	0
USP22	-3.32722	1.63395e-24	-2.12023	6.4644e-09	-1.71831	1.78299e-05	-3.32722	-2.12023	-1.71831
LOC112268430	-3.31774	0.00485569	-3.1748	0.0798507	-1.9593	0.287589	-3.31774	0	0
PPTC7	-3.31051	5.02472e-17	-1.93515	1.5127e-05	-2.13509	7.83361e-05	-3.31051	-1.93515	-2.13509
SPN	-3.30204	1.25082e-08	-2.89032	4.3005e-05	-2.91567	1.46401e-06	-3.30204	-2.89032	-2.91567
LOC105369623	-3.29163	0.0142203	-0.958471	0.597722	-1.87236	0.340592	-3.29163	0	0
TUBBP1	-3.28305	1.30749e-05	-2.16668	0.0159257	-3.3572	0.0125995	-3.28305	-2.16668	-3.3572
THRIL	-3.28024	0.00644635	-5.43951	0.00973494	-2.81483	0.11259	-3.28024	-5.43951	0
TNFSF13	-3.26928	3.8948e-10	-3.037	6.87965e-06	-2.44382	0.00141219	-3.26928	-3.037	-2.44382
MARCH8	-3.24625	0.00566726	-1.5459	0.343793	-1.88448	0.308085	-3.24625	0	0
XPOTP1	-3.24347	0.000338161	-3.47217	0.0181105	-3.63152	0.0254713	-3.24347	-3.47217	-3.63152
RAB5B	-3.24325	3.48194e-10	-2.81862	3.22534e-05	-3.95161	0.00126182	-3.24325	-2.81862	-3.95161
CYP51A1P2	-3.23354	0.000145454	-1.09593	0.307568	-0.815895	0.483842	-3.23354	0	0
PNPLA3	-3.232	0.000620739	-1.64938	0.13716	-0.492441	0.646503	-3.232	0	0
LOC107984583	-3.23123	0.000294387	-3.25393	0.0457782	-0.212305	0.882523	-3.23123	-3.25393	0
RBM11	-3.23122	1.36149e-05	-0.890205	0.315517	-1.75758	0.10152	-3.23122	0	0
YWHAZP3	-3.22835	7.99601e-06	-1.98159	0.0193911	-1.60894	0.0793388	-3.22835	-1.98159	0
STK26	-3.22521	6.5242e-10	-0.73887	0.248817	-1.71968	0.0661401	-3.22521	0	0
RGP1	-3.22436	9.79769e-06	-4.13302	0.007347	-3.57919	0.0216178	-3.22436	-4.13302	-3.57919
GUCA1A	-3.21334	8.90052e-05	0.174692	0.871578	-0.280183	0.798615	-3.21334	0	0
ITGB3	-3.20372	0.00399088	-1.43505	0.288236	-1.72029	0.250184	-3.20372	0	0
LOC105375061	-3.2018	3.12563e-05	-1.94355	0.114046	0.440544	0.672832	-3.2018	0	0
DDI2	-3.19722	6.12819e-07	-1.3658	0.0960772	-1.21847	0.247352	-3.19722	0	0
GDF15	-3.18943	0.00178026	-0.740211	0.594324	-1.05808	0.361595	-3.18943	0	0
ACVRL1	-3.18888	0.00925395	-3.56461	0.0223501	-1.70115	0.22582	-3.18888	-3.56461	0
TWF1P1	-3.1829	5.68441e-10	-1.24091	0.0634034	-0.9284	0.29511	-3.1829	0	0
CYP1B1	-3.15811	4.33492e-08	-0.994719	0.197614	-2.32619	0.000120418	-3.15811	0	-2.32619
LOC107986091	-3.15008	0.0330809	-0.862917	0.662229	-2.68332	0.188238	-3.15008	0	0
LIMS1-AS1	-3.13775	0.000753026	-1.73183	0.25017	-1.11466	0.506284	-3.13775	0	0
FADS2	-3.13118	6.07315e-09	-3.16488	6.6173e-07	-3.23805	2.60681e-08	-3.13118	-3.16488	-3.23805
AGPAT4-IT1	-3.12614	0.000837274	-1.02204	0.375429	-0.0514612	0.966606	-3.12614	0	0
LINC01705	-3.12168	0.0225952	0.787252	0.628113	0.167233	0.926625	-3.12168	0	0
PDP2	-3.11883	5.42576e-06	-1.59401	0.0414995	-1.01654	0.199394	-3.11883	-1.59401	0
TM4SF19-AS1	-3.11188	0.000188508	-0.595354	0.560135	-1.81494	0.0639414	-3.11188	0	0
SHPK	-3.11112	1.80987e-08	-1.48611	0.01899	-1.57537	0.0069687	-3.11112	-1.48611	-1.57537
SCDP1	-3.11062	0.017058	-1.27984	0.470006	-2.87927	0.128892	-3.11062	0	0
CYP51A1P1	-3.10785	0.0032425	-1.31917	0.337176	-1.67989	0.310143	-3.10785	0	0
PRKAR1A	-3.09293	5.67526e-13	-2.46723	3.19133e-07	-2.7985	1.81584e-08	-3.09293	-2.46723	-2.7985
TDRD9	-3.0909	6.94522e-05	-1.43521	0.109723	-1.64194	0.0563974	-3.0909	0	0
LOC101927756	-3.05466	0.00239217	-1.52494	0.301612	-1.61952	0.359343	-3.05466	0	0
LOC653631	-3.03366	0.000181517	-1.5367	0.143689	-2.88319	0.0634766	-3.03366	0	0
CD82	-3.02529	8.79131e-08	-2.71049	3.55246e-05	-2.8883	9.75289e-06	-3.02529	-2.71049	-2.8883
LOC643562	-3.02467	2.787e-05	-1.03602	0.272036	-1.011	0.39611	-3.02467	0	0
PLXNA2	-3.0073	0.00676723	-2.2004	0.100241	-1.42848	0.244896	-3.0073	0	0
LOC100422294	-3.00602	0.000305093	-2.44069	0.0925624	-1.6882	0.313833	-3.00602	0	0
LOC100422717	-3.0028	0.000898062	-3.81033	0.0568158	-1.17391	0.482028	-3.0028	0	0
ZNF469	-3.00279	0.0002873	-1.42512	0.207428	-1.63808	0.2821	-3.00279	0	0
RHOF	-3.00129	0.0440511	-2.13707	0.306837	-2.26005	0.279441	-3.00129	0	0
ROCK2	-2.99881	1.73721e-09	-1.81382	0.00128672	-1.21022	0.0326991	-2.99881	-1.81382	-1.21022
SRPRA	-2.97722	3.91138e-14	-2.28211	3.66871e-07	-2.38562	2.80478e-06	-2.97722	-2.28211	-2.38562
FAM212B	-2.97193	3.12499e-05	-2.10297	0.0126247	-1.57402	0.0771225	-2.97193	-2.10297	0
CNOT6LP1	-2.97126	0.00361767	-0.594958	0.659963	-1.46313	0.379292	-2.97126	0	0
ZEB1	-2.9706	0.00246887	0.0793869	0.953945	0.057807	0.964492	-2.9706	0	0
ROR1-AS1	-2.96679	0.00123314	-0.948145	0.384775	-1.05613	0.315448	-2.96679	0	0
ST13P6	-2.9623	2.02639e-06	-2.66505	0.000499967	-2.23324	0.00819442	-2.9623	-2.66505	-2.23324
LOC107986532	-2.96193	0.0418726	-2.06941	0.343245	-0.53504	0.80305	-2.96193	0	0
SREBF2	-2.96063	2.04518e-13	-1.93998	1.88289e-05	-2.33666	1.56266e-07	-2.96063	-1.93998	-2.33666
TDGP1	-2.95279	0.000248941	-1.38454	0.21152	-2.35481	0.139188	-2.95279	0	0
LOC100130950	-2.94776	0.00184964	-0.994164	0.430009	-1.66839	0.298769	-2.94776	0	0
LOC102724687	-2.94088	0.0269825	-2.64714	0.190662	-1.11867	0.559055	-2.94088	0	0
MGRN1	-2.93585	3.16224e-06	-2.97517	6.09152e-05	-1.84678	0.00674639	-2.93585	-2.97517	-1.84678
SLC6A6	-2.93104	8.69618e-18	-0.617417	0.119882	-1.20491	0.0012837	-2.93104	0	-1.20491
LLGL1	-2.92781	0.00350917	-1.59092	0.246278	-2.21203	0.195804	-2.92781	0	0
LIMCH1	-2.92737	0.0243423	-1.22313	0.438623	-1.03738	0.475086	-2.92737	0	0
SIRPAP1	-2.92315	0.0031359	-1.10197	0.434137	-1.69227	0.332659	-2.92315	0	0
DYSF	-2.91284	0.00174411	-2.76379	0.0165263	-3.14058	0.00109408	-2.91284	-2.76379	-3.14058
MYORG	-2.9056	0.0351358	-3.734	0.035663	-2.30246	0.168974	-2.9056	-3.734	0
AMIGO1	-2.90396	0.0441921	-0.714338	0.712525	-0.921135	0.635079	-2.90396	0	0
AHCTF1P1	-2.89333	1.24818e-09	-1.80969	0.00342506	-1.65624	0.0407774	-2.89333	-1.80969	-1.65624
LOC101929204	-2.89153	0.00615228	-0.621464	0.668923	-0.819927	0.623995	-2.89153	0	0
NUP210	-2.89058	5.02821e-10	-1.75454	0.00109724	-1.24819	0.0112121	-2.89058	-1.75454	-1.24819
RPL7AP16	-2.89048	0.0140411	-0.445428	0.807217	-0.170986	0.934838	-2.89048	0	0
SLC2A3	-2.88996	2.41795e-05	-0.246854	0.826141	-0.901483	0.279552	-2.88996	0	0
ANKS6	-2.88263	8.42297e-05	-1.52944	0.0760367	-1.00662	0.268924	-2.88263	0	0
YWHAZP2	-2.8743	2.85714e-08	-1.54787	0.0183229	-1.8879	0.0423454	-2.8743	-1.54787	-1.8879
CCL22	-2.86157	5.94966e-05	-2.11176	0.0211668	-2.12377	0.00544212	-2.86157	-2.11176	-2.12377
GPT2	-2.857	0.00170619	-1.30237	0.24965	-0.244748	0.83678	-2.857	0	0
ETNK2	-2.85	0.0131459	-3.29071	0.0269649	-2.90468	0.069274	-2.85	-3.29071	0
CAVIN2	-2.84339	0.0331598	-5.24575	0.0163111	-1.9906	0.279237	-2.84339	-5.24575	0
CDC42BPB	-2.84289	3.31803e-23	-2.2776	6.32494e-12	-2.08934	4.2543e-08	-2.84289	-2.2776	-2.08934
PLA2G16	-2.82046	0.00251812	-2.70144	0.0159257	-1.37444	0.200121	-2.82046	-2.70144	0
DHX36	-2.81976	2.32629e-19	-1.81204	4.3005e-05	-1.15764	0.0408349	-2.81976	-1.81204	-1.15764
LINC02365	-2.81916	0.0160761	0.350533	0.812251	-0.156185	0.919774	-2.81916	0	0
NCOA3	-2.81526	3.01881e-12	-1.67912	0.000210556	-1.19884	0.00546951	-2.81526	-1.67912	-1.19884
GLUD2	-2.80683	2.51696e-10	-1.77217	0.000591405	-2.56116	0.000212201	-2.80683	-1.77217	-2.56116
PRRC2B	-2.7982	1.74795e-14	-1.82837	1.25243e-05	-0.891011	0.0378524	-2.7982	-1.82837	-0.891011
CRYBG1	-2.7836	4.12386e-08	-2.4919	2.38265e-05	-2.59321	7.68552e-06	-2.7836	-2.4919	-2.59321
DLSTP1	-2.78283	0.00024194	-0.814645	0.435786	-1.00774	0.448664	-2.78283	0	0
IL6R	-2.78219	4.46455e-09	-1.18644	0.0289022	-1.23769	0.0274186	-2.78219	-1.18644	-1.23769
FASN	-2.77377	3.10613e-06	-2.24521	0.00141759	-1.55139	0.0148143	-2.77377	-2.24521	-1.55139
MCM2	-2.76058	0.00195099	-1.10123	0.324433	-0.952905	0.435472	-2.76058	0	0
MTMR10	-2.75927	0.0081415	-3.4859	0.0162547	-0.457942	0.707666	-2.75927	-3.4859	0
OTUD4P1	-2.75866	0.000919802	-1.40315	0.214323	-1.75657	0.250744	-2.75866	0	0
SUCLG2P2	-2.7497	0.000806653	-4.02559	0.0101527	-1.96369	0.190876	-2.7497	-4.02559	0
RAI1	-2.74947	1.20935e-06	-2.02209	0.00250657	-0.79034	0.247651	-2.74947	-2.02209	0
HMGN1P1	-2.74684	0.0482491	-0.619995	0.764849	-1.21657	0.543014	-2.74684	0	0
PAM	-2.74448	2.9183e-05	-2.41575	0.00170672	-2.53209	0.000586249	-2.74448	-2.41575	-2.53209
A2M	-2.74342	5.2362e-11	-2.80935	2.15492e-08	-2.95207	6.06638e-12	-2.74342	-2.80935	-2.95207
LOC101928451	-2.74015	0.00529712	-1.20343	0.298277	-0.86849	0.428657	-2.74015	0	0
SORT1	-2.73801	7.46582e-08	-1.95497	0.00192206	-2.31527	1.40449e-05	-2.73801	-1.95497	-2.31527
XIAPP1	-2.73592	0.0315039	-1.93532	0.337884	-1.39156	0.467311	-2.73592	0	0
LUZP1	-2.73031	5.3556e-23	-2.1604	9.38003e-10	-1.54011	0.00019594	-2.73031	-2.1604	-1.54011
TMPPE	-2.72906	5.66893e-10	-3.9602	0.000156748	-2.42193	0.02822	-2.72906	-3.9602	-2.42193
IFFO2	-2.72826	1.92964e-09	-1.18953	0.0261258	-0.662705	0.263527	-2.72826	-1.18953	0
HSPG2	-2.72281	0.00820011	-2.3006	0.0594423	-1.9678	0.112138	-2.72281	0	0
FLNA	-2.7185	7.30253e-16	-2.34777	7.41656e-09	-2.39567	6.15106e-12	-2.7185	-2.34777	-2.39567
API5P1	-2.71638	9.54147e-05	-0.899594	0.316954	-2.13115	0.126492	-2.71638	0	0
P2RY1	-2.71316	0.000236222	-0.947757	0.295484	-1.10245	0.18012	-2.71316	0	0
EPB41L1	-2.70649	0.000477127	-2.073	0.0290027	-2.35782	0.00438935	-2.70649	-2.073	-2.35782
HSPA8P1	-2.695	0.0236171	-0.553006	0.737533	-1.55808	0.402544	-2.695	0	0
IFNLR1	-2.69299	0.00165379	-1.40847	0.165179	-2.29079	0.0665647	-2.69299	0	0
NES	-2.68289	0.0335551	-0.225362	0.897476	-1.58304	0.382158	-2.68289	0	0
KRT8P46	-2.68209	0.0203024	-0.49769	0.778227	1.26002	0.357481	-2.68209	0	0
CYP51A1	-2.67332	8.62994e-06	-0.884147	0.235318	-1.84661	0.00500127	-2.67332	0	-1.84661
AKAP12	-2.67033	0.0206263	1.03418	0.500633	-0.439173	0.747305	-2.67033	0	0
CYTH1	-2.67022	2.98122e-12	-1.46276	0.000707146	-1.74011	4.86676e-05	-2.67022	-1.46276	-1.74011
SLC5A3	-2.66952	0.000620084	-1.06561	0.3085	-1.66021	0.0510015	-2.66952	0	0
LOC101930307	-2.66884	0.000860288	-3.0876	0.00753242	-0.471032	0.634319	-2.66884	-3.0876	0
MFHAS1	-2.6605	5.21462e-05	-0.568602	0.485652	-1.28849	0.127104	-2.6605	0	0
AQP9	-2.65844	1.72312e-06	-1.66202	0.017279	-2.27281	0.000102115	-2.65844	-1.66202	-2.27281
KCNK5	-2.65771	0.049028	-0.917213	0.611674	-0.123338	0.947768	-2.65771	0	0
GTF2I	-2.65575	3.41942e-08	-2.40629	0.00207698	-2.203	0.0546775	-2.65575	-2.40629	0
CACNB4	-2.65572	0.000500313	-1.09005	0.248251	0.0913885	0.930103	-2.65572	0	0
NAP1L4P1	-2.65172	0.00848152	-0.516198	0.712467	-1.67625	0.342985	-2.65172	0	0
UTP4	-2.64607	0.00579073	-0.851128	0.510624	-0.913001	0.52724	-2.64607	0	0
ACOT1	-2.64093	0.0099495	-2.86705	0.0375334	-1.94082	0.184288	-2.64093	-2.86705	0
CLEC19A	-2.63447	0.000841769	-1.66983	0.0706262	-0.35132	0.697809	-2.63447	0	0
LOC107986477	-2.63305	0.00911699	-0.390183	0.796572	-0.256872	0.886572	-2.63305	0	0
FLT1	-2.62941	4.76049e-07	-0.979638	0.136647	-1.45486	0.00922371	-2.62941	0	-1.45486
PODXL	-2.62411	1.33357e-05	-0.183056	0.82324	-0.426452	0.602334	-2.62411	0	0
LOC146253	-2.62315	2.81029e-07	-1.51717	0.0141397	-1.41862	0.0522141	-2.62315	-1.51717	0
KIAA0355	-2.61455	0.000611766	-2.78922	0.0191466	-0.857116	0.442881	-2.61455	-2.78922	0
ZBED3	-2.61242	0.00501286	-3.36044	0.0470653	-1.89228	0.267941	-2.61242	-3.36044	0
EIF4BP7	-2.61181	1.37468e-05	-2.14015	0.00320327	-1.8793	0.0202386	-2.61181	-2.14015	-1.8793
CDH2	-2.61023	0.0256064	-1.67477	0.239747	-0.430754	0.754925	-2.61023	0	0
LDHAP4	-2.60168	0.00137491	-1.48637	0.118712	-4.51799	0.00233689	-2.60168	0	-4.51799
SHTN1	-2.60149	1.5194e-09	-1.54953	0.00161288	-1.59844	0.000913628	-2.60149	-1.54953	-1.59844
LPL	-2.60138	1.47071e-09	-1.33236	0.0138052	-1.95657	1.5341e-05	-2.60138	-1.33236	-1.95657
PGAM4	-2.59744	0.035325	-3.27219	0.0853128	-2.73005	0.141967	-2.59744	0	0
LOC284441	-2.59554	0.00013466	-2.32913	0.00514098	-3.71072	0.00501959	-2.59554	-2.32913	-3.71072
SLC30A7	-2.57894	2.51364e-07	-2.22781	0.0034756	-2.21522	0.0523847	-2.57894	-2.22781	0
GFOD1	-2.57821	1.04592e-07	-0.348005	0.583841	-0.00837944	0.989685	-2.57821	0	0
AKAP5	-2.57638	0.00262593	-1.87238	0.0745832	-2.09842	0.0234441	-2.57638	0	-2.09842
NCR3LG1	-2.57108	1.33908e-07	-0.959681	0.0955343	-0.208867	0.733345	-2.57108	0	0
CANX	-2.57086	4.23888e-10	-1.71913	0.000462029	-2.37727	0.000378502	-2.57086	-1.71913	-2.37727
IPO11	-2.5685	0.00240791	-1.58791	0.162061	-1.21656	0.375593	-2.5685	0	0
LOC105371816	-2.56822	0.0225487	-0.0910192	0.959179	0.286111	0.866859	-2.56822	0	0
SEPT3	-2.56578	0.049152	-0.705367	0.674806	-0.258803	0.881124	-2.56578	0	0
PCSK7	-2.56494	4.15792e-06	-1.09325	0.0961446	-0.853511	0.218011	-2.56494	0	0
TIAM2	-2.56159	9.78405e-05	-0.670326	0.449366	0.695438	0.374709	-2.56159	0	0
APAF1	-2.56014	6.08394e-08	-1.74112	0.00507616	-1.76105	0.036537	-2.56014	-1.74112	-1.76105
HIVEP3	-2.55955	2.01259e-07	-0.62608	0.311456	-0.461271	0.418054	-2.55955	0	0
PLPP3	-2.54871	9.49316e-07	-1.30023	0.0480909	-1.82791	0.000946246	-2.54871	-1.30023	-1.82791
SCD	-2.54749	1.2348e-06	-1.48408	0.0289188	-2.05842	0.00019594	-2.54749	-1.48408	-2.05842
RAD23BP1	-2.54408	0.0266027	-1.08256	0.525844	-1.09591	0.542741	-2.54408	0	0
NOCT	-2.5437	0.00171863	-0.20839	0.846208	-1.04399	0.291352	-2.5437	0	0
TEX2	-2.54352	5.10097e-10	-1.75305	0.000181669	-1.90493	0.000151124	-2.54352	-1.75305	-1.90493
PTBP1	-2.54233	4.65201e-14	-1.56703	3.76016e-05	-1.48848	7.30082e-05	-2.54233	-1.56703	-1.48848
EIF3C	-2.54127	0.000230998	-1.97661	0.0319342	-2.02364	0.103477	-2.54127	-1.97661	0
ITGB1	-2.53468	4.83356e-13	-2.58534	2.03233e-10	-3.11619	8.38547e-15	-2.53468	-2.58534	-3.11619
FKBP1C	-2.52389	8.54593e-06	-1.2501	0.0610429	-2.14664	0.0015145	-2.52389	0	-2.14664
CLSTN3	-2.52144	0.000499421	-0.802439	0.360496	-1.21793	0.161836	-2.52144	0	0
HSPA9P1	-2.51274	0.000990759	-1.31475	0.166287	-2.01594	0.117516	-2.51274	0	0
MAP2K6	-2.51233	0.00737035	-1.57237	0.163644	-1.31361	0.210568	-2.51233	0	0
CAVIN1	-2.51214	0.00986798	-1.00807	0.433662	-1.21101	0.270688	-2.51214	0	0
LOC100420429	-2.51052	0.0259938	-1.90182	0.304868	0.0714336	0.970844	-2.51052	0	0
LIMA1	-2.50779	9.6328e-06	-2.12724	0.00128682	-2.13254	0.000899521	-2.50779	-2.12724	-2.13254
FAM168B	-2.49759	1.91628e-07	-1.75492	0.00294402	-1.71279	0.0169091	-2.49759	-1.75492	-1.71279
TAL1	-2.49487	0.0392738	-1.13358	0.440865	-1.09335	0.436128	-2.49487	0	0
FAM110B	-2.48895	0.000850906	-1.50964	0.0928549	-1.17853	0.229565	-2.48895	0	0
PHC1P1	-2.48305	9.00164e-08	-0.771542	0.198531	-1.25219	0.125438	-2.48305	0	0
LOC112268092	-2.47745	0.0128698	-1.71162	0.240915	0.0535034	0.971938	-2.47745	0	0
LOC105374152	-2.47612	0.0156194	-1.10171	0.403518	0.346196	0.774844	-2.47612	0	0
CHDH	-2.47378	0.0137646	-1.31261	0.272526	-0.891881	0.427851	-2.47378	0	0
GALNT18	-2.47308	0.000698745	-0.73763	0.433408	-0.754705	0.367738	-2.47308	0	0
DEPP1	-2.47191	0.0455051	-0.120944	0.942868	-0.590057	0.687147	-2.47191	0	0
ECE1	-2.46912	0.0333284	-1.1343	0.447709	-0.481518	0.717354	-2.46912	0	0
SEMA3G	-2.46628	0.0399554	-2.24622	0.130173	-0.696195	0.612172	-2.46628	0	0
LYNX1	-2.46232	0.0452118	-1.56586	0.309402	-0.00115961	0.999347	-2.46232	0	0
ERV3-1	-2.44858	0.00028003	-1.06108	0.185912	0.103	0.90305	-2.44858	0	0
HIF1A	-2.44707	1.78452e-07	-1.34154	0.0149118	-2.40323	1.17589e-05	-2.44707	-1.34154	-2.40323
ABHD2	-2.44287	5.5332e-09	-2.72735	3.13041e-08	-2.21749	1.16273e-06	-2.44287	-2.72735	-2.21749
SIGLEC17P	-2.43849	0.00254479	-1.48632	0.120469	-1.49467	0.143792	-2.43849	0	0
TEX261	-2.43709	1.52835e-06	-1.73686	0.00310036	-2.41439	0.000138655	-2.43709	-1.73686	-2.41439
HNRNPKP4	-2.43589	1.84303e-14	-1.57086	3.48089e-05	-3.4125	3.4812e-06	-2.43589	-1.57086	-3.4125
NECTIN3	-2.43477	0.0339344	0.00237553	0.998593	1.07478	0.333938	-2.43477	0	0
STEAP3	-2.42945	0.00921303	-2.43778	0.0332432	-1.60445	0.168522	-2.42945	-2.43778	0
EIF2S3B	-2.42833	0.000129574	-1.65189	0.0274301	-1.81819	0.0287258	-2.42833	-1.65189	-1.81819
DOCK8	-2.42739	2.51274e-12	-1.61201	6.81321e-05	-1.72979	2.79517e-06	-2.42739	-1.61201	-1.72979
PSMD2P1	-2.42712	0.00406342	-2.22427	0.0838806	-2.34158	0.147559	-2.42712	0	0
ENDOD1	-2.42358	4.59697e-06	-1.77183	0.00983195	-1.48683	0.0798834	-2.42358	-1.77183	0
IGF2R	-2.42238	1.30423e-28	-1.62303	5.38255e-11	-1.54717	6.77796e-12	-2.42238	-1.62303	-1.54717
AHNAK	-2.42044	1.80806e-11	-1.9106	1.79138e-05	-2.2568	1.42805e-09	-2.42044	-1.9106	-2.2568
PDIA6	-2.42031	6.3252e-07	-2.47432	1.5127e-05	-2.58704	4.16056e-06	-2.42031	-2.47432	-2.58704
H6PD	-2.41672	8.375e-07	-2.51787	1.97094e-05	-2.42425	2.59972e-06	-2.41672	-2.51787	-2.42425
PGDP1	-2.41472	0.0190442	-1.08267	0.388407	-3.19435	0.0502827	-2.41472	0	0
NBPF1	-2.41061	0.0196238	-2.37231	0.117941	-0.203904	0.891934	-2.41061	0	0
ADCY3	-2.41024	9.6358e-11	-1.92815	1.26558e-05	-1.66396	0.000623765	-2.41024	-1.92815	-1.66396
MANEAL	-2.40335	0.00113052	-3.43048	0.000877341	-2.96826	0.0148153	-2.40335	-3.43048	-2.96826
DHCR24	-2.40312	0.0014258	-1.94689	0.0395319	-2.33542	0.00323552	-2.40312	-1.94689	-2.33542
SEPT7P6	-2.40269	0.00871264	-2.08975	0.118724	-2.30222	0.163359	-2.40269	0	0
MYO18A	-2.40151	1.75207e-07	-2.06325	0.00016319	-1.58052	0.0012635	-2.40151	-2.06325	-1.58052
TFRC	-2.3996	8.37062e-17	-1.02543	0.00582332	-1.47784	1.16687e-06	-2.3996	-1.02543	-1.47784
HIPK2	-2.39711	1.74766e-19	-1.878	2.5886e-10	-1.89297	7.34343e-10	-2.39711	-1.878	-1.89297
POMK	-2.39275	0.0312057	-1.52415	0.305939	-0.213203	0.890784	-2.39275	0	0
LOC112268013	-2.38743	0.00660669	-3.26503	0.0164281	-2.92636	0.0640693	-2.38743	-3.26503	0
POFUT1	-2.38589	5.50938e-05	-1.71187	0.0139242	-1.19621	0.0946715	-2.38589	-1.71187	0
LOC107985481	-2.38106	0.0341793	-1.3381	0.395098	0.0766427	0.962055	-2.38106	0	0
SLC30A1	-2.37478	4.16098e-07	-1.28505	0.021419	-1.06539	0.0852283	-2.37478	-1.28505	0
FAM53B	-2.37068	1.68972e-07	-2.6593	4.91719e-05	-1.79903	0.0161131	-2.37068	-2.6593	-1.79903
DLAT	-2.36972	2.15676e-06	-1.87683	0.00245112	-2.13267	0.00778329	-2.36972	-1.87683	-2.13267
FRYL	-2.36883	5.99481e-09	-1.51513	0.0016328	-0.695014	0.179115	-2.36883	-1.51513	0
HADHAP2	-2.36772	0.000869047	-1.76163	0.0485453	-1.55796	0.140546	-2.36772	-1.76163	0
MFSD14A	-2.3672	3.16429e-15	-1.40856	5.68297e-05	-1.64875	8.63484e-05	-2.3672	-1.40856	-1.64875
TRAPPC10	-2.36439	5.3336e-11	-0.676601	0.116019	-0.760508	0.073288	-2.36439	0	0
JCAD	-2.3609	0.00295027	-1.45032	0.145575	-1.5187	0.213431	-2.3609	0	0
TAF1L	-2.36019	0.00720546	-0.479241	0.712327	-0.588544	0.7178	-2.36019	0	0
HSP90AB3P	-2.35689	1.28159e-11	-1.36801	0.00078481	-1.37449	0.00282853	-2.35689	-1.36801	-1.37449
SNX27	-2.3562	1.70713e-07	-1.392	0.00816035	-0.217503	0.69878	-2.3562	-1.392	0
FABP4	-2.3532	0.00699922	-0.654384	0.603385	-0.0844572	0.944402	-2.3532	0	0
TLK2P1	-2.35282	4.30917e-06	-0.744985	0.257122	-1.20595	0.159552	-2.35282	0	0
UNC5B	-2.3512	0.0184075	-1.79666	0.137984	-2.57497	0.0907297	-2.3512	0	0
C1RL	-2.34928	0.00660403	-2.1491	0.0380955	-1.70672	0.107941	-2.34928	-2.1491	0
SHPRH	-2.34574	0.000534141	-1.71379	0.0534962	-2.02252	0.102288	-2.34574	0	0
PAPSS2	-2.34063	0.000115082	-1.53162	0.0341758	-1.65149	0.0137817	-2.34063	-1.53162	-1.65149
PLEKHA6	-2.33739	0.00271676	-1.67953	0.0697186	-0.923718	0.302327	-2.33739	0	0
DACT1	-2.32791	0.0167881	-0.589874	0.623127	-1.09552	0.367664	-2.32791	0	0
HSPD1P4	-2.32577	0.0126478	-2.27093	0.0806574	-1.09188	0.421041	-2.32577	0	0
M6PR	-2.32202	2.11668e-13	-2.00666	5.70592e-08	-2.176	1.22608e-10	-2.32202	-2.00666	-2.176
ARFGEF1	-2.31942	9.46029e-26	-1.47771	7.7793e-09	-2.14219	1.42805e-09	-2.31942	-1.47771	-2.14219
SEMA7A	-2.31391	0.00779919	-0.653216	0.583984	-1.30511	0.179026	-2.31391	0	0
RAB11FIP4	-2.30569	0.000236222	-1.314	0.0929345	-1.95569	0.00398255	-2.30569	0	-1.95569
LOC105372860	-2.29995	0.000186229	0.343168	0.645246	-0.35374	0.675001	-2.29995	0	0
HEATR1	-2.29812	2.44301e-14	-0.143547	0.740257	-0.454562	0.369743	-2.29812	0	0
CELF2-AS1	-2.29521	0.0143609	-4.43193	0.0264253	-0.11075	0.943069	-2.29521	-4.43193	0
LOC102723761	-2.29325	0.00418852	-0.0173877	0.988982	0.680751	0.505197	-2.29325	0	0
LOC105376059	-2.29263	0.0018774	-0.787207	0.431476	-0.83922	0.481487	-2.29263	0	0
WDFY4	-2.29215	1.69455e-06	-2.00829	0.000587667	-1.58327	0.00199079	-2.29215	-2.00829	-1.58327
MAP1A	-2.29115	0.00491615	-2.06813	0.0322051	-3.02713	0.00572293	-2.29115	-2.06813	-3.02713
LOC105378353	-2.28794	0.0331963	-2.02374	0.264806	-0.707151	0.703336	-2.28794	0	0
PANK3	-2.28586	1.65495e-08	-0.894897	0.0620053	-1.78542	0.000593548	-2.28586	0	-1.78542
AFG3L2	-2.28506	2.02665e-14	-1.45275	0.000146348	-1.82864	0.000965512	-2.28506	-1.45275	-1.82864
CENPV	-2.28332	0.020227	-0.376861	0.788002	-0.184259	0.910384	-2.28332	0	0
SLC8A1	-2.28216	2.72031e-09	-0.938837	0.0386031	-1.40131	0.00135606	-2.28216	-0.938837	-1.40131
SMG1P4	-2.28189	0.00193641	0.154419	0.877588	-0.834671	0.455253	-2.28189	0	0
TTC39B	-2.2814	1.4184e-09	0.407439	0.374732	0.214626	0.62416	-2.2814	0	0
CD180	-2.28017	0.00049997	-1.6439	0.0337826	-1.09977	0.139484	-2.28017	-1.6439	0
CCDC85C	-2.27764	0.00279513	-0.831252	0.375626	-0.130617	0.897189	-2.27764	0	0
RECQL	-2.27518	5.9623e-20	-1.2307	0.000261703	-1.69724	0.0016052	-2.27518	-1.2307	-1.69724
CERS6	-2.26732	1.61064e-05	-1.73732	0.00478129	-1.88785	0.00177606	-2.26732	-1.73732	-1.88785
ERI1	-2.26461	0.0016878	-1.045	0.230018	-0.322592	0.719226	-2.26461	0	0
CALM2P2	-2.26304	0.0034062	-1.99992	0.0339361	-0.68217	0.456982	-2.26304	-1.99992	0
VDAC1P2	-2.26173	0.0126465	-1.1652	0.356891	-2.92738	0.0798834	-2.26173	0	0
CDC42P6	-2.25752	1.48715e-10	-1.27583	0.00188735	-1.66944	0.00044291	-2.25752	-1.27583	-1.66944
KLF13	-2.25497	0.0131965	-3.08823	0.0247357	-3.73703	0.0209627	-2.25497	-3.08823	-3.73703
VCL	-2.25123	1.29153e-05	-1.84314	0.00329582	-1.61888	0.00341044	-2.25123	-1.84314	-1.61888
FAM198A	-2.24823	0.00617607	-1.7017	0.099357	-0.769931	0.465574	-2.24823	0	0
LOC105375235	-2.24137	0.0422422	-2.9308	0.174381	-1.21554	0.507521	-2.24137	0	0
LARP1	-2.23994	3.8629e-33	-1.92795	6.84076e-19	-2.23368	1.08404e-15	-2.23994	-1.92795	-2.23368
SLC37A3	-2.23757	0.000203587	0.442438	0.541927	0.669968	0.294411	-2.23757	0	0
PPM1L	-2.23733	0.000146093	-1.34555	0.0612543	-1.40203	0.029997	-2.23733	0	-1.40203
BZW1P2	-2.22856	3.54117e-13	-0.466107	0.216849	-2.03525	3.05556e-06	-2.22856	0	-2.03525
KIAA0100	-2.22799	6.74202e-07	-2.06838	0.00015524	-2.1708	3.46346e-06	-2.22799	-2.06838	-2.1708
LOC107986063	-2.22599	0.0122541	-0.819641	0.542895	-0.718857	0.656362	-2.22599	0	0
ZBTB38	-2.22587	3.66917e-09	-1.36715	0.00171823	-1.47819	0.00103983	-2.22587	-1.36715	-1.47819
HMGA1P2	-2.22314	0.0206263	-4.41989	0.0275877	0.0844673	0.955205	-2.22314	-4.41989	0
LOC107985184	-2.22227	0.0499992	-2.10999	0.117941	-0.656698	0.596996	-2.22227	0	0
FICD	-2.21786	0.0327726	-1.0869	0.427579	-0.147993	0.920566	-2.21786	0	0
SETP14	-2.21483	4.33397e-13	-1.19467	0.00108387	-1.32507	0.00269003	-2.21483	-1.19467	-1.32507
DTX2	-2.21443	0.00183041	-1.05761	0.216849	-0.917406	0.314861	-2.21443	0	0
MFSD6	-2.21221	8.84686e-06	-0.856882	0.158689	-1.54381	0.00652917	-2.21221	0	-1.54381
MAN1A1	-2.21144	0.000196962	-1.92982	0.00828263	-2.06034	0.000996874	-2.21144	-1.92982	-2.06034
AFF3	-2.20995	0.0195506	-0.161511	0.902473	0.287285	0.807345	-2.20995	0	0
THRA	-2.20547	0.00741487	-1.14627	0.243929	-0.413608	0.666573	-2.20547	0	0
SCRN1	-2.20493	0.00172706	-1.97873	0.0173204	-1.59698	0.0469053	-2.20493	-1.97873	-1.59698
MAP3K1	-2.20389	7.48001e-07	-2.17924	3.21895e-05	-2.04765	0.00010045	-2.20389	-2.17924	-2.04765
HIVEP2	-2.20046	1.75155e-05	0.184733	0.784913	-0.153364	0.818122	-2.20046	0	0
MCTS2P	-2.19798	0.0139169	-0.826998	0.540197	0.456443	0.722999	-2.19798	0	0
B3GNT5	-2.19718	0.00138712	0.271919	0.786103	-0.655232	0.413004	-2.19718	0	0
HSPD1P1	-2.19001	6.09391e-08	-1.01823	0.0547522	-1.60001	0.0391446	-2.19001	0	-1.60001
CNOT1	-2.1885	1.00473e-21	-1.3674	8.63557e-08	-1.73104	1.75005e-10	-2.1885	-1.3674	-1.73104
AGK	-2.18297	0.0119585	-2.01552	0.147747	-2.67841	0.11172	-2.18297	0	0
MYH9	-2.18022	9.57207e-16	-1.98058	7.58114e-10	-2.02706	5.85777e-13	-2.18022	-1.98058	-2.02706
SLC2A1	-2.17981	0.00183469	-0.0322628	0.977545	-0.320878	0.698367	-2.17981	0	0
IKBKG	-2.17977	8.60868e-05	-2.18558	0.017279	-2.15511	0.113115	-2.17977	-2.18558	0
NIPBL	-2.17813	1.15829e-13	-1.22896	0.000292258	-1.17433	0.00140621	-2.17813	-1.22896	-1.17433
ATP1A1	-2.17522	8.60262e-18	-1.08601	0.000302589	-1.40553	1.35069e-07	-2.17522	-1.08601	-1.40553
LOC100507403	-2.17381	0.00384547	-0.739492	0.428013	-0.947064	0.296393	-2.17381	0	0
SLC39A11	-2.17065	2.65349e-05	-2.04159	0.000885503	-1.10129	0.071539	-2.17065	-2.04159	0
SNORA48	-2.16983	0.0351358	1.00945	0.37365	-1.40702	0.423521	-2.16983	0	0
SLC16A13	-2.169	0.00889584	-1.55002	0.155745	-0.129439	0.913929	-2.169	0	0
SNORA40	-2.16546	0.0467128	0.51202	0.704443	-1.2882	0.464645	-2.16546	0	0
NPC1	-2.16026	3.45897e-07	-0.44245	0.461916	-0.571018	0.258371	-2.16026	0	0
MYADM	-2.15912	1.43519e-06	-0.666005	0.263663	-0.871841	0.083634	-2.15912	0	0
ITGA3	-2.15827	0.000816695	-1.40546	0.0772642	-1.50615	0.113429	-2.15827	0	0
GK3P	-2.15826	0.0112785	0.178837	0.879919	-1.14843	0.447524	-2.15826	0	0
HPS3	-2.14415	9.09617e-11	-1.16084	0.00287079	-1.64663	0.000374474	-2.14415	-1.16084	-1.64663
LOC643576	-2.14125	0.001557	-1.382	0.0988636	-1.14805	0.231764	-2.14125	0	0
DOPEY2	-2.13572	1.45587e-07	-1.75754	0.000254811	-1.34422	0.00215908	-2.13572	-1.75754	-1.34422
FADS1	-2.12707	8.86694e-07	-2.04082	7.6914e-05	-2.36395	3.91135e-07	-2.12707	-2.04082	-2.36395
SUPT16HP1	-2.12066	0.0117408	-1.55298	0.184997	-1.03195	0.451763	-2.12066	0	0
ZMIZ1	-2.11642	8.29821e-08	-0.938155	0.0618424	-1.44424	0.000639672	-2.11642	0	-1.44424
RFFL	-2.11499	0.00185278	-0.587401	0.536704	-0.423377	0.705068	-2.11499	0	0
ZC2HC1A	-2.11448	0.0142203	-0.972253	0.351635	-1.39418	0.193248	-2.11448	0	0
SCIMP	-2.11323	0.0210959	-1.80417	0.118301	-2.17281	0.0230733	-2.11323	0	-2.17281
IL10RA	-2.10058	2.787e-05	-1.68992	0.00576858	-2.13884	6.0429e-05	-2.10058	-1.68992	-2.13884
SUN2	-2.10016	1.38712e-08	-1.53723	0.000381963	-1.79773	1.25039e-05	-2.10016	-1.53723	-1.79773
ZNF121	-2.0995	0.0247281	-0.679316	0.569738	0.187417	0.875214	-2.0995	0	0
ETV3	-2.09823	2.787e-05	-0.662283	0.34182	-0.827514	0.154016	-2.09823	0	0
ZXDB	-2.09776	1.15871e-05	-0.516827	0.449694	-0.607838	0.480662	-2.09776	0	0
CDKN1B	-2.09747	1.52675e-05	-0.960077	0.109513	-3.06313	0.00515004	-2.09747	0	-3.06313
TBC1D14	-2.09675	1.13986e-08	-1.75793	0.000327754	-0.581452	0.298769	-2.09675	-1.75793	0
ALDH1A2	-2.09093	0.000869047	-0.479571	0.600653	-0.817297	0.269721	-2.09093	0	0
RGPD8	-2.0907	0.00799463	-0.780488	0.451076	0.605528	0.490576	-2.0907	0	0
SPIN4	-2.08757	0.012147	0.669524	0.486436	-0.764248	0.435097	-2.08757	0	0
ZNF845	-2.07746	0.0078979	-0.643262	0.532677	-0.895007	0.442939	-2.07746	0	0
GPR146	-2.07744	0.0011911	-1.08235	0.179763	-1.27976	0.199559	-2.07744	0	0
TNFAIP8L3	-2.07626	0.0294844	0.750272	0.479199	-1.2726	0.357485	-2.07626	0	0
ACO2	-2.07385	5.69582e-11	-2.07652	2.03755e-08	-2.25524	4.56566e-08	-2.07385	-2.07652	-2.25524
TGFA	-2.07254	7.64704e-05	-0.831509	0.218719	-1.30371	0.0230757	-2.07254	0	-1.30371
HRH4	-2.07151	0.0354412	-3.9561	0.0186844	-2.4915	0.133692	-2.07151	-3.9561	0
IDH3A	-2.07118	4.4876e-07	-0.833003	0.0976137	-1.1014	0.0546157	-2.07118	0	0
TP53I11	-2.07114	4.09164e-08	-2.78229	3.56496e-09	-1.22922	0.00539771	-2.07114	-2.78229	-1.22922
HNRNPA1P7	-2.06918	3.24403e-05	-0.754263	0.219685	-1.55421	0.0072011	-2.06918	0	-1.55421
GPRIN3	-2.06479	3.56181e-05	-0.931933	0.144201	-1.09845	0.0468699	-2.06479	0	-1.09845
SPEN	-2.06011	1.69621e-06	-1.16496	0.0263315	-0.477159	0.35668	-2.06011	-1.16496	0
BTBD19	-2.05369	0.0461493	0.153373	0.912869	0.542957	0.640637	-2.05369	0	0
RTN4R	-2.05366	0.0320449	-3.50258	0.0159583	-0.184066	0.882339	-2.05366	-3.50258	0
LDLR	-2.05201	6.95719e-05	-0.531893	0.448589	-0.852301	0.147172	-2.05201	0	0
NONOP2	-2.05126	0.0105414	-0.757408	0.448624	0.11097	0.91409	-2.05126	0	0
EIF4BP6	-2.05046	4.7518e-07	-1.39058	0.00404811	-1.29321	0.0147262	-2.05046	-1.39058	-1.29321
CCNG2	-2.04716	8.2483e-05	-0.644102	0.354754	-1.39947	0.0133595	-2.04716	0	-1.39947
LAMP1	-2.04608	1.30584e-05	-2.11876	0.00020155	-2.51356	1.85532e-07	-2.04608	-2.11876	-2.51356
KIAA1522	-2.04561	0.00180216	-0.747326	0.354604	-1.19355	0.157168	-2.04561	0	0
NEU3	-2.04011	0.00107882	-1.68869	0.0306103	-1.17329	0.182427	-2.04011	-1.68869	0
OGFRL1	-2.03917	4.08181e-10	-0.825064	0.056237	-1.14669	0.00112655	-2.03917	0	-1.14669
F11R	-2.0367	5.06027e-08	-1.95921	7.23191e-06	-2.02552	4.17914e-06	-2.0367	-1.95921	-2.02552
SERBP1P6	-2.03175	0.000459676	-2.31279	0.00826551	-1.37005	0.183194	-2.03175	-2.31279	0
MSMP	-2.02808	0.0168428	-2.68864	0.0667492	-1.23537	0.428167	-2.02808	0	0
EEA1	-2.02613	3.11178e-08	-0.749342	0.0978693	-1.32627	0.00109272	-2.02613	0	-1.32627
CHCHD3P3	-2.02143	0.0447472	-0.434285	0.745864	-0.792582	0.594442	-2.02143	0	0
TCEA1P2	-2.02037	5.26878e-06	-1.49628	0.00639461	-1.78625	0.0110023	-2.02037	-1.49628	-1.78625
EEF1A1P5	-2.01922	3.21664e-05	-1.70975	0.00483647	-2.78599	2.0689e-08	-2.01922	-1.70975	-2.78599
ACOT2	-2.01883	0.000108387	-1.93352	0.00209344	-1.23196	0.0577902	-2.01883	-1.93352	0
CARD14	-2.01327	0.00490794	-1.59494	0.0729197	-1.83076	0.0958192	-2.01327	0	0
SMIM13	-2.01172	4.48514e-05	-1.09012	0.0642603	-1.40421	0.0164509	-2.01172	0	-1.40421
ATF4P4	-2.0087	0.0017915	-1.26895	0.172013	-0.77815	0.49254	-2.0087	0	0
CR1	-2.00677	0.0160776	-2.78985	0.0049286	-2.61245	0.00307784	-2.00677	-2.78985	-2.61245
NCAPD2	-2.00338	4.81706e-06	-1.52899	0.00600159	-1.4427	0.0370248	-2.00338	-1.52899	-1.4427
PDE3B	-2.00303	0.0012315	-0.580444	0.501643	-0.853545	0.233415	-2.00303	0	0
SEL1L	-2.00077	9.67315e-13	-1.62728	5.4394e-07	-1.6009	1.39318e-07	-2.00077	-1.62728	-1.6009
NCEH1	-1.9997	2.81978e-05	-1.314	0.0274626	-1.865	0.000247818	-1.9997	-1.314	-1.865
BCLAF1P2	-1.98873	4.95759e-07	-0.680115	0.189267	-1.83372	0.0198207	-1.98873	0	-1.83372
RAPGEF3	-1.98843	0.0145634	-1.34568	0.166548	-0.754316	0.428394	-1.98843	0	0
KCNK6	-1.98009	8.27981e-06	-3.07145	2.15492e-08	-1.70792	0.000688358	-1.98009	-3.07145	-1.70792
PIK3C2B	-1.97486	0.00215015	0.0511913	0.956446	-0.0405329	0.964756	-1.97486	0	0
RBMS2P1	-1.97392	0.00390033	-2.0956	0.0126069	-1.38792	0.115408	-1.97392	-2.0956	0
TGOLN2	-1.97	1.43132e-07	-1.96465	1.23692e-05	-2.34406	3.10702e-09	-1.97	-1.96465	-2.34406
SUMF2	-1.96767	2.09649e-06	-2.1656	1.13087e-05	-2.16314	3.23507e-05	-1.96767	-2.1656	-2.16314
ELF4	-1.96763	4.06202e-11	-0.981284	0.00487701	-1.50243	1.62267e-05	-1.96763	-0.981284	-1.50243
EHF	-1.96758	0.00152367	-2.05381	0.00589949	-2.13495	0.00135606	-1.96758	-2.05381	-2.13495
CH25H	-1.9657	0.0068369	0.0956751	0.929758	-0.876975	0.295258	-1.9657	0	0
RTN4	-1.96307	6.50521e-06	-1.55625	0.0030273	-1.78784	0.000136989	-1.96307	-1.55625	-1.78784
CD300A	-1.95456	0.0346649	-1.61876	0.155722	-1.13189	0.277804	-1.95456	0	0
BECN1	-1.95417	2.41897e-10	-1.29439	0.000592061	-2.06911	0.000100113	-1.95417	-1.29439	-2.06911
PRMT5	-1.95177	0.00540746	-1.82479	0.0323162	-1.94341	0.0469053	-1.95177	-1.82479	-1.94341
KCNE1	-1.94965	0.00422249	-1.74059	0.0458698	0.192551	0.823655	-1.94965	-1.74059	0
TMEM130	-1.93769	0.0419899	-2.11109	0.0652118	-0.687436	0.51661	-1.93769	0	0
LOC100128653	-1.93218	0.0209913	-0.190903	0.876393	-0.277515	0.843247	-1.93218	0	0
VWA5A	-1.92705	0.000242091	-1.72149	0.00686627	-1.79146	0.00142346	-1.92705	-1.72149	-1.79146
NONOP1	-1.92448	3.67431e-10	-0.973381	0.0143103	-1.34683	0.0136417	-1.92448	-0.973381	-1.34683
AGFG2	-1.92221	0.0132991	-1.09434	0.241576	-1.1543	0.232425	-1.92221	0	0
ACTN1	-1.92106	7.24004e-06	-1.60133	0.0025258	-1.67439	0.00019594	-1.92106	-1.60133	-1.67439
RTL6	-1.91859	9.06972e-06	-2.94898	2.30434e-05	-1.86101	0.0157295	-1.91859	-2.94898	-1.86101
ST13P4	-1.91764	0.00195953	-2.5017	0.0141359	-3.88591	0.0104304	-1.91764	-2.5017	-3.88591
ITGA4	-1.91497	0.0127823	-0.870363	0.363846	-1.17736	0.184376	-1.91497	0	0
SEL1L3	-1.91186	7.26873e-06	-1.05085	0.0397449	-0.990398	0.0421556	-1.91186	-1.05085	-0.990398
TIRAP	-1.91038	0.0154999	-1.10228	0.284494	0.333083	0.736665	-1.91038	0	0
FOXJ2	-1.9102	3.2685e-07	-1.63706	0.00020155	-1.54411	0.000946246	-1.9102	-1.63706	-1.54411
SGCB	-1.90765	0.0358012	-2.41555	0.0420695	-0.89226	0.436128	-1.90765	-2.41555	0
PFKP	-1.90727	1.33305e-05	-0.962939	0.0895198	-1.37984	0.00340168	-1.90727	0	-1.37984
TBC1D4	-1.9036	0.00253641	-0.514116	0.539052	-0.288201	0.701115	-1.9036	0	0
SLC7A1	-1.90318	3.20295e-08	-1.35179	0.000757399	-1.54901	0.00014317	-1.90318	-1.35179	-1.54901
MAN2A1	-1.89948	3.32438e-11	-1.94381	4.63029e-09	-1.30469	4.88783e-05	-1.89948	-1.94381	-1.30469
CPD	-1.8953	1.88044e-09	-1.48963	4.87612e-05	-1.87809	1.60375e-06	-1.8953	-1.48963	-1.87809
EPB41	-1.8945	7.76332e-07	-1.54618	0.000663155	-2.36768	3.89083e-05	-1.8945	-1.54618	-2.36768
HRH1	-1.89409	0.0042606	-1.42559	0.0761684	-0.459782	0.569426	-1.89409	0	0
QSOX1	-1.89115	0.00171073	-1.71609	0.0225404	-1.62326	0.0110559	-1.89115	-1.71609	-1.62326
ATL1	-1.88972	0.00128828	-1.52727	0.0524707	-1.28702	0.199502	-1.88972	0	0
REL	-1.8832	6.00445e-05	0.188666	0.785795	-0.481065	0.39227	-1.8832	0	0
COA7	-1.88227	0.00031842	-0.2901	0.683017	-1.42868	0.133978	-1.88227	0	0
DYNC1H1	-1.88107	1.15387e-17	-1.60987	1.98135e-10	-1.54601	5.16594e-11	-1.88107	-1.60987	-1.54601
PIK3CG	-1.88068	3.41223e-08	-0.930153	0.0240027	-1.09626	0.0036933	-1.88068	-0.930153	-1.09626
NDST1	-1.87894	5.9123e-09	-1.58742	2.60643e-05	-0.861359	0.0216127	-1.87894	-1.58742	-0.861359
SEPT11	-1.87699	1.61588e-07	-1.37111	0.0012094	-1.37584	0.000472673	-1.87699	-1.37111	-1.37584
BAZ2A	-1.87162	6.27942e-12	-1.23769	8.24506e-05	-1.20189	0.000126928	-1.87162	-1.23769	-1.20189
TIAM1	-1.8696	1.98441e-08	-0.941073	0.0215008	-0.872071	0.0180632	-1.8696	-0.941073	-0.872071
GOLIM4	-1.86879	1.14892e-06	-1.89919	4.93318e-05	-1.92313	0.000450118	-1.86879	-1.89919	-1.92313
SRP9P1	-1.86792	0.000227516	-1.63106	0.013819	-1.43465	0.0830926	-1.86792	-1.63106	0
EZR	-1.86367	4.41049e-13	-0.417477	0.19645	-1.34579	1.86902e-05	-1.86367	0	-1.34579
CDCA7L	-1.86303	0.0241637	-1.91888	0.0734637	-0.911033	0.420892	-1.86303	0	0
RNF24	-1.86119	6.10516e-05	-0.445555	0.466504	-0.376484	0.551756	-1.86119	0	0
SLC31A1	-1.85761	1.25782e-07	-1.60318	9.11543e-05	-1.97946	3.20296e-06	-1.85761	-1.60318	-1.97946
ZNF609	-1.85707	4.48024e-07	-1.9027	1.13599e-05	-1.58912	0.000255335	-1.85707	-1.9027	-1.58912
NFATC3	-1.85688	4.99811e-05	-1.44967	0.00756261	-1.60595	0.00631926	-1.85688	-1.44967	-1.60595
TRIM56	-1.85494	0.000452765	-1.19241	0.0675545	-0.138858	0.847915	-1.85494	0	0
CISH	-1.84678	0.00728225	-0.961348	0.292557	-1.37324	0.0668993	-1.84678	0	0
RAB11FIP1	-1.8464	2.17679e-09	-0.790131	0.0402365	-1.04498	0.00193859	-1.8464	-0.790131	-1.04498
SDHDP7	-1.84494	0.0222953	-2.16474	0.0434686	-3.20226	0.0365641	-1.84494	-2.16474	-3.20226
RBBP4P1	-1.84493	0.0234707	0.0683605	0.952111	0.411834	0.65315	-1.84493	0	0
ADGRE2	-1.84377	2.55022e-12	-1.01493	0.00106888	-0.974927	0.00398255	-1.84377	-1.01493	-0.974927
MRPS31P5	-1.84302	0.0235626	-0.29943	0.792356	-1.35809	0.377356	-1.84302	0	0
LSR	-1.84158	0.0126354	-1.39658	0.115862	-2.36868	0.0319801	-1.84158	0	-2.36868
NPEPPS	-1.84029	5.82691e-10	-0.876035	0.0132392	-1.45789	0.000257732	-1.84029	-0.876035	-1.45789
SOCS6	-1.83834	5.47857e-07	-0.514739	0.272526	-0.475063	0.361749	-1.83834	0	0
KIF3B	-1.83554	5.15707e-06	-0.808711	0.109051	-0.715501	0.21998	-1.83554	0	0
RHOBTB2	-1.83466	0.00343822	-1.53023	0.0410711	-0.577264	0.436264	-1.83466	-1.53023	0
PPARG	-1.83011	1.5126e-05	0.0988808	0.88184	-0.698361	0.153441	-1.83011	0	0
ITPRIPL2	-1.82681	0.000152694	-2.26411	7.51824e-05	-2.12596	6.44681e-05	-1.82681	-2.26411	-2.12596
MRC1	-1.82266	6.4738e-05	-1.81503	0.00121699	-2.13334	4.47522e-06	-1.82266	-1.81503	-2.13334
FLJ23867	-1.82241	0.0208434	-0.58195	0.561457	-0.540499	0.590854	-1.82241	0	0
PDZD8	-1.81789	0.00315349	-1.04138	0.162074	-0.52604	0.475452	-1.81789	0	0
TRIM35	-1.81758	0.00111873	-1.18955	0.0758303	-1.1597	0.093215	-1.81758	0	0
ABI3	-1.81542	0.0175452	-2.5332	0.00681331	-1.53014	0.0948829	-1.81542	-2.5332	0
TSR1	-1.81264	2.79714e-07	-0.963464	0.0318246	-1.56793	0.0102823	-1.81264	-0.963464	-1.56793
SYNJ2	-1.80909	1.14423e-05	0.254361	0.631294	0.33163	0.481037	-1.80909	0	0
DHCR7	-1.80872	0.0251546	-1.98235	0.0407061	-1.25263	0.163148	-1.80872	-1.98235	0
DOCK7	-1.8075	3.3253e-10	-1.23278	0.000335539	-0.880822	0.0202382	-1.8075	-1.23278	-0.880822
ACOT7	-1.80628	0.000801318	-0.919145	0.176579	-1.36717	0.0216406	-1.80628	0	-1.36717
NFATC2	-1.80302	0.017517	0.55724	0.534053	0.182587	0.841661	-1.80302	0	0
CTTNBP2NL	-1.80226	0.000175294	-1.25462	0.0278859	-1.69083	0.00385029	-1.80226	-1.25462	-1.69083
AMER1	-1.80024	0.0414323	-2.40025	0.0730367	-0.438889	0.735606	-1.80024	0	0
ARHGAP35	-1.79392	7.45235e-06	-1.26222	0.00806589	-1.15032	0.0241939	-1.79392	-1.26222	-1.15032
MAP4K4	-1.78976	1.03106e-09	-0.685291	0.0663659	-0.941108	0.0033888	-1.78976	0	-0.941108
VGLL4	-1.78593	0.00137632	-2.28439	0.00374999	-1.98443	0.050807	-1.78593	-2.28439	0
PLK3	-1.78434	0.00431559	1.31343	0.0629329	0.171496	0.822375	-1.78434	0	0
MAFK	-1.78296	0.00133964	-1.28571	0.0572129	-0.120082	0.873107	-1.78296	0	0
SMOX	-1.78167	0.0251467	-0.880313	0.393759	-1.16232	0.191864	-1.78167	0	0
PHOSPHO1	-1.77959	0.0300673	-1.02318	0.307127	0.251113	0.795056	-1.77959	0	0
ACO1	-1.77662	0.00600077	-1.28515	0.0976137	-2.26865	0.00633726	-1.77662	0	-2.26865
ERMP1	-1.77455	0.000170554	-1.87032	0.000800949	-2.08453	0.00028353	-1.77455	-1.87032	-2.08453
VASH1	-1.77373	0.000175325	-2.59412	4.30071e-06	-1.64171	0.00154153	-1.77373	-2.59412	-1.64171
BCAR3	-1.77215	2.65459e-07	-0.754742	0.0728607	-1.08562	0.00632172	-1.77215	0	-1.08562
ZBTB41	-1.77149	0.0110266	-0.852874	0.31756	-1.81946	0.0498369	-1.77149	0	-1.81946
ERAP1	-1.7645	2.28462e-07	-2.50183	9.25547e-10	-2.82763	1.24989e-09	-1.7645	-2.50183	-2.82763
DCAF7	-1.76341	1.59444e-12	-1.80625	3.50533e-10	-1.67255	2.61223e-09	-1.76341	-1.80625	-1.67255
ACAD9	-1.76233	2.32346e-06	-0.848804	0.0867218	-1.36797	0.0489069	-1.76233	0	-1.36797
RABEP1	-1.76229	4.06433e-11	-0.636337	0.0495372	-0.706517	0.0334778	-1.76229	-0.636337	-0.706517
ZNF697	-1.75862	6.82922e-06	1.04058	0.0106254	-0.287629	0.547377	-1.75862	1.04058	0
TMX2P1	-1.75678	1.86362e-05	-0.780066	0.198531	-1.16842	0.214784	-1.75678	0	0
EPS8	-1.75448	0.000435088	-0.394342	0.547076	-1.18387	0.0698115	-1.75448	0	0
CDYL2	-1.75083	2.96417e-05	-0.865912	0.104581	-1.50825	0.0310994	-1.75083	0	-1.50825
KTN1	-1.75081	1.1655e-07	-1.49153	0.000159425	-1.99889	2.57483e-08	-1.75081	-1.49153	-1.99889
MAT2A	-1.74787	0.00660519	-2.02808	0.00899428	-1.28924	0.0659146	-1.74787	-2.02808	0
KMT2D	-1.74625	0.000110483	-1.10418	0.0471321	-0.83892	0.102734	-1.74625	-1.10418	0
RAB43P1	-1.746	0.0397629	-1.71047	0.119783	-0.473653	0.676011	-1.746	0	0
ZNF366	-1.74483	0.00215332	-1.8647	0.00645711	-1.1574	0.0648779	-1.74483	-1.8647	0
AARS	-1.74123	1.60175e-05	-1.51782	0.00170272	-1.29619	0.00313036	-1.74123	-1.51782	-1.29619
KIF2A	-1.74098	0.00123678	-0.418943	0.571328	-0.944931	0.12301	-1.74098	0	0
HNRNPA3P6	-1.73886	2.0024e-10	-1.32911	5.66396e-05	-1.71116	3.78606e-05	-1.73886	-1.32911	-1.71116
FYCO1	-1.73869	0.0103493	-1.09906	0.181321	-1.3954	0.122007	-1.73869	0	0
EIF3A	-1.73316	3.31547e-10	-1.17895	0.000388824	-1.48084	5.48521e-07	-1.73316	-1.17895	-1.48084
SAMHD1	-1.73268	4.94388e-07	-2.57378	1.9465e-10	-2.30116	3.4147e-10	-1.73268	-2.57378	-2.30116
MYOF	-1.73193	7.63343e-13	-0.852584	0.00414298	-1.23454	1.83142e-06	-1.73193	-0.852584	-1.23454
LOC158781	-1.73044	0.015644	-0.781911	0.432726	0.24424	0.814439	-1.73044	0	0
SCAF8	-1.72993	1.72859e-08	0.263313	0.508587	-0.430682	0.290977	-1.72993	0	0
DDX54	-1.7277	1.60468e-05	-1.79002	0.000240423	-0.954769	0.0613199	-1.7277	-1.79002	0
ARHGEF3	-1.72153	2.51696e-10	-0.794812	0.0162419	-0.873019	0.0189295	-1.72153	-0.794812	-0.873019
CSNK2A3	-1.71962	0.000291548	-0.932828	0.125371	-1.77476	0.0386696	-1.71962	0	-1.77476
ZSCAN12	-1.71608	0.00299707	-0.325514	0.677318	-0.681045	0.453113	-1.71608	0	0
TNFRSF10A	-1.71349	0.00390121	-0.440969	0.575064	-0.708291	0.422797	-1.71349	0	0
XPNPEP2	-1.70748	0.0233445	-1.63461	0.110024	0.0491204	0.964672	-1.70748	0	0
MAOA	-1.70712	0.0364238	-1.07665	0.314288	-1.95837	0.0199046	-1.70712	0	-1.95837
NRP2	-1.70656	5.5974e-06	-1.29719	0.00413068	-1.22783	0.00277082	-1.70656	-1.29719	-1.22783
HTT	-1.69838	1.13631e-09	-1.70597	1.66036e-07	-1.39924	4.0213e-06	-1.69838	-1.70597	-1.39924
GALK2	-1.69823	0.00953863	-1.28393	0.114434	-2.00845	0.0629814	-1.69823	0	0
LOC642969	-1.69822	0.00715324	-1.56742	0.0471666	-1.72188	0.0751873	-1.69822	-1.56742	0
SNX30	-1.69464	1.04735e-05	-1.46164	0.00124825	-1.24317	0.00432461	-1.69464	-1.46164	-1.24317
IARS	-1.68434	1.29136e-06	-0.410616	0.388024	-0.81754	0.0367124	-1.68434	0	-0.81754
RRS1	-1.67947	0.00234837	-0.396407	0.581914	-0.858598	0.217084	-1.67947	0	0
CHPF2	-1.6789	2.22283e-08	-1.98798	1.43762e-07	-1.42943	0.000700803	-1.6789	-1.98798	-1.42943
BCL9	-1.67141	0.00808188	-0.681637	0.442101	0.167422	0.865767	-1.67141	0	0
TPM3P8	-1.66882	0.0137218	-2.27906	0.0355277	-3.60422	0.0198646	-1.66882	-2.27906	-3.60422
CLCC1	-1.66753	0.000175183	-1.70392	0.00445272	-2.42954	0.0120314	-1.66753	-1.70392	-2.42954
ST13P15	-1.66587	0.022177	-2.0236	0.0559068	-1.06474	0.381978	-1.66587	0	0
TMEM164	-1.66153	3.9145e-05	-1.92639	8.71591e-05	-0.259737	0.607402	-1.66153	-1.92639	0
SOWAHC	-1.65998	0.0237101	-0.708358	0.439811	-1.28216	0.173055	-1.65998	0	0
DAAM1	-1.65797	9.63017e-06	-0.000185276	0.999564	-0.0189625	0.976938	-1.65797	0	0
APOBEC3C	-1.65675	0.0239257	-1.65787	0.0594423	-2.0267	0.0374615	-1.65675	0	-2.0267
GPD1L	-1.65668	0.00984543	-1.35571	0.0780439	-1.58917	0.0489518	-1.65668	0	-1.58917
CXCR4	-1.65556	0.000376871	-0.380092	0.57151	-0.841289	0.112112	-1.65556	0	0
TP53BP2	-1.65344	0.000181035	-0.00897037	0.990623	-0.703742	0.168522	-1.65344	0	0
ACAT2	-1.65311	0.000160941	-0.658291	0.230996	-1.12662	0.0268362	-1.65311	0	-1.12662
ADAM10	-1.65266	1.08686e-05	-1.18453	0.00999229	-1.80765	9.15051e-06	-1.65266	-1.18453	-1.80765
DIP2B	-1.6503	8.57429e-09	-1.17704	0.000455051	-0.86146	0.00914088	-1.6503	-1.17704	-0.86146
NUAK2	-1.64897	0.00564587	-0.596527	0.432085	-1.0257	0.207906	-1.64897	0	0
AKAP13	-1.64815	5.78604e-08	-0.900215	0.0165263	-0.477511	0.187044	-1.64815	-0.900215	0
CASP7	-1.64802	5.45512e-05	-1.09509	0.0264226	-1.69899	0.000273787	-1.64802	-1.09509	-1.69899
PRKCA	-1.64774	5.34242e-06	-0.640174	0.152834	-0.336556	0.458548	-1.64774	0	0
SLC19A1	-1.64724	0.00718996	-1.44586	0.10909	-0.0727175	0.946508	-1.64724	0	0
SLC24A1	-1.64484	0.0253786	-2.43737	0.017279	-1.62669	0.164457	-1.64484	-2.43737	0
ENTPD7	-1.64475	0.000167963	-1.25208	0.0221956	-1.43776	0.0353823	-1.64475	-1.25208	-1.43776
MMP14	-1.64454	0.00135584	-2.1502	0.000411737	-2.33511	2.05969e-05	-1.64454	-2.1502	-2.33511
DENND1A	-1.64429	1.25919e-06	-1.67647	0.000198339	-0.25302	0.612172	-1.64429	-1.67647	0
LOC644462	-1.64423	0.00556805	-1.44965	0.109713	-1.80009	0.20287	-1.64423	0	0
HS3ST2	-1.64366	0.0483906	-0.656788	0.566588	-0.551061	0.556375	-1.64366	0	0
GAB2	-1.64312	5.37556e-11	-1.5475	9.82728e-08	-1.19863	3.97356e-05	-1.64312	-1.5475	-1.19863
NET1	-1.64003	0.0198078	-1.12155	0.197215	-1.38941	0.0754379	-1.64003	0	0
CTNNB1	-1.63801	1.35393e-10	-0.937259	0.00284137	-1.47955	5.89704e-08	-1.63801	-0.937259	-1.47955
ANKRD52	-1.63773	4.54928e-14	-1.83347	6.98781e-11	-1.12793	0.000428203	-1.63773	-1.83347	-1.12793
SLC12A2	-1.63079	0.00720611	-1.09965	0.136483	-0.191351	0.806976	-1.63079	0	0
MGAT5	-1.62976	1.04682e-14	-1.73007	3.78082e-12	-1.39804	2.83582e-07	-1.62976	-1.73007	-1.39804
MON1B	-1.62878	8.64642e-10	-0.800292	0.0183229	-0.644524	0.122818	-1.62878	-0.800292	0
LOC100506142	-1.62811	0.0373615	0.141435	0.894222	-0.0214097	0.985035	-1.62811	0	0
DDX28	-1.62701	0.000447629	-0.727102	0.223748	-1.29791	0.0889458	-1.62701	0	0
SPRY2	-1.62639	7.46933e-05	1.27245	0.00138546	-0.240753	0.665978	-1.62639	1.27245	0
HP1BP3	-1.62583	7.26827e-09	-0.951159	0.00429493	-0.53133	0.129793	-1.62583	-0.951159	0
PTPRO	-1.62528	9.44317e-06	-1.17658	0.00773482	-1.56524	0.000115561	-1.62528	-1.17658	-1.56524
PTGS1	-1.6232	0.00901073	-1.54746	0.0449756	-1.59284	0.014531	-1.6232	-1.54746	-1.59284
CCDC6	-1.61866	2.02819e-05	-1.31683	0.00367982	-1.24667	0.00305272	-1.61866	-1.31683	-1.24667
ASPH	-1.61707	2.06903e-05	-0.740325	0.121929	-1.47042	0.000535139	-1.61707	0	-1.47042
GMPS	-1.61591	0.000259365	-1.60383	0.00272403	-0.848259	0.132947	-1.61591	-1.60383	0
HMGCR	-1.61499	0.000286817	-0.941167	0.0958085	-0.998623	0.0432204	-1.61499	0	-0.998623
HSPA8P5	-1.6144	0.0400783	-0.108206	0.922228	-1.12147	0.3693	-1.6144	0	0
STIP1P3	-1.6136	0.00980281	-1.73901	0.0394656	-0.3021	0.737708	-1.6136	-1.73901	0
PRKD3	-1.61311	0.0018774	-1.14658	0.0667031	-0.631424	0.313062	-1.61311	0	0
PI4KA	-1.61101	2.69198e-09	-1.41263	8.26918e-06	-1.2078	5.81493e-05	-1.61101	-1.41263	-1.2078
SHB	-1.60966	1.08169e-05	0.00692253	0.990679	-0.100567	0.845211	-1.60966	0	0
UBASH3B	-1.60954	1.85514e-05	-0.440723	0.365614	-1.21103	0.00725654	-1.60954	0	-1.21103
ACPP	-1.60949	0.00397236	-2.45851	0.0025516	-1.33807	0.13639	-1.60949	-2.45851	0
PEBP1P2	-1.60729	0.0408248	-3.02273	0.027201	-1.08776	0.422789	-1.60729	-3.02273	0
PRKCB	-1.60365	0.00500676	-1.62876	0.0171962	-1.83174	0.00360285	-1.60365	-1.62876	-1.83174
ESYT1	-1.60336	8.94614e-09	-2.08479	1.86786e-10	-1.9252	2.62954e-09	-1.60336	-2.08479	-1.9252
PIK3R1	-1.60261	0.00010691	-0.850778	0.0999468	-1.00854	0.0294223	-1.60261	0	-1.00854
CLUH	-1.59851	0.00032158	-1.76675	0.000794449	-0.909782	0.0779584	-1.59851	-1.76675	0
ITPKB	-1.59717	1.43013e-10	-0.231425	0.497033	-0.0127047	0.971938	-1.59717	0	0
USP32	-1.59357	1.69229e-08	-0.745911	0.0308443	-0.250522	0.506284	-1.59357	-0.745911	0
DYNC1I2P1	-1.59323	0.000122618	-1.22119	0.0157172	-2.13316	0.00166757	-1.59323	-1.22119	-2.13316
DENND4C	-1.58817	3.34936e-05	-0.752055	0.129434	-0.735506	0.0919713	-1.58817	0	0
IL21R	-1.58771	0.00856234	-1.69772	0.0178793	-1.58269	0.0262877	-1.58771	-1.69772	-1.58269
SPSB1	-1.58685	2.7388e-05	0.268274	0.587045	-0.366712	0.436559	-1.58685	0	0
LOC729086	-1.5853	0.00586454	-1.91043	0.0108531	-2.63909	0.0220644	-1.5853	-1.91043	-2.63909
AP5B1	-1.58502	0.00023059	-0.512932	0.373247	-0.0882293	0.877411	-1.58502	0	0
UGGT1	-1.58418	5.37556e-11	-1.44711	2.72399e-07	-1.45175	1.43472e-06	-1.58418	-1.44711	-1.45175
B3GALNT1	-1.58145	0.036221	-1.20317	0.200664	-1.52931	0.191176	-1.58145	0	0
DIAPH1	-1.58103	2.01259e-07	-1.59677	9.44059e-06	-1.24088	0.000147389	-1.58103	-1.59677	-1.24088
HPS6	-1.57809	0.00104919	-1.47594	0.0146253	-1.19542	0.0898688	-1.57809	-1.47594	0
PFKFB4	-1.57535	0.00251123	-1.41515	0.0224228	-0.609655	0.336865	-1.57535	-1.41515	0
DSE	-1.57499	0.00158303	-1.69149	0.0046567	-1.7823	0.000877338	-1.57499	-1.69149	-1.7823
PPP1R3D	-1.57481	0.00415026	-1.44958	0.0642316	-1.44671	0.190394	-1.57481	0	0
EIF4G1	-1.5744	2.40929e-16	-1.54753	1.94693e-12	-1.50141	2.20348e-12	-1.5744	-1.54753	-1.50141
HMGB1P5	-1.57297	0.00402701	-1.20597	0.0674821	-2.20282	0.00582845	-1.57297	0	-2.20282
CDH23	-1.57107	0.0039686	-1.346	0.0435658	-0.943608	0.124165	-1.57107	-1.346	0
BACH1	-1.56962	0.000127923	-0.502169	0.367569	-1.06882	0.0175972	-1.56962	0	-1.06882
UBR3	-1.56811	5.37556e-11	-1.1755	3.80714e-05	-1.13607	0.000403407	-1.56811	-1.1755	-1.13607
RPSAP19	-1.56551	0.0458681	-1.60494	0.0966318	-2.79507	0.0457163	-1.56551	0	-2.79507
APLP2	-1.56517	0.000441863	-1.79603	0.000852258	-2.10975	2.92548e-06	-1.56517	-1.79603	-2.10975
FRMD4A	-1.56415	0.0175452	-0.822409	0.334519	-0.919018	0.218572	-1.56415	0	0
CDC42EP4	-1.56319	0.00478003	-0.725527	0.34296	-0.945118	0.360252	-1.56319	0	0
SLCO2B1	-1.55971	0.0154089	-2.32867	0.00207833	-2.28983	0.000559458	-1.55971	-2.32867	-2.28983
ENPP2	-1.55809	0.00932743	-2.55196	0.000303988	-1.77394	0.00562927	-1.55809	-2.55196	-1.77394
NRIP3	-1.5579	0.00270315	0.508361	0.407721	0.185595	0.777662	-1.5579	0	0
SRCAP	-1.55784	1.31479e-07	-0.754371	0.0367001	-0.709371	0.0370745	-1.55784	-0.754371	-0.709371
GART	-1.55761	6.53642e-06	-0.869914	0.0405415	-1.28047	0.0093104	-1.55761	-0.869914	-1.28047
EML4	-1.55635	5.2362e-11	-0.267388	0.413194	-0.454522	0.105388	-1.55635	0	0
PLAGL2	-1.55613	2.34271e-05	-0.204898	0.685734	-1.39291	0.0183473	-1.55613	0	-1.39291
SELENOTP1	-1.55604	0.010068	-0.7593	0.308675	-1.9047	0.0221934	-1.55604	0	-1.9047
ASXL2	-1.55574	4.19925e-05	-1.31394	0.00356115	-1.14885	0.0133656	-1.55574	-1.31394	-1.14885
TRIM14	-1.55348	3.40647e-05	-1.18698	0.00756261	-0.981666	0.0252153	-1.55348	-1.18698	-0.981666
SERINC5	-1.54793	5.46435e-08	-0.477007	0.193799	-0.855482	0.00790749	-1.54793	0	-0.855482
SIDT2	-1.54598	4.64913e-05	-1.81825	4.87612e-05	-1.71311	6.39485e-05	-1.54598	-1.81825	-1.71311
EIF4EP2	-1.54262	2.3875e-07	-0.353178	0.402639	-0.823314	0.123315	-1.54262	0	0
MICALL1	-1.54044	2.15817e-09	-0.661141	0.0499926	-0.332232	0.422789	-1.54044	-0.661141	0
BTBD3	-1.53828	1.15425e-08	-1.4672	0.000271579	-0.72241	0.164002	-1.53828	-1.4672	0
PHF13	-1.53825	0.00169442	0.271166	0.662229	-0.787488	0.279441	-1.53825	0	0
BRPF1	-1.53695	1.01955e-06	-1.31229	0.000432712	-0.868804	0.0258826	-1.53695	-1.31229	-0.868804
SEC24B	-1.53564	3.08265e-12	-0.322232	0.275451	-0.624693	0.0614705	-1.53564	0	0
PPARA	-1.5335	8.43773e-05	-1.25692	0.00886703	-0.855774	0.115124	-1.5335	-1.25692	0
ALG1	-1.53335	0.0134657	-1.50225	0.0745568	-3.16212	0.0314736	-1.53335	0	-3.16212
VDR	-1.53256	0.00317114	-0.431714	0.546645	-0.617211	0.314408	-1.53256	0	0
LBR	-1.53233	6.18828e-05	-0.936152	0.044732	-1.73237	0.000112627	-1.53233	-0.936152	-1.73237
PLEKHM1P1	-1.52879	0.0058642	-0.178344	0.815634	-0.359639	0.624935	-1.52879	0	0
CCNI	-1.52815	0.000510748	-1.05141	0.0592677	-1.98055	2.01595e-05	-1.52815	0	-1.98055
FAM13B	-1.52551	3.44357e-07	-0.728582	0.045414	-0.562428	0.124653	-1.52551	-0.728582	0
GNS	-1.52224	3.12934e-05	-1.97741	5.20506e-06	-2.36032	2.48395e-10	-1.52224	-1.97741	-2.36032
PRPS1	-1.52217	0.000476665	-0.900146	0.0899678	-1.57643	0.00299538	-1.52217	0	-1.57643
ATP6V0A2	-1.52097	0.00035497	-1.14025	0.02512	-1.20849	0.0160321	-1.52097	-1.14025	-1.20849
TCP11L2	-1.5197	0.00641184	0.201022	0.792351	0.337278	0.667337	-1.5197	0	0
DNAJC11	-1.51929	1.21293e-08	-0.391759	0.28367	-0.729746	0.106537	-1.51929	0	0
ZNF398	-1.51782	6.73432e-07	0.380536	0.33053	-0.335828	0.538514	-1.51782	0	0
TAOK1	-1.51668	7.43589e-10	-0.933833	0.00129185	-1.12153	0.000110595	-1.51668	-0.933833	-1.12153
CTPS1	-1.51626	0.00838579	-0.299385	0.692073	-0.34836	0.616127	-1.51626	0	0
GCC1	-1.51552	0.000181517	-0.645627	0.210327	-1.40463	0.0268191	-1.51552	0	-1.40463
RAPH1	-1.51524	0.000424682	-0.767167	0.15219	-0.564988	0.274195	-1.51524	0	0
GGT1	-1.51123	0.0497519	-0.620249	0.523837	-0.772735	0.411561	-1.51123	0	0
SH3BP5	-1.51093	0.0441777	0.421253	0.642828	-1.02973	0.43128	-1.51093	0	0
VWA8	-1.50813	8.74145e-06	-1.08629	0.0120208	-0.767508	0.141236	-1.50813	-1.08629	0
EIF4BP3	-1.50809	0.00446584	-1.63234	0.0204357	-1.71895	0.0697812	-1.50809	-1.63234	0
FANCA	-1.50489	0.0129919	-0.436416	0.579559	0.620093	0.338517	-1.50489	0	0
PABPC3	-1.50385	1.13033e-07	-0.916643	0.00647476	-1.52403	2.32397e-05	-1.50385	-0.916643	-1.52403
FUT11	-1.50329	0.00659521	-1.91403	0.00956935	-1.21247	0.157157	-1.50329	-1.91403	0
DENND4A	-1.49986	0.000798664	0.257498	0.655799	0.0574794	0.925953	-1.49986	0	0
URB1	-1.49661	0.00054364	-1.02553	0.0775961	-0.435653	0.521828	-1.49661	0	0
NECTIN1	-1.49661	0.0146459	-1.08709	0.147834	-1.89537	0.0450422	-1.49661	0	-1.89537
NORAD	-1.49576	7.66192e-07	-0.441865	0.272917	-1.00564	0.00267559	-1.49576	0	-1.00564
MBTPS2	-1.49277	0.00137668	-1.1814	0.0449578	-2.99561	0.00602988	-1.49277	-1.1814	-2.99561
YBX1P10	-1.49269	0.000407155	-1.78542	0.000341623	-1.54232	0.00144733	-1.49269	-1.78542	-1.54232
DAGLA	-1.4925	0.000968744	-0.872339	0.119391	-0.382282	0.46944	-1.4925	0	0
ST6GAL1	-1.49142	0.00169711	-1.12077	0.0502196	-0.635958	0.26649	-1.49142	0	0
SLC16A3	-1.49077	0.00463301	-1.74878	0.00529944	-1.89157	0.000804308	-1.49077	-1.74878	-1.89157
MOSPD1	-1.49071	0.00975185	-0.91732	0.194994	-0.688875	0.316296	-1.49071	0	0
PIGK	-1.49004	0.00394587	-0.990156	0.115481	-1.37401	0.0462425	-1.49004	0	-1.37401
C16orf54	-1.48918	0.0210086	-0.427727	0.605786	-0.83764	0.310468	-1.48918	0	0
MED13	-1.48649	7.6337e-12	-0.195366	0.517081	-0.513895	0.0614431	-1.48649	0	0
LRP1	-1.48632	0.000246706	-2.9063	4.02063e-10	-2.23874	5.05981e-08	-1.48632	-2.9063	-2.23874
FAM83G	-1.48549	0.00732245	0.410695	0.546649	-1.88891	0.0678	-1.48549	0	0
CLCN5	-1.48536	1.14863e-06	-1.03861	0.0049286	-0.830751	0.0414506	-1.48536	-1.03861	-0.830751
HRH2	-1.48144	7.14501e-05	-2.83269	2.66992e-06	-1.21232	0.0451707	-1.48144	-2.83269	-1.21232
ITGA5	-1.48123	0.0022614	0.71886	0.263971	0.019114	0.977012	-1.48123	0	0
HIC2	-1.48118	0.000890122	-0.469636	0.450926	-1.12371	0.179026	-1.48118	0	0
WWC2	-1.48064	0.00264572	-0.863582	0.152052	-0.40341	0.507109	-1.48064	0	0
DNMT3A	-1.48063	0.00273655	-0.170974	0.802965	0.676483	0.204123	-1.48063	0	0
SH3PXD2A	-1.48032	8.49766e-07	-1.43517	0.000129671	-0.598117	0.158637	-1.48032	-1.43517	0
EXTL3	-1.47829	1.15394e-05	-1.61206	0.000770653	-1.21373	0.0509534	-1.47829	-1.61206	0
BCL2L11	-1.4771	0.00878939	-1.18609	0.0899678	-0.805683	0.211919	-1.4771	0	0
MNT	-1.47708	0.000770972	-1.46303	0.00503957	-0.653788	0.221808	-1.47708	-1.46303	0
DDO	-1.47678	0.0380068	-2.51152	0.0109815	-1.8741	0.10667	-1.47678	-2.51152	0
RRP1B	-1.47616	0.00306789	-1.07734	0.0853382	-1.02032	0.0639947	-1.47616	0	0
ADD3	-1.47575	0.000900734	-0.273289	0.644723	-0.307549	0.570986	-1.47575	0	0
RYBP	-1.4755	0.0461848	-0.386654	0.68709	0.0469803	0.964829	-1.4755	0	0
ZDHHC3	-1.47503	0.000122998	-1.59308	0.000544398	-1.39834	0.00469783	-1.47503	-1.59308	-1.39834
ALMS1	-1.47339	0.00724108	-0.285091	0.697108	-0.0323262	0.969466	-1.47339	0	0
TOMM22	-1.47305	0.0349567	-0.916962	0.281535	-0.847521	0.336574	-1.47305	0	0
SLA	-1.47288	0.00196544	-1.65615	0.00383622	-1.37284	0.00647807	-1.47288	-1.65615	-1.37284
CD226	-1.47247	0.0080573	-0.175102	0.832998	-0.387877	0.545784	-1.47247	0	0
TAF13	-1.46982	0.0035627	-3.02596	0.000202482	-3.3227	0.00887825	-1.46982	-3.02596	-3.3227
MAPKBP1	-1.46862	0.000452549	-0.808436	0.119287	-0.119894	0.838279	-1.46862	0	0
TRRAP	-1.46823	5.75207e-07	-0.890069	0.0111573	-0.788096	0.0266597	-1.46823	-0.890069	-0.788096
DYNLL2	-1.46822	0.00107128	-1.32592	0.0161732	-1.42908	0.0277678	-1.46822	-1.32592	-1.42908
SNRNP200	-1.46739	4.30389e-10	-1.15009	3.61616e-05	-0.869816	0.00076668	-1.46739	-1.15009	-0.869816
PLEKHA5	-1.46565	0.0414615	-1.13202	0.203428	-0.358936	0.667321	-1.46565	0	0
SLC29A3	-1.46457	7.45235e-06	-0.960732	0.0142071	-1.02509	0.00633821	-1.46457	-0.960732	-1.02509
RAP1GAP2	-1.46346	0.000296901	-0.723145	0.154578	-0.12099	0.835172	-1.46346	0	0
N4BP2	-1.46122	0.000760804	-0.423966	0.455928	-1.26346	0.0373483	-1.46122	0	-1.26346
ST6GALNAC6	-1.45995	1.02639e-06	-1.13747	0.00139952	-0.963763	0.0114027	-1.45995	-1.13747	-0.963763
MYO1E	-1.45388	4.085e-05	-0.437314	0.353592	-0.935538	0.0192218	-1.45388	0	-0.935538
PPP5C	-1.4532	6.65413e-05	-2.30699	2.91273e-05	-1.77462	0.0108152	-1.4532	-2.30699	-1.77462
FNDC3B	-1.45218	3.98852e-11	-0.834746	0.00128314	-0.921418	0.000332619	-1.45218	-0.834746	-0.921418
PSD3	-1.44991	0.0156946	-1.52472	0.0326688	-0.441564	0.521163	-1.44991	-1.52472	0
PINK1	-1.44973	0.033236	-1.68608	0.0637298	-3.14536	0.0340877	-1.44973	0	-3.14536
PEX26	-1.44396	8.67955e-05	-1.15072	0.0127202	-1.83256	0.00395017	-1.44396	-1.15072	-1.83256
CTSD	-1.44369	0.0019775	-2.68392	4.94214e-07	-1.98664	1.96244e-05	-1.44369	-2.68392	-1.98664
PROSER3	-1.4436	0.0092738	-0.301213	0.696795	-0.798979	0.413004	-1.4436	0	0
MATK	-1.44354	0.00097483	-0.327751	0.590089	0.159217	0.767995	-1.44354	0	0
PRKDC	-1.44268	1.01747e-16	-1.60464	1.21808e-14	-1.15445	5.05106e-07	-1.44268	-1.60464	-1.15445
RNPS1P1	-1.43996	0.00912619	-1.60744	0.0326628	-1.09344	0.238196	-1.43996	-1.60744	0
HUWE1	-1.43982	5.28549e-12	-0.988339	5.36311e-05	-0.901588	0.000117832	-1.43982	-0.988339	-0.901588
ITGAM	-1.43782	0.0075477	-1.5382	0.0197115	-1.2408	0.0301213	-1.43782	-1.5382	-1.2408
PCM1	-1.43599	9.04741e-07	-1.08889	0.0020314	-0.942327	0.00334499	-1.43599	-1.08889	-0.942327
IRF4	-1.43487	0.0105684	-0.277077	0.738499	-0.734994	0.256804	-1.43487	0	0
RAB29	-1.43378	0.0055211	-1.37382	0.0264226	-2.17721	0.00331096	-1.43378	-1.37382	-2.17721
LCOR	-1.4336	1.17673e-06	-0.556629	0.134847	-0.614205	0.130209	-1.4336	0	0
WARS	-1.43326	5.12527e-06	-1.10067	0.00506262	-1.52772	3.04811e-06	-1.43326	-1.10067	-1.52772
PARP4	-1.43304	2.66834e-07	-2.01591	6.32942e-10	-2.06283	2.59039e-10	-1.43304	-2.01591	-2.06283
FNIP2	-1.43151	1.92973e-09	0.473402	0.107681	0.19718	0.489394	-1.43151	0	0
SFT2D2	-1.42944	0.000910685	-0.481617	0.416969	-0.0936247	0.897348	-1.42944	0	0
EPAS1	-1.42908	0.00255704	-1.63339	0.00397007	-1.73505	0.000560677	-1.42908	-1.63339	-1.73505
VDAC1P1	-1.42698	0.00013959	-0.885409	0.0660554	-0.982505	0.0978537	-1.42698	0	0
GALM	-1.42674	0.00238035	-1.17403	0.0439996	-1.43206	0.00421755	-1.42674	-1.17403	-1.43206
CALU	-1.42381	1.69455e-06	-0.849865	0.0211931	-1.06703	0.000996579	-1.42381	-0.849865	-1.06703
LOC647150	-1.4219	0.0104046	-0.61538	0.446361	-2.65296	0.0744574	-1.4219	0	0
GCN1	-1.41983	1.45092e-08	-0.661952	0.0314271	-0.550719	0.06157	-1.41983	-0.661952	0
ACVR1B	-1.41951	0.00363033	-1.36236	0.0272746	-0.223853	0.743917	-1.41951	-1.36236	0
RIOX1	-1.41725	0.0219418	-0.415312	0.611868	-1.11444	0.264949	-1.41725	0	0
IL1RN	-1.41648	0.000560983	0.763467	0.164909	-0.162735	0.759522	-1.41648	0	0
OPN3	-1.41424	0.0218303	-1.45967	0.0561414	-1.41363	0.115153	-1.41424	0	0
ZBTB39	-1.41423	0.0148094	-0.742273	0.345971	-1.26955	0.251982	-1.41423	0	0
CA2	-1.4136	0.00687439	-1.29906	0.0422336	-2.28399	6.14522e-05	-1.4136	-1.29906	-2.28399
LIMD1	-1.4129	0.00440298	-1.47444	0.013287	-0.824022	0.187945	-1.4129	-1.47444	0
WNK1	-1.4108	1.56255e-10	-1.26621	7.92965e-07	-1.41654	2.66226e-08	-1.4108	-1.26621	-1.41654
NIPA1	-1.40847	0.0102434	-1.07173	0.105684	-0.927187	0.168219	-1.40847	0	0
KCTD7	-1.40766	0.00756374	-1.2192	0.0547157	-1.07163	0.0745494	-1.40766	0	0
IL6ST	-1.40756	0.00556845	-0.359496	0.61921	-0.821562	0.152774	-1.40756	0	0
AGO2	-1.40664	0.00975185	0.468828	0.511854	-0.107911	0.877931	-1.40664	0	0
CD200R1	-1.40605	0.0250842	-0.649936	0.427579	-1.06751	0.130117	-1.40605	0	0
NUP155	-1.40554	0.000455488	-0.573182	0.292988	0.213504	0.720159	-1.40554	0	0
KIF1B	-1.40501	2.06633e-05	0.0855485	0.863827	-0.293391	0.461564	-1.40501	0	0
STXBP1	-1.40347	0.00586454	-2.40932	0.000763742	-0.803322	0.277335	-1.40347	-2.40932	0
LPP	-1.40268	4.55748e-06	-0.817932	0.0315913	-0.570189	0.109083	-1.40268	-0.817932	0
G3BP2	-1.40185	2.74245e-08	-1.09432	0.000228346	-1.56819	1.55066e-07	-1.40185	-1.09432	-1.56819
EPRS	-1.39897	7.83318e-06	-1.44044	8.92501e-05	-1.59724	9.53557e-06	-1.39897	-1.44044	-1.59724
LRRK1	-1.39854	0.0170589	-1.69336	0.0151719	-0.956099	0.143974	-1.39854	-1.69336	0
CCR5	-1.39562	2.81091e-06	-0.687071	0.0604353	-0.958879	0.00658542	-1.39562	0	-0.958879
ACTR1A	-1.39458	1.80802e-10	-1.31685	1.69649e-06	-1.55717	1.72073e-05	-1.39458	-1.31685	-1.55717
FAM69A	-1.39414	0.0338404	-0.873985	0.280765	-0.998425	0.189814	-1.39414	0	0
POLG	-1.39308	1.01601e-05	-0.0265155	0.957858	-1.03946	0.0158119	-1.39308	0	-1.03946
CCND2	-1.39217	0.00679153	0.135591	0.859634	0.570791	0.319833	-1.39217	0	0
JAK1	-1.38959	1.49788e-08	-0.963228	0.00106126	-1.49902	4.41552e-08	-1.38959	-0.963228	-1.49902
HIPK1	-1.38941	5.18748e-12	-1.05714	9.18234e-06	-1.23235	4.93861e-06	-1.38941	-1.05714	-1.23235
CAMK2D	-1.38886	4.60866e-11	-0.498196	0.066559	-0.37791	0.240666	-1.38886	0	0
NIPA2	-1.38787	2.98073e-08	-0.789037	0.0128273	-0.839028	0.0294829	-1.38787	-0.789037	-0.839028
LRP10	-1.387	0.00422242	-1.97143	0.000550912	-2.16897	2.42525e-05	-1.387	-1.97143	-2.16897
NBEAL2	-1.38594	0.00303044	-1.00294	0.0829961	-0.434084	0.43128	-1.38594	0	0
ERLEC1	-1.38539	0.00253107	-1.56221	0.00498182	-1.54645	0.0131081	-1.38539	-1.56221	-1.54645
GJD3	-1.3853	0.042523	-1.09239	0.257173	-1.15582	0.389236	-1.3853	0	0
ESYT2	-1.38521	0.000102818	-0.202269	0.683165	-0.594111	0.163727	-1.38521	0	0
TMEM41A	-1.38518	0.00279309	-0.658283	0.287628	-0.14978	0.841036	-1.38518	0	0
LRP12	-1.38517	8.07958e-05	0.285092	0.537429	-0.782671	0.0701323	-1.38517	0	0
TRIM46	-1.38482	0.0264668	-2.22918	0.00573038	-0.352937	0.656699	-1.38482	-2.22918	0
BAG5	-1.38441	5.77672e-06	-1.44665	0.000120194	-1.49294	0.000961425	-1.38441	-1.44665	-1.49294
POGK	-1.3837	1.69455e-06	-1.23894	0.0002698	-1.41241	5.03597e-05	-1.3837	-1.23894	-1.41241
ITGB8	-1.38274	0.0187682	0.625468	0.346001	0.0183783	0.983456	-1.38274	0	0
TMEM71	-1.38214	0.0156475	0.581086	0.374871	0.262072	0.714444	-1.38214	0	0
KLHL9	-1.38212	0.000163846	-0.162855	0.750805	-1.25384	0.0175972	-1.38212	0	-1.25384
LY9	-1.38207	0.0075763	-0.313782	0.650628	-0.206614	0.745223	-1.38207	0	0
ZNF106	-1.38164	2.17211e-05	-1.60575	2.84192e-05	-1.31543	0.000374474	-1.38164	-1.60575	-1.31543
DAG1	-1.37901	0.00189517	-1.17252	0.0277116	-1.36362	0.0170449	-1.37901	-1.17252	-1.36362
CDC40	-1.3771	8.88372e-06	-1.57638	0.0001899	-1.33797	0.0141366	-1.3771	-1.57638	-1.33797
ICE1	-1.37637	1.51404e-08	-0.56059	0.0781117	-0.891221	0.0234441	-1.37637	0	-0.891221
LIPA	-1.37317	0.00277875	-1.14443	0.051004	-1.99985	1.04292e-05	-1.37317	0	-1.99985
SGMS2	-1.37243	0.0289933	0.0597031	0.947091	0.0259033	0.976938	-1.37243	0	0
UBE2Z	-1.3717	1.99844e-06	-0.277128	0.491726	-0.805093	0.0137394	-1.3717	0	-0.805093
TET3	-1.37062	1.77188e-07	-1.03336	0.000848473	-0.640617	0.0414598	-1.37062	-1.03336	-0.640617
GALNT2	-1.37037	3.30866e-14	-1.18157	4.14446e-07	-0.739407	0.00986437	-1.37037	-1.18157	-0.739407
AGO1	-1.37012	1.42408e-06	-1.53839	7.53036e-06	-1.23986	0.000987607	-1.37012	-1.53839	-1.23986
ELF1	-1.36926	8.40622e-08	-0.208476	0.558984	-0.875919	0.00381017	-1.36926	0	-0.875919
SLC9A7	-1.36472	3.0818e-07	-1.20822	0.000125861	-0.597153	0.0716186	-1.36472	-1.20822	0
TGFBR2	-1.36416	9.21317e-05	-0.86295	0.0476768	-1.39683	0.000238558	-1.36416	-0.86295	-1.39683
PIGO	-1.36358	0.00104171	-0.662169	0.203271	-0.752264	0.180926	-1.36358	0	0
SEMA3C	-1.36294	0.00959264	-0.913186	0.168276	-0.832225	0.162611	-1.36294	0	0
TRIO	-1.36135	6.3086e-05	-0.24907	0.603507	-0.0237007	0.959923	-1.36135	0	0
ALAS1	-1.35938	5.97516e-05	-1.05401	0.0108893	-1.19115	0.00116357	-1.35938	-1.05401	-1.19115
ZBTB5	-1.35897	0.00500239	-0.590957	0.399683	-1.33553	0.218275	-1.35897	0	0
IARS2	-1.35721	2.51565e-06	-1.55368	4.50932e-06	-1.47854	1.66556e-05	-1.35721	-1.55368	-1.47854
ODF2	-1.35474	0.00223577	-1.22219	0.0208535	-0.912284	0.0734427	-1.35474	-1.22219	0
NCOR1	-1.35471	1.54462e-14	-0.852969	4.26717e-05	-0.784632	0.00054614	-1.35471	-0.852969	-0.784632
FAM129B	-1.35413	0.00285961	-1.93777	0.000287323	-1.00326	0.0424554	-1.35413	-1.93777	-1.00326
SYT17	-1.35374	0.0128595	-1.40492	0.0332569	0.105107	0.882392	-1.35374	-1.40492	0
MIS18BP1	-1.35276	0.000230998	-0.876555	0.0492477	-0.718992	0.108677	-1.35276	-0.876555	0
FUT4	-1.35262	0.000194024	-0.717982	0.131614	-1.57745	0.0189295	-1.35262	0	-1.57745
OSBPL1A	-1.34905	0.00112126	-1.86226	0.00014087	-1.02844	0.0294251	-1.34905	-1.86226	-1.02844
TJP2	-1.34895	0.00156552	0.34797	0.52924	-0.739844	0.152932	-1.34895	0	0
MGA	-1.3477	2.28034e-07	-0.352457	0.311614	-0.302664	0.434785	-1.3477	0	0
SETBP1	-1.34488	0.00686688	-0.133819	0.852384	0.75775	0.178784	-1.34488	0	0
ZNF592	-1.34445	2.27063e-08	-0.73261	0.0125391	-0.83383	0.00987289	-1.34445	-0.73261	-0.83383
ZNFX1	-1.34421	2.74036e-06	-0.528145	0.154432	-1.32977	2.87271e-05	-1.34421	0	-1.32977
APP	-1.34392	0.000381366	-1.2129	0.00893809	-1.65753	2.77221e-05	-1.34392	-1.2129	-1.65753
SREBF1	-1.34225	0.0365016	-1.55368	0.0436571	-1.20529	0.0817663	-1.34225	-1.55368	0
NCKAP1L	-1.34023	1.59737e-12	-1.58697	3.94067e-13	-1.6344	7.66764e-15	-1.34023	-1.58697	-1.6344
CARM1	-1.33881	0.0045857	-1.75438	0.00204865	-2.27167	0.00102994	-1.33881	-1.75438	-2.27167
SECISBP2L	-1.33787	5.66893e-10	-1.16147	1.12865e-05	-1.47455	9.48252e-06	-1.33787	-1.16147	-1.47455
TRAF6	-1.33777	7.74326e-05	0.331838	0.44611	0.2297	0.634215	-1.33777	0	0
DUSP18	-1.33728	0.00301246	-0.868376	0.157611	0.0162766	0.983434	-1.33728	0	0
ICMT	-1.3372	6.20343e-05	-2.07154	4.75322e-07	-2.22607	7.39341e-06	-1.3372	-2.07154	-2.22607
TANGO6	-1.33384	0.00123226	-0.851034	0.107435	-0.393564	0.506284	-1.33384	0	0
DDX20	-1.33369	0.00201183	0.0944763	0.879983	-0.644386	0.334642	-1.33369	0	0
DCP2	-1.33178	3.83493e-05	-0.50539	0.222302	-0.890546	0.0172693	-1.33178	0	-0.890546
SMYD2	-1.33173	0.00492588	-1.66926	0.0136842	-1.84218	0.0669018	-1.33173	-1.66926	0
MINDY1	-1.3317	0.0247684	-1.32146	0.0720724	-1.0913	0.193782	-1.3317	0	0
NEK6	-1.33089	5.04662e-09	-0.784958	0.0044418	-0.775465	0.00236687	-1.33089	-0.784958	-0.775465
ZNF134	-1.32863	0.00288993	-0.104344	0.874175	-0.497642	0.457666	-1.32863	0	0
LRP8	-1.32687	0.000440705	-0.546085	0.25471	-0.61401	0.234499	-1.32687	0	0
PFAS	-1.32677	0.000422588	0.0324055	0.956878	0.0612459	0.922411	-1.32677	0	0
MACF1	-1.32607	2.787e-05	-1.02212	0.00824029	-0.83144	0.0175046	-1.32607	-1.02212	-0.83144
SIGLEC7	-1.32495	0.0239238	-2.2783	0.00126947	-2.14443	0.00430479	-1.32495	-2.2783	-2.14443
CD84	-1.32355	2.99943e-05	-1.53711	4.3005e-05	-1.60088	2.56256e-06	-1.32355	-1.53711	-1.60088
LRRFIP1	-1.32244	6.73916e-07	-0.690859	0.042505	-0.907749	0.00171219	-1.32244	-0.690859	-0.907749
MANEA	-1.32002	0.00607283	-0.982155	0.111791	-2.71391	0.0155639	-1.32002	0	-2.71391
CIPC	-1.31935	8.61519e-05	-0.493633	0.247168	-0.35751	0.405744	-1.31935	0	0
SIK2	-1.31711	0.000234409	-1.00842	0.0307438	-1.50065	0.0202601	-1.31711	-1.00842	-1.50065
ZNF445	-1.31641	0.000560983	-0.850749	0.104935	-1.25674	0.0937634	-1.31641	0	0
DOCK11	-1.31553	6.77828e-08	-1.00051	0.000649102	-0.934057	0.00421755	-1.31553	-1.00051	-0.934057
LNPEP	-1.31381	9.78405e-05	-0.328904	0.466195	-0.395381	0.362888	-1.31381	0	0
CCDC186	-1.31373	0.00139262	-0.279987	0.618378	-0.315483	0.593343	-1.31373	0	0
SENP5	-1.31111	0.000102818	-0.586916	0.183821	-0.182822	0.725777	-1.31111	0	0
MAPK1	-1.31051	4.73424e-07	-1.01053	0.0011803	-1.55597	7.67799e-08	-1.31051	-1.01053	-1.55597
MEX3C	-1.30971	3.45382e-05	-0.315413	0.471857	-0.367926	0.446037	-1.30971	0	0
NUB1	-1.3097	0.010068	-1.49422	0.0133291	-1.66663	0.00329447	-1.3097	-1.49422	-1.66663
TLR4	-1.30791	0.0284176	-1.29074	0.0761554	-1.86455	0.00306379	-1.30791	0	-1.86455
RALBP1	-1.30755	6.89918e-05	-1.76944	1.18439e-05	-1.82223	0.000132309	-1.30755	-1.76944	-1.82223
STK17A	-1.30741	0.000821703	0.0901999	0.883283	-0.703991	0.380162	-1.30741	0	0
TMTC1	-1.30732	0.00221146	-1.40591	0.0114133	-0.941758	0.15875	-1.30732	-1.40591	0
FEM1C	-1.30722	0.000463044	0.635548	0.160573	0.272216	0.526184	-1.30722	0	0
TMEM63B	-1.30612	0.00221899	-1.45214	0.00837772	-0.903803	0.16483	-1.30612	-1.45214	0
ZHX1	-1.30481	0.000283597	-0.749159	0.0903266	-0.531345	0.261771	-1.30481	0	0
SUCNR1	-1.30444	0.0468286	-1.40554	0.0772197	-1.32132	0.0576	-1.30444	0	0
EHD4	-1.3044	0.000310214	-1.15993	0.00777298	-1.2948	0.00103136	-1.3044	-1.15993	-1.2948
PHF3	-1.30392	1.82474e-07	-0.652554	0.0332422	-0.843145	0.00923678	-1.30392	-0.652554	-0.843145
MAP4K3	-1.30276	0.0175406	-0.0339169	0.969363	-0.458874	0.462724	-1.30276	0	0
FAM214B	-1.30217	0.000285403	-0.255995	0.602576	-0.0987471	0.836126	-1.30217	0	0
ZBTB33	-1.30198	0.000734714	-1.85048	5.92121e-05	-1.69002	0.000499078	-1.30198	-1.85048	-1.69002
MCFD2	-1.30123	0.000171709	-1.44311	0.0004288	-1.48646	0.000561797	-1.30123	-1.44311	-1.48646
NUDT16P1	-1.3007	0.0161132	-2.70749	0.000819616	-0.986166	0.223269	-1.3007	-2.70749	0
SNX33	-1.30044	0.000710892	-1.10611	0.0220553	-1.15908	0.0491369	-1.30044	-1.10611	-1.15908
RALGAPA1P1	-1.29967	0.0423616	-0.759845	0.353989	-0.256582	0.778456	-1.29967	0	0
LRRC8A	-1.29887	0.00838698	-0.7779	0.198655	-0.92185	0.131383	-1.29887	0	0
ROCK1	-1.29787	5.92144e-07	-0.656822	0.03874	-0.735904	0.0190768	-1.29787	-0.656822	-0.735904
C1orf115	-1.29635	0.00513741	-0.370638	0.564554	-0.265822	0.717754	-1.29635	0	0
PIM1	-1.29609	0.0304403	0.914944	0.21528	0.985669	0.113047	-1.29609	0	0
TLN1	-1.29493	3.97114e-11	-2.00672	7.12626e-19	-1.77261	1.732e-17	-1.29493	-2.00672	-1.77261
SPTAN1	-1.29412	2.3586e-05	-1.7607	9.81527e-07	-1.46371	5.37097e-06	-1.29412	-1.7607	-1.46371
SNX29	-1.29195	3.96644e-08	-1.42424	3.04145e-07	-1.00274	0.000571518	-1.29195	-1.42424	-1.00274
CLDN12	-1.29191	0.0335986	-0.273235	0.733208	-0.590704	0.456294	-1.29191	0	0
PPFIBP1	-1.29145	0.0362862	-1.00592	0.189807	-0.79732	0.254376	-1.29145	0	0
BIRC6	-1.28843	8.52741e-10	-0.978377	7.16863e-05	-0.656065	0.00735714	-1.28843	-0.978377	-0.656065
MFN1	-1.28805	6.32374e-05	-0.327543	0.451881	-0.429726	0.359199	-1.28805	0	0
GNA11	-1.288	0.0286106	-1.38003	0.0820401	-0.97156	0.327021	-1.288	0	0
LOC440514	-1.2841	0.0110826	-0.87712	0.160847	-1.27931	0.0772062	-1.2841	0	0
PI4K2A	-1.2839	5.74307e-08	-0.928886	0.00106888	-0.895736	0.00060794	-1.2839	-0.928886	-0.895736
NDRG1	-1.28297	0.0304582	-0.292735	0.72724	-0.570591	0.404432	-1.28297	0	0
ZNF649	-1.2826	0.00155152	0.237327	0.670609	-1.34408	0.147191	-1.2826	0	0
TBC1D1	-1.28183	9.33893e-08	-0.588287	0.0471735	-1.105	0.000121731	-1.28183	-0.588287	-1.105
TGIF2	-1.27839	0.0133248	0.55264	0.352757	-0.470877	0.495424	-1.27839	0	0
MYC	-1.27662	0.0425881	1.14691	0.0713677	0.747614	0.251758	-1.27662	0	0
LMAN1	-1.27631	0.00070767	-1.17188	0.00914441	-1.31254	0.00204237	-1.27631	-1.17188	-1.31254
APOL1	-1.27626	0.0391032	-1.88636	0.0104469	-1.53786	0.0417388	-1.27626	-1.88636	-1.53786
RAPGEF1	-1.27588	4.84912e-05	-0.471603	0.27734	-0.673036	0.0575017	-1.27588	0	0
TBCD	-1.27506	0.0242806	-0.73734	0.292623	-0.75511	0.320539	-1.27506	0	0
APH1A	-1.2742	7.46933e-05	-1.17998	0.00202562	-2.33368	4.81485e-09	-1.2742	-1.17998	-2.33368
MFAP1	-1.27294	0.000647742	-0.394339	0.428434	-0.564743	0.299788	-1.27294	0	0
RPN2	-1.26876	0.000416379	-0.9801	0.0278859	-1.43356	0.000174524	-1.26876	-0.9801	-1.43356
PFKFB2	-1.26866	0.00314793	-0.883611	0.109227	-1.10065	0.111013	-1.26866	0	0
HNRNPLP2	-1.26853	0.000102014	-0.342918	0.443235	-1.07301	0.0409648	-1.26853	0	-1.07301
WDR82	-1.26802	2.80376e-08	-0.852703	0.00169038	-1.26237	1.21118e-05	-1.26802	-0.852703	-1.26237
GNB4	-1.26654	0.0040247	-1.59869	0.00217694	-1.88601	4.43132e-05	-1.26654	-1.59869	-1.88601
SACS	-1.26585	0.012818	-0.465543	0.478399	-0.130435	0.845874	-1.26585	0	0
RSC1A1	-1.26283	0.0333284	0.694156	0.286587	0.528629	0.439412	-1.26283	0	0
ZNF562	-1.26169	7.58269e-05	-0.201128	0.645327	-0.239673	0.583097	-1.26169	0	0
LOC728730	-1.26092	0.0345412	-0.248903	0.784689	0.518571	0.548614	-1.26092	0	0
ANKRD11	-1.2596	0.000412685	-0.887915	0.039564	-0.189507	0.675001	-1.2596	-0.887915	0
B4GALT5	-1.25922	0.00162852	-0.279425	0.611662	-0.84818	0.066047	-1.25922	0	0
FBH1	-1.25828	5.25797e-05	-0.597987	0.147216	-0.591866	0.247516	-1.25828	0	0
ABHD17A	-1.25697	0.0181862	-2.16416	0.0028869	-0.295424	0.68917	-1.25697	-2.16416	0
GNL3L	-1.25649	0.0063794	-1.13752	0.039104	-0.970155	0.0817155	-1.25649	-1.13752	0
CREB3L2	-1.25648	0.00907555	-0.595411	0.336409	-0.644808	0.254893	-1.25648	0	0
ARHGAP31	-1.25437	0.00694624	-1.09265	0.0560862	-1.05237	0.0378609	-1.25437	0	-1.05237
ARHGAP26	-1.25391	0.0096116	-0.74626	0.229786	-0.739086	0.180602	-1.25391	0	0
COG8	-1.25341	0.0213034	-1.07415	0.124675	-0.561475	0.475086	-1.25341	0	0
SPAG9	-1.25332	1.29437e-05	0.279339	0.483164	-0.000813196	0.998296	-1.25332	0	0
KDM5A	-1.25089	1.28102e-08	-0.595813	0.0280629	-0.221093	0.461557	-1.25089	-0.595813	0
UBXN2B	-1.24957	0.00216937	-0.858306	0.0832965	-1.58961	0.00188353	-1.24957	0	-1.58961
WSB2	-1.24927	5.84298e-05	-0.762693	0.0444828	-0.980725	0.00723197	-1.24927	-0.762693	-0.980725
ZNF646	-1.24905	0.000101048	-0.881523	0.031631	-0.216153	0.654152	-1.24905	-0.881523	0
NFIL3	-1.24707	0.000144306	-0.540595	0.207428	-1.22626	0.000618608	-1.24707	0	-1.22626
ZC3H7B	-1.24639	0.000181035	-1.43619	0.000268363	-1.24668	0.00223149	-1.24639	-1.43619	-1.24668
RRAGD	-1.2454	0.000505168	-0.834711	0.0608847	-0.977473	0.0137184	-1.2454	0	-0.977473
PRRC1	-1.24427	0.0010438	-0.599676	0.208194	-0.891099	0.0485762	-1.24427	0	-0.891099
GTF3C4	-1.2434	0.00112957	-0.526886	0.304581	-0.638372	0.316178	-1.2434	0	0
ERC1	-1.24317	1.28605e-08	-1.51109	1.43762e-07	-1.3354	0.000274394	-1.24317	-1.51109	-1.3354
SOAT1	-1.2424	8.18645e-07	-0.560619	0.089349	-0.999158	0.000224949	-1.2424	0	-0.999158
KAT6A	-1.24173	7.37167e-05	-0.113109	0.802965	-0.29219	0.466699	-1.24173	0	0
LRBA	-1.24118	1.4413e-05	-1.5684	9.06236e-05	-0.890918	0.0711057	-1.24118	-1.5684	0
MOB3B	-1.24025	0.00284863	-0.509756	0.338584	-0.193841	0.710725	-1.24025	0	0
CLIP4	-1.24014	0.0161954	-0.839155	0.196896	-1.27007	0.022882	-1.24014	0	-1.27007
MIR5047	-1.23722	0.0214323	-0.555655	0.421592	-0.31257	0.666539	-1.23722	0	0
DHX37	-1.2362	0.00082362	-0.575726	0.239961	-0.187044	0.747293	-1.2362	0	0
RUVBL1	-1.23516	0.0278611	-1.33047	0.06605	-0.79027	0.353815	-1.23516	0	0
ATP2A2	-1.23419	9.23446e-12	-1.09409	1.91862e-07	-1.25105	1.42805e-09	-1.23419	-1.09409	-1.25105
ALAD	-1.23336	0.00468489	-1.69148	0.00101188	-1.30384	0.0106129	-1.23336	-1.69148	-1.30384
SPATS2L	-1.23194	0.00168498	-0.769221	0.111456	-0.556627	0.28668	-1.23194	0	0
ACLY	-1.2312	1.42935e-09	-1.21873	2.78505e-07	-1.06924	9.28224e-06	-1.2312	-1.21873	-1.06924
RANBP6	-1.23099	1.77548e-05	-0.270725	0.52229	-1.66189	0.00828498	-1.23099	0	-1.66189
FMNL2	-1.22866	0.00454475	-0.391611	0.494868	-0.235486	0.658903	-1.22866	0	0
B3GLCT	-1.22835	0.0163893	-1.41188	0.0223353	-0.654226	0.326734	-1.22835	-1.41188	0
TP53BP1	-1.22834	0.00364468	-0.192509	0.741717	-0.655812	0.293693	-1.22834	0	0
ST14	-1.22818	0.000524072	-1.86091	7.17346e-06	-1.31795	0.000511903	-1.22818	-1.86091	-1.31795
ST3GAL2	-1.2277	0.0198619	-1.08567	0.088401	-1.38822	0.0186246	-1.2277	0	-1.38822
ZCCHC2	-1.2271	3.78074e-05	-1.10917	0.00175435	-0.314275	0.393643	-1.2271	-1.10917	0
RAD54L2	-1.22692	0.000367615	-0.596052	0.167349	0.42049	0.299788	-1.22692	0	0
FUBP1	-1.22526	0.000433574	-0.608225	0.162074	-1.13483	0.0141187	-1.22526	0	-1.13483
MELTF	-1.22357	0.00751338	-2.27801	0.000352213	-1.24881	0.0763311	-1.22357	-2.27801	0
TPR	-1.22277	7.01411e-07	-0.48368	0.119174	-0.928254	0.00178099	-1.22277	0	-0.928254
SHC1	-1.22203	1.41555e-05	-0.507003	0.153737	-0.722758	0.0505103	-1.22203	0	0
ITPR2	-1.22167	0.000290531	-1.51085	0.000136971	-1.59517	4.62559e-05	-1.22167	-1.51085	-1.59517
WASF2	-1.22146	4.52673e-09	-0.98888	5.28531e-05	-1.06076	1.31962e-05	-1.22146	-0.98888	-1.06076
HMGCS1	-1.22103	0.0183655	0.21229	0.778738	-0.577755	0.338517	-1.22103	0	0
KMT2C	-1.21951	0.000109243	-0.198169	0.656291	-0.0977721	0.813701	-1.21951	0	0
FABP5	-1.21937	0.00553386	0.890817	0.0534682	0.546777	0.270945	-1.21937	0	0
TMEM245	-1.21903	0.000870526	-0.84888	0.056698	-0.435326	0.360723	-1.21903	0	0
NRIP1	-1.21859	0.00124825	-0.645278	0.168951	-0.633967	0.189081	-1.21859	0	0
ETV5	-1.21811	0.0203453	-0.157547	0.828508	-0.0673616	0.927217	-1.21811	0	0
PSD4	-1.21748	0.000420613	-0.43683	0.329002	-0.486891	0.254107	-1.21748	0	0
UHRF1BP1L	-1.21723	6.44728e-07	-1.06792	0.000345343	-0.898123	0.00853519	-1.21723	-1.06792	-0.898123
KLF3	-1.21612	0.00987695	-1.12872	0.0460374	-1.18495	0.0440114	-1.21612	-1.12872	-1.18495
MPRIP	-1.21559	0.000182248	-0.266032	0.55099	-0.283046	0.527139	-1.21559	0	0
FAS	-1.21558	0.0109185	-0.803567	0.168927	-0.665729	0.266635	-1.21558	0	0
TXNRD1	-1.21395	0.000439264	-0.389934	0.433641	-0.94997	0.0104041	-1.21395	0	-0.94997
UBN1	-1.21294	1.88905e-05	-1.42578	3.26727e-05	-0.930908	0.011769	-1.21294	-1.42578	-0.930908
NHLRC2	-1.21231	0.000940413	-0.610472	0.238984	-1.47642	0.0686545	-1.21231	0	0
TMEM30A	-1.21134	0.000973865	-1.11731	0.0133447	-1.65196	1.37581e-05	-1.21134	-1.11731	-1.65196
B3GNT2	-1.21132	0.00650127	0.0195873	0.977822	-0.587175	0.29653	-1.21132	0	0
IPO7	-1.21007	5.30036e-07	-0.818528	0.00465638	-1.33638	2.5193e-06	-1.21007	-0.818528	-1.33638
GPATCH11	-1.20996	0.000955367	-1.03889	0.0272889	-0.501193	0.376106	-1.20996	-1.03889	0
ZCCHC3	-1.20857	0.00239712	0.924124	0.0268535	0.149389	0.819759	-1.20857	0.924124	0
XIAP	-1.20852	7.59015e-05	-0.710858	0.0573832	-0.679731	0.0691454	-1.20852	0	0
ATXN1L	-1.2073	0.000239616	-0.958739	0.0155576	-1.27502	0.00347986	-1.2073	-0.958739	-1.27502
MFN2	-1.20588	1.42749e-10	-0.916611	3.95138e-05	-0.925967	0.000124679	-1.20588	-0.916611	-0.925967
RASAL2	-1.20577	0.000215488	-0.749367	0.0651289	-0.161935	0.694029	-1.20577	0	0
SUSD1	-1.20447	0.0178228	-1.39203	0.0204357	-1.00881	0.090359	-1.20447	-1.39203	0
GMFB	-1.20355	3.30244e-06	-0.496319	0.127302	-1.07068	0.000704421	-1.20355	0	-1.07068
PACSIN2	-1.20214	2.291e-09	-0.791781	0.000969868	-0.923899	0.000291768	-1.20214	-0.791781	-0.923899
SLK	-1.20207	1.05227e-09	-0.69627	0.00472991	-0.955419	0.00131977	-1.20207	-0.69627	-0.955419
BCOR	-1.20139	0.00946633	-0.622351	0.283297	-1.41667	0.0123432	-1.20139	0	-1.41667
FOSL2	-1.20017	0.0461493	0.508713	0.539173	0.124428	0.871265	-1.20017	0	0
FOXO1	-1.19974	0.00624994	0.103578	0.86981	-0.371887	0.480604	-1.19974	0	0
WDR3	-1.19617	0.00956207	-0.748798	0.207321	-1.20017	0.110835	-1.19617	0	0
CKAP5	-1.1954	2.55375e-07	-1.18313	2.22067e-05	-1.29833	4.5859e-05	-1.1954	-1.18313	-1.29833
PDIA3P1	-1.19282	0.00149624	-1.2722	0.00437557	-1.8951	9.48252e-06	-1.19282	-1.2722	-1.8951
LPIN1	-1.19224	0.0114656	-0.176389	0.795356	-0.350481	0.521221	-1.19224	0	0
DNMT1	-1.19214	0.000259826	-0.887948	0.0275759	-0.588562	0.118744	-1.19214	-0.887948	0
TMEM104	-1.19156	0.0112135	-1.4219	0.0115575	-1.29072	0.0338759	-1.19156	-1.4219	-1.29072
PQLC1	-1.19139	0.000804396	-1.13719	0.012165	-1.47813	0.0137032	-1.19139	-1.13719	-1.47813
ZNF407	-1.19115	0.00476327	-0.718623	0.180891	-0.800596	0.206645	-1.19115	0	0
ADGRE5	-1.19079	0.0213407	-0.8212	0.205899	-0.570656	0.34538	-1.19079	0	0
STK4	-1.19068	0.000308744	-0.527844	0.221837	-0.473879	0.228426	-1.19068	0	0
LCP1	-1.18907	7.4762e-06	-1.13509	0.000507721	-1.51981	1.71547e-08	-1.18907	-1.13509	-1.51981
ERGIC1	-1.18863	0.000155923	-1.03918	0.00545529	-0.987111	0.00633726	-1.18863	-1.03918	-0.987111
UPF1	-1.18747	2.70586e-05	-0.980802	0.00366589	-0.444939	0.221575	-1.18747	-0.980802	0
LONP2	-1.18614	2.13573e-06	-1.16992	0.00020422	-0.97487	0.0100551	-1.18614	-1.16992	-0.97487
FADD	-1.18604	0.005181	-0.659426	0.245501	-0.867722	0.238085	-1.18604	0	0
FEM1B	-1.18585	0.000470552	0.248505	0.594182	-0.296222	0.464833	-1.18585	0	0
USP34	-1.18539	5.15518e-05	-0.579383	0.111957	-0.0656398	0.873107	-1.18539	0	0
UTP20	-1.18519	0.00510169	0.0793449	0.900287	-0.227077	0.732629	-1.18519	0	0
OSBPL11	-1.18479	0.00303977	-0.863989	0.0771791	-1.53039	0.000942967	-1.18479	0	-1.53039
PLEKHO2	-1.18454	1.44042e-06	-1.21446	2.84192e-05	-0.892974	0.00104883	-1.18454	-1.21446	-0.892974
KCNK13	-1.18245	0.0186488	-0.874384	0.152224	-0.609079	0.315929	-1.18245	0	0
SMAD7	-1.18149	0.0153545	0.571715	0.333792	0.0209881	0.97409	-1.18149	0	0
EIF2AK4	-1.18029	0.00232197	-1.23445	0.00782688	-1.46989	0.00477503	-1.18029	-1.23445	-1.46989
PRKAR2A	-1.18012	0.00290154	-0.947404	0.0475274	-0.512946	0.298108	-1.18012	-0.947404	0
NFE2L1	-1.18007	6.3252e-07	-1.86758	2.14404e-11	-1.60876	1.92546e-08	-1.18007	-1.86758	-1.60876
PTPN11	-1.17946	0.000102014	-0.752914	0.0416607	-0.804515	0.0292614	-1.17946	-0.752914	-0.804515
UHMK1	-1.17902	3.72257e-05	-0.626146	0.080719	-0.93042	0.00390917	-1.17902	0	-0.93042
LRPPRC	-1.17861	6.15249e-05	-1.05137	0.00259584	-0.749213	0.028609	-1.17861	-1.05137	-0.749213
LASP1	-1.1783	0.00013638	-1.19564	0.00138403	-1.26497	8.83425e-05	-1.1783	-1.19564	-1.26497
CEBPZ	-1.17824	2.11798e-06	-0.289454	0.439811	-1.15814	0.0289553	-1.17824	0	-1.15814
CDK12	-1.17704	1.39669e-06	-0.755487	0.011128	-0.423675	0.207005	-1.17704	-0.755487	0
MLX	-1.17309	5.55767e-07	-0.575352	0.0526526	-0.443585	0.197381	-1.17309	0	0
SNX5P2	-1.1725	0.00595411	-1.35992	0.0392996	-0.92647	0.307951	-1.1725	-1.35992	0
LRRC58	-1.17111	0.000580328	-0.692685	0.0982361	-1.26545	0.00351196	-1.17111	0	-1.26545
NDFIP2	-1.17093	0.00334837	-0.767541	0.142214	-0.697296	0.285403	-1.17093	0	0
CNIH3	-1.17089	0.0038274	-0.713242	0.162741	-0.159738	0.78341	-1.17089	0	0
CHD4	-1.16958	7.3459e-12	-0.855231	2.09739e-05	-1.29463	2.66304e-09	-1.16958	-0.855231	-1.29463
AP3D1	-1.16919	3.63571e-06	-0.721438	0.0185646	-0.595324	0.0448281	-1.16919	-0.721438	-0.595324
SIPA1L2	-1.16858	0.00767904	-0.363434	0.539023	-0.408215	0.434389	-1.16858	0	0
TPI1P1	-1.16495	0.00377387	-1.35981	0.00412696	-1.73374	0.0002525	-1.16495	-1.35981	-1.73374
YLPM1	-1.16151	2.787e-05	-0.913707	0.00671133	-1.07883	0.00496433	-1.16151	-0.913707	-1.07883
CAP1	-1.16112	0.00179449	-1.07832	0.0195385	-1.81513	1.2254e-06	-1.16112	-1.07832	-1.81513
DARS2	-1.1604	0.0027037	-1.17819	0.0120671	-1.98932	0.00104888	-1.1604	-1.17819	-1.98932
NBN	-1.15985	0.00329219	-0.44213	0.385381	-1.11677	0.0314372	-1.15985	0	-1.11677
PCYT1A	-1.15935	1.78565e-05	0.00322522	0.994062	0.0546607	0.887576	-1.15935	0	0
XPC	-1.15839	8.81745e-05	-1.20041	0.000667837	-0.813413	0.0302954	-1.15839	-1.20041	-0.813413
AFF4	-1.15826	2.2765e-07	-0.20794	0.504828	-0.17273	0.547377	-1.15826	0	0
FOXK1	-1.15404	0.0031175	-1.09078	0.0193975	-0.184352	0.715993	-1.15404	-1.09078	0
AUH	-1.15379	0.00702316	-1.24515	0.0139881	-0.600803	0.24207	-1.15379	-1.24515	0
HS2ST1	-1.15305	4.4232e-05	-1.86637	2.47483e-07	-1.05018	0.00800802	-1.15305	-1.86637	-1.05018
ITGAE	-1.15173	0.00772949	-1.05978	0.0446396	-0.687775	0.162602	-1.15173	-1.05978	0
LINC00847	-1.1509	0.00189625	-0.610961	0.192728	-1.11268	0.00781212	-1.1509	0	-1.11268
TMCO3	-1.15024	0.00316052	-1.42574	0.00188343	-1.3455	0.00325156	-1.15024	-1.42574	-1.3455
VKORC1L1	-1.14985	0.00142192	-1.04292	0.0177595	-1.23748	0.0153513	-1.14985	-1.04292	-1.23748
USP25	-1.1492	1.15881e-07	-0.600496	0.0315196	-0.621996	0.0648062	-1.1492	-0.600496	0
STARD8	-1.14901	0.0376815	-0.400087	0.576365	-0.750363	0.269721	-1.14901	0	0
UGCG	-1.149	0.00625463	0.592097	0.255552	0.168655	0.741952	-1.149	0	0
KIDINS220	-1.14776	4.12727e-08	-1.40011	1.52388e-08	-1.22126	4.70198e-06	-1.14776	-1.40011	-1.22126
COL4A3BP	-1.14673	0.0104092	-0.79061	0.153605	-0.600503	0.255365	-1.14673	0	0
FAM129A	-1.14571	0.00490794	-1.30587	0.0072816	-1.66967	9.17202e-05	-1.14571	-1.30587	-1.66967
GON4L	-1.14559	0.000305093	0.0470895	0.92243	-0.0531294	0.915141	-1.14559	0	0
RAP1BL	-1.14545	0.000217398	-0.39139	0.331889	-0.783591	0.0598843	-1.14545	0	0
NUFIP2	-1.14438	5.25797e-05	-0.28384	0.469704	-0.169411	0.632736	-1.14438	0	0
CSDE1	-1.14422	4.76877e-08	-0.78073	0.0025417	-1.24993	2.25441e-08	-1.14422	-0.78073	-1.24993
PJA1	-1.14321	0.0169143	-1.13535	0.0667492	-1.65362	0.0559451	-1.14321	0	0
PHLDA3	-1.14304	0.0288129	-1.10265	0.0775745	-1.27156	0.0458261	-1.14304	0	-1.27156
CSNK1G1	-1.14243	0.00266447	-0.241402	0.637659	-0.42316	0.418054	-1.14243	0	0
ATP11A	-1.14148	9.78405e-05	-1.28628	0.000191714	-0.946541	0.00621109	-1.14148	-1.28628	-0.946541
CLTC	-1.14121	2.91447e-09	-1.22202	6.13098e-08	-1.3992	1.45578e-11	-1.14121	-1.22202	-1.3992
HK2	-1.14105	0.00629738	1.05952	0.0344133	0.14969	0.774526	-1.14105	1.05952	0
STX3	-1.14072	6.12069e-05	0.100595	0.807217	-0.215557	0.55123	-1.14072	0	0
CDC42SE2	-1.14015	0.00860494	-0.876213	0.0974092	-1.5108	0.00298591	-1.14015	0	-1.5108
FASTKD5	-1.14002	0.00137942	-0.164015	0.753844	-1.24311	0.0651467	-1.14002	0	0
DHX8	-1.13891	0.000300519	-0.919813	0.0153643	-0.956006	0.0176117	-1.13891	-0.919813	-0.956006
RIF1	-1.1376	7.00453e-05	-0.223253	0.571471	-0.881017	0.0231041	-1.1376	0	-0.881017
PKD2	-1.13711	0.0342642	-0.965999	0.141322	-0.798648	0.188187	-1.13711	0	0
PDPK1	-1.13492	6.50521e-06	-0.824931	0.00654875	-0.392127	0.247757	-1.13492	-0.824931	0
VPS13D	-1.13322	1.38998e-05	-0.602256	0.0637606	-0.645605	0.0645335	-1.13322	0	0
ZNF687	-1.13317	0.00182384	-1.00973	0.0262135	-0.637939	0.229731	-1.13317	-1.00973	0
GOLM1	-1.13309	0.00820011	-0.290168	0.611854	0.48648	0.326195	-1.13309	0	0
BCL2L1	-1.13309	3.61585e-05	-0.406642	0.248817	-0.550638	0.11835	-1.13309	0	0
ZBTB24	-1.13161	0.0109185	0.129356	0.836693	-0.748187	0.295082	-1.13161	0	0
RBL2	-1.13121	1.26523e-07	-0.691999	0.00924414	-1.37877	3.97356e-05	-1.13121	-0.691999	-1.37877
CEP68	-1.12976	0.00590573	-0.561356	0.285197	-0.374356	0.505751	-1.12976	0	0
ZNF518B	-1.12963	0.0111076	-0.281243	0.639544	-0.163442	0.80632	-1.12963	0	0
GDI2	-1.12814	0.00139262	-0.788626	0.0740278	-1.62861	2.31958e-05	-1.12814	0	-1.62861
WIPF2	-1.12811	0.00242584	0.0364323	0.948605	0.742128	0.0490119	-1.12811	0	0.742128
AGPS	-1.12665	0.010836	-1.11417	0.0361419	-1.20638	0.012982	-1.12665	-1.11417	-1.20638
CD274	-1.1257	0.0203051	-0.54682	0.400105	-0.786489	0.145198	-1.1257	0	0
MSH6	-1.12517	0.000171532	-0.430476	0.285992	-0.389296	0.416181	-1.12517	0	0
ZNF770	-1.12458	0.0135163	-0.350492	0.559347	-0.830537	0.150201	-1.12458	0	0
PPP1R26	-1.12434	0.00136143	-0.174594	0.734124	-0.0792174	0.898339	-1.12434	0	0
TTC9C	-1.12188	0.00489215	-0.266692	0.619827	-0.259164	0.640323	-1.12188	0	0
RAD50	-1.12135	7.60005e-05	-0.645437	0.0808916	-1.0003	0.0316152	-1.12135	0	-1.0003
ANO6	-1.12036	1.11515e-05	-1.82755	1.25234e-09	-1.31298	1.47162e-05	-1.12036	-1.82755	-1.31298
PEX10	-1.12004	0.047774	-1.79134	0.0458635	-2.00884	0.146759	-1.12004	-1.79134	0
N4BP1	-1.1195	0.000557192	-1.11549	0.00369007	-0.81054	0.0317025	-1.1195	-1.11549	-0.81054
KHNYN	-1.11939	5.97315e-07	-0.597602	0.0329642	-0.317229	0.331035	-1.11939	-0.597602	0
SLC25A35	-1.11922	0.020862	-1.23413	0.0323008	-0.349844	0.548626	-1.11922	-1.23413	0
HOMER1	-1.11903	0.0427547	0.708189	0.241429	0.24304	0.749268	-1.11903	0	0
LRFN4	-1.11902	0.0335551	-1.90629	0.0106798	-0.314885	0.6935	-1.11902	-1.90629	0
SKAP2	-1.11883	0.00213692	-0.754346	0.0965512	-1.06106	0.00843565	-1.11883	0	-1.06106
VTI1B	-1.11865	3.13479e-05	-1.08726	0.00257531	-0.875925	0.0614709	-1.11865	-1.08726	0
KLHL21	-1.11781	0.00152367	0.296496	0.513025	0.107068	0.82208	-1.11781	0	0
PDCD11	-1.11762	0.000160362	-0.67846	0.0680324	-0.205921	0.623386	-1.11762	0	0
SLC17A5	-1.11759	0.000631774	-0.908558	0.0204365	-0.894871	0.0235847	-1.11759	-0.908558	-0.894871
NRBP1	-1.11724	1.26075e-07	-0.358206	0.192632	-0.426766	0.0969255	-1.11724	0	0
CITED2	-1.11696	0.00856447	0.436384	0.427963	-0.191266	0.715209	-1.11696	0	0
THAP12	-1.11639	0.000641874	-0.452736	0.279923	-1.17838	0.00673552	-1.11639	0	-1.17838
DHX15	-1.11599	6.54124e-08	0.0609219	0.845135	-0.282427	0.320961	-1.11599	0	0
LAP3	-1.11548	0.00422375	-1.26008	0.00686627	-1.53827	0.000165167	-1.11548	-1.26008	-1.53827
CTNS	-1.1143	0.00790625	-0.392216	0.499336	-0.329814	0.498508	-1.1143	0	0
LAMC1	-1.11365	0.00528975	-0.854017	0.0807857	-0.985629	0.0667637	-1.11365	0	0
CTDSP2	-1.11328	4.23667e-05	-0.8509	0.00892043	-0.804141	0.0141773	-1.11328	-0.8509	-0.804141
RNF20	-1.11284	6.94e-05	-0.788965	0.0214588	-1.41261	0.00058917	-1.11284	-0.788965	-1.41261
SASH3	-1.11248	0.000312148	-1.38932	0.000132377	-1.18006	0.000374474	-1.11248	-1.38932	-1.18006
RBM27	-1.11236	0.000102014	-0.313551	0.428917	-0.58222	0.199494	-1.11236	0	0
MR1	-1.11223	0.00161065	-1.30767	0.00164763	-1.90316	2.30705e-05	-1.11223	-1.30767	-1.90316
COPA	-1.11114	1.25211e-06	-1.02204	0.000175339	-1.14006	5.61665e-06	-1.11114	-1.02204	-1.14006
SF3B3	-1.10851	6.40722e-06	-0.507495	0.0989941	-0.767386	0.00940188	-1.10851	0	-0.767386
STAT3	-1.10813	0.000611993	-0.688255	0.0899739	-0.736387	0.0440049	-1.10813	0	-0.736387
PGM2	-1.10812	0.0116112	-1.23308	0.0177049	-1.43783	0.00331761	-1.10812	-1.23308	-1.43783
KCTD20	-1.10787	3.26435e-06	-1.25769	7.53697e-06	-1.44946	2.53058e-06	-1.10787	-1.25769	-1.44946
RPTOR	-1.10759	0.000542248	-0.0679976	0.88985	-0.0976501	0.845073	-1.10759	0	0
ZFR	-1.10698	5.66043e-09	-0.589084	0.0136842	-0.720703	0.00971118	-1.10698	-0.589084	-0.720703
KIF5B	-1.10683	4.1604e-06	-0.50543	0.0967349	-1.13014	3.97205e-05	-1.10683	0	-1.13014
AVL9	-1.10536	4.7219e-06	-0.467078	0.127858	-0.461737	0.164163	-1.10536	0	0
EIF1AXP1	-1.10382	0.00412559	-0.308844	0.567222	-0.742906	0.254559	-1.10382	0	0
UHRF1BP1	-1.10339	0.00903363	-0.819973	0.110626	-0.852638	0.0969122	-1.10339	0	0
SP1	-1.1033	0.00477902	-0.948668	0.0483608	-0.764399	0.079801	-1.1033	-0.948668	0
ZNF318	-1.10257	0.00436002	-1.04382	0.0241764	-0.991349	0.0429143	-1.10257	-1.04382	-0.991349
SQLE	-1.10196	0.0113316	-0.993405	0.0571268	-0.583308	0.277378	-1.10196	0	0
PACS1	-1.10196	0.00115075	-1.17358	0.00353679	-0.855217	0.0244211	-1.10196	-1.17358	-0.855217
KDM4A	-1.10178	0.000539995	-1.10317	0.00622854	-1.10129	0.0275671	-1.10178	-1.10317	-1.10129
EFR3A	-1.09966	9.42288e-05	-0.487716	0.176986	-0.76463	0.0175816	-1.09966	0	-0.76463
EP300	-1.09767	0.000194024	-1.18997	0.000609028	-0.676347	0.0454501	-1.09767	-1.18997	-0.676347
VCPIP1	-1.09738	3.58405e-05	-0.556488	0.102304	-0.892727	0.0247328	-1.09738	0	-0.892727
TMED5	-1.09597	0.0016516	-0.452616	0.331585	-1.27885	0.000646982	-1.09597	0	-1.27885
NAA30	-1.09566	0.0174628	-0.0513431	0.942176	-0.79682	0.303472	-1.09566	0	0
EEF2	-1.09543	0.00884959	-1.87984	9.69005e-05	-1.54769	0.000210653	-1.09543	-1.87984	-1.54769
PI4KAP2	-1.09538	0.0267104	-0.53839	0.434836	-0.547104	0.50902	-1.09538	0	0
TMEM192	-1.09421	0.00380285	-1.51944	0.000931015	-0.973952	0.0512173	-1.09421	-1.51944	0
POR	-1.09317	0.00808188	-1.6582	0.000570946	-1.3362	0.00238168	-1.09317	-1.6582	-1.3362
ATXN1	-1.09236	0.000699108	-0.154018	0.745723	-0.638368	0.0823693	-1.09236	0	0
SLC12A6	-1.09208	0.00175081	-0.580535	0.191069	-0.39944	0.347789	-1.09208	0	0
STIM1	-1.09175	7.85632e-06	-1.18471	0.000110966	-1.02135	0.00564747	-1.09175	-1.18471	-1.02135
RUNDC1	-1.08993	0.0023209	-0.308397	0.545475	-0.746675	0.230897	-1.08993	0	0
TSC22D1	-1.08903	0.0261992	-0.0994447	0.888161	-0.148137	0.814231	-1.08903	0	0
SMC3	-1.08862	0.000149689	-0.623178	0.0899678	-1.28818	0.00520431	-1.08862	0	-1.28818
INTS5	-1.08843	0.0177476	-2.22156	0.000276257	-0.753152	0.239583	-1.08843	-2.22156	0
ZNF714	-1.08583	0.045196	0.365143	0.586566	0.650122	0.317363	-1.08583	0	0
MAML2	-1.08121	0.0120403	-0.74686	0.156309	-0.57368	0.296386	-1.08121	0	0
SEC23A	-1.08087	8.00247e-06	-0.995449	0.000795393	-0.955203	0.00561336	-1.08087	-0.995449	-0.955203
TLE1	-1.08039	0.0185713	-0.151666	0.811948	0.376965	0.464093	-1.08039	0	0
SPIDR	-1.08034	0.014264	-0.415862	0.471857	-0.488892	0.364601	-1.08034	0	0
PRR12	-1.08006	0.0131965	-0.82381	0.138888	-0.306465	0.628784	-1.08006	0	0
CCDC71L	-1.07927	0.0294108	-1.23548	0.0350141	-1.08924	0.0598493	-1.07927	-1.23548	0
METTL7A	-1.07645	0.0061911	-2.60787	1.07524e-08	-1.76379	2.42323e-05	-1.07645	-2.60787	-1.76379
APC	-1.0759	0.00877099	-1.42503	0.00322982	-0.281773	0.569898	-1.0759	-1.42503	0
SLC49A3	-1.07575	0.00549564	-1.21512	0.00912224	-0.897249	0.0773139	-1.07575	-1.21512	0
PLEKHB2	-1.07478	1.46255e-07	-0.613845	0.0165378	-0.906135	4.0893e-05	-1.07478	-0.613845	-0.906135
SZRD1	-1.07456	0.00258132	-1.48146	0.000837359	-0.699075	0.159944	-1.07456	-1.48146	0
TMEM135	-1.07386	0.00443567	-0.635684	0.182654	-0.218381	0.681905	-1.07386	0	0
ASH1L	-1.07239	0.00145186	-0.618749	0.138329	0.098972	0.82575	-1.07239	0	0
CTSA	-1.0714	0.0104092	-1.9826	3.73881e-05	-1.67944	6.92282e-05	-1.0714	-1.9826	-1.67944
LOC732229	-1.07045	0.00854988	-0.0222468	0.972413	-1.1529	0.0757883	-1.07045	0	0
PREPL	-1.07004	0.0220613	-0.779968	0.198253	-0.311397	0.656569	-1.07004	0	0
ZNF574	-1.06982	0.0493233	0.32485	0.637131	-0.103329	0.911312	-1.06982	0	0
ATXN7L3B	-1.06915	0.000255521	-0.594641	0.102389	-1.06768	0.00583049	-1.06915	0	-1.06768
CAMK1D	-1.06906	0.00229692	-1.2482	0.00250657	-0.856958	0.0306033	-1.06906	-1.2482	-0.856958
PICALM	-1.0683	0.0254302	-0.327428	0.632661	-1.09925	0.0269386	-1.0683	0	-1.09925
DENND5A	-1.0678	0.00155614	-0.131403	0.791419	-0.971172	0.0100274	-1.0678	0	-0.971172
PEX13	-1.06755	6.48782e-06	-0.738196	0.040655	-1.68679	0.00963685	-1.06755	-0.738196	-1.68679
CLOCK	-1.06533	0.000415856	-0.878197	0.0262881	-0.120999	0.807035	-1.06533	-0.878197	0
ATP7A	-1.0652	0.00277351	-1.32142	0.00391669	-1.21968	0.0338397	-1.0652	-1.32142	-1.21968
RAPGEF2	-1.06401	0.0111739	-0.346231	0.54557	-0.325856	0.50508	-1.06401	0	0
PITPNM1	-1.06389	0.0467128	-2.34864	0.000214225	-0.798088	0.197557	-1.06389	-2.34864	0
TNPO1	-1.06388	0.000612411	-0.818487	0.0304973	-0.943263	0.00663703	-1.06388	-0.818487	-0.943263
SFMBT2	-1.06369	0.00519161	0.00902733	0.987727	0.368844	0.401338	-1.06369	0	0
MTHFD1L	-1.06348	0.00107032	-0.332379	0.453982	-0.321367	0.499937	-1.06348	0	0
POLR1A	-1.06334	0.0121344	-0.851546	0.0969253	-0.00968903	0.986931	-1.06334	0	0
KMT2A	-1.06307	0.00754127	-0.67807	0.167121	-0.511187	0.300003	-1.06307	0	0
EMC1	-1.06137	1.36268e-05	-0.655803	0.0302042	-0.813036	0.0160919	-1.06137	-0.655803	-0.813036
FKBP5	-1.06126	0.0258258	-1.04095	0.0729017	-1.04903	0.0404644	-1.06126	0	-1.04903
LEO1	-1.0607	0.00440117	-0.128811	0.816492	-0.736266	0.260894	-1.0607	0	0
TBC1D13	-1.06017	0.0388008	-0.431171	0.521969	0.159675	0.795894	-1.06017	0	0
APBB1IP	-1.06015	0.0113534	-1.34903	0.0061496	-0.945226	0.0408349	-1.06015	-1.34903	-0.945226
CTNNA1	-1.06013	2.17505e-05	-0.990956	0.000925968	-1.39861	2.13593e-07	-1.06013	-0.990956	-1.39861
LPCAT3	-1.05988	0.00146111	-0.99434	0.012165	-1.10442	0.0059305	-1.05988	-0.99434	-1.10442
SLC26A2	-1.05981	0.0181542	-1.73448	0.00198786	-1.16517	0.0649007	-1.05981	-1.73448	0
GALNT1	-1.05935	0.00202573	-1.03409	0.0120782	-1.50231	6.07763e-05	-1.05935	-1.03409	-1.50231
SGPL1	-1.05921	0.00235884	-1.42094	0.000514516	-1.60376	1.51287e-05	-1.05921	-1.42094	-1.60376
KIF1C	-1.05789	0.00116332	-1.36675	0.000403934	-0.811118	0.0438734	-1.05789	-1.36675	-0.811118
FAM46A	-1.05752	0.0302642	0.804379	0.146097	0.635149	0.217868	-1.05752	0	0
NFAT5	-1.0575	0.00505295	0.0472352	0.935937	-0.162839	0.731687	-1.0575	0	0
FMNL3	-1.05691	0.00109836	-0.868859	0.0273006	-1.15667	0.00119942	-1.05691	-0.868859	-1.15667
CDKN1A	-1.05691	0.0330809	-0.557474	0.410457	-1.01352	0.0515148	-1.05691	0	0
TM7SF3	-1.0568	0.00306715	-1.50614	0.000337469	-1.37116	0.00154738	-1.0568	-1.50614	-1.37116
HNRNPKP2	-1.05592	0.0020888	-0.661353	0.184816	-1.73531	0.0457666	-1.05592	0	-1.73531
UBQLN2	-1.05494	4.33146e-05	-0.445108	0.181817	-1.13754	0.00304314	-1.05494	0	-1.13754
ZNF275	-1.05343	0.0407735	-0.307162	0.666811	-0.920237	0.335291	-1.05343	0	0
MED1	-1.05329	3.52099e-05	-1.16764	0.000174431	-0.621587	0.0770516	-1.05329	-1.16764	0
HERC3	-1.05327	0.000424682	-1.1405	0.00137303	-1.5275	0.000176248	-1.05327	-1.1405	-1.5275
AP2A1	-1.05326	0.00477503	-1.76106	5.90575e-05	-1.62505	0.00026981	-1.05326	-1.76106	-1.62505
RAB8B	-1.05294	0.000312148	-0.427946	0.260698	-0.785936	0.0186164	-1.05294	0	-0.785936
RETSAT	-1.0523	0.00314145	-2.07851	3.22534e-05	-1.58599	0.00997519	-1.0523	-2.07851	-1.58599
CHAMP1	-1.05106	0.0006698	-0.762073	0.0655771	-1.58873	0.0101736	-1.05106	0	-1.58873
IREB2	-1.05079	3.15072e-07	-1.32153	8.63557e-08	-0.829467	0.00205099	-1.05079	-1.32153	-0.829467
KIAA0040	-1.05051	0.0153509	-1.1931	0.0215683	-1.05938	0.0617002	-1.05051	-1.1931	0
TNRC6B	-1.05023	0.00118644	-0.121443	0.793627	0.0720266	0.878808	-1.05023	0	0
ZBTB43	-1.04885	0.00440298	1.0012	0.00882864	0.310368	0.46198	-1.04885	1.0012	0
SLC35C1	-1.04765	0.0294817	-0.905842	0.139419	-0.384881	0.577844	-1.04765	0	0
XRN2	-1.04754	3.04161e-08	-1.2124	1.13586e-07	-1.19573	8.53801e-06	-1.04754	-1.2124	-1.19573
G6PD	-1.04701	0.00146239	-1.79387	2.36676e-06	-1.33584	7.30007e-05	-1.04701	-1.79387	-1.33584
TMEM131	-1.04623	0.00379871	-0.810675	0.067804	-0.442399	0.308797	-1.04623	0	0
WDFY1	-1.04604	9.33893e-08	-0.475877	0.0530183	-0.612753	0.0185927	-1.04604	0	-0.612753
HK1	-1.0453	0.00035497	-1.24731	0.000279384	-0.676034	0.0443972	-1.0453	-1.24731	-0.676034
LDLRAP1	-1.04409	0.0063519	-0.485815	0.325507	0.266586	0.579301	-1.04409	0	0
CABIN1	-1.04278	0.0483373	-1.15127	0.0698107	-0.215403	0.733832	-1.04278	0	0
IMPAD1	-1.04271	7.50639e-05	-0.945103	0.002629	-1.20417	0.000390399	-1.04271	-0.945103	-1.20417
GM2A	-1.0424	0.0043242	-1.16795	0.00868778	-1.40991	0.000110595	-1.0424	-1.16795	-1.40991
JMJD8	-1.04192	0.0123241	-2.22252	0.00663729	-3.01162	0.0353352	-1.04192	-2.22252	-3.01162
MIER2	-1.04145	0.0206117	-0.155245	0.806204	-0.720167	0.287589	-1.04145	0	0
CCDC47	-1.04114	0.000628999	-1.08608	0.00260395	-1.51588	1.23072e-05	-1.04114	-1.08608	-1.51588
BAZ1B	-1.04045	1.29063e-06	-1.20646	4.04249e-06	-0.730747	0.0125907	-1.04045	-1.20646	-0.730747
MAFF	-1.04032	0.0271747	0.881415	0.120695	-0.0723995	0.90721	-1.04032	0	0
HSPA13	-1.03876	0.0219591	-0.908945	0.0969545	-1.1864	0.0434616	-1.03876	0	-1.1864
GALNT10	-1.03848	0.00294148	-0.282776	0.554381	-0.840582	0.107941	-1.03848	0	0
SEC24A	-1.03821	0.00115075	-0.260411	0.549811	-0.536627	0.18977	-1.03821	0	0
PLEKHA8	-1.03816	0.016763	-0.206496	0.737597	0.372305	0.515228	-1.03816	0	0
ARMC8	-1.03796	5.72274e-08	-0.273971	0.354055	0.2434	0.466309	-1.03796	0	0
ACADSB	-1.03795	0.0307172	-0.51681	0.411478	-1.14238	0.138464	-1.03795	0	0
LIMS1	-1.03775	0.00237872	-0.635461	0.154161	-1.11348	0.00181555	-1.03775	0	-1.11348
MLEC	-1.03754	2.11011e-05	-1.41282	7.53624e-07	-1.216	2.58798e-05	-1.03754	-1.41282	-1.216
DPY19L1	-1.03736	0.00170619	-1.76139	9.72329e-05	-1.766	0.00442574	-1.03736	-1.76139	-1.766
REST	-1.03719	0.00308944	-0.723578	0.0915304	-1.12784	0.0109852	-1.03719	0	-1.12784
TMEM184B	-1.03577	0.00446408	-1.09643	0.0141359	0.122392	0.806111	-1.03577	-1.09643	0
TRAM2	-1.03574	0.00243596	-1.11575	0.0208466	-0.206648	0.733604	-1.03574	-1.11575	0
NAGA	-1.03564	0.00874242	-1.53303	0.000876243	-1.38506	0.000899521	-1.03564	-1.53303	-1.38506
USP38	-1.03563	0.000393195	-0.441265	0.244588	-0.334473	0.428394	-1.03563	0	0
FAM160B1	-1.03554	0.00143595	-0.400616	0.353024	-0.187677	0.699342	-1.03554	0	0
PIGN	-1.03535	0.0396778	-0.918595	0.128632	-1.47098	0.0228641	-1.03535	0	-1.47098
VAT1	-1.03461	0.00925912	-1.38214	0.00337648	-1.32687	0.00103983	-1.03461	-1.38214	-1.32687
PPP4R1	-1.03403	5.07426e-05	-0.107199	0.772675	-0.357267	0.321915	-1.03403	0	0
ZBTB34	-1.03308	0.00373102	-0.399187	0.398111	-0.153669	0.76997	-1.03308	0	0
CAND1	-1.03147	3.46372e-07	-0.781755	0.00177871	-0.827932	0.00492605	-1.03147	-0.781755	-0.827932
SART3	-1.03129	2.17686e-06	0.105637	0.740455	-0.564737	0.114524	-1.03129	0	0
SMPD1	-1.03068	0.00289216	-0.316471	0.492717	-0.448965	0.32826	-1.03068	0	0
TATDN2	-1.03056	5.41844e-05	-0.261465	0.461916	-0.611995	0.11761	-1.03056	0	0
MEGF9	-1.02992	0.00459779	-2.18071	2.21937e-06	-0.935614	0.0468699	-1.02992	-2.18071	-0.935614
ACSL3	-1.02955	0.0159525	-0.0638177	0.924665	-0.677267	0.158231	-1.02955	0	0
EIF4G3	-1.02946	0.000579496	-0.512491	0.176146	-0.225494	0.539539	-1.02946	0	0
WDR6	-1.02914	0.0189591	-0.438979	0.44425	-0.638757	0.217521	-1.02914	0	0
VPS35	-1.02845	0.000211082	-1.32577	4.47149e-05	-1.35898	1.77659e-05	-1.02845	-1.32577	-1.35898
RETREG2	-1.02814	1.96753e-08	-0.929823	3.2393e-05	-0.808543	0.00173718	-1.02814	-0.929823	-0.808543
KIAA0232	-1.02811	0.00992636	-0.50409	0.319141	-0.607237	0.210568	-1.02811	0	0
PGK1	-1.02758	1.79228e-05	-0.661958	0.0276684	-1.49256	7.2668e-09	-1.02758	-0.661958	-1.49256
FYTTD1	-1.02681	7.4256e-07	-0.467474	0.0733411	-0.769572	0.00450415	-1.02681	0	-0.769572
MCL1	-1.0262	0.00254299	0.651682	0.13055	-0.188393	0.652554	-1.0262	0	0
ARHGAP30	-1.02445	8.18645e-07	-1.85483	4.96048e-14	-1.31829	1.63452e-07	-1.02445	-1.85483	-1.31829
UBAP1	-1.02423	0.00290616	-0.14128	0.770806	-0.567522	0.214772	-1.02423	0	0
TRAF5	-1.02337	0.0351865	-0.529522	0.401137	-0.785593	0.151406	-1.02337	0	0
MICAL2	-1.02231	0.0496427	-0.851885	0.17465	-0.763364	0.228746	-1.02231	0	0
NAA35	-1.02225	0.00337123	-0.377967	0.441052	-0.0394802	0.949804	-1.02225	0	0
NSD3	-1.02212	0.00109896	-0.214204	0.619811	-0.922966	0.0401827	-1.02212	0	-0.922966
AXIN1	-1.02157	0.00232926	-0.663397	0.112456	-0.235014	0.605761	-1.02157	0	0
MARK2	-1.02132	0.0108744	-1.53675	0.00107872	-0.872064	0.0651467	-1.02132	-1.53675	0
DCAF1	-1.02093	0.000454133	-0.227119	0.576493	0.0696145	0.878079	-1.02093	0	0
DSTYK	-1.02017	0.00322743	-0.514525	0.276081	-1.01522	0.106145	-1.02017	0	0
DDX6	-1.01988	1.25875e-06	-0.252704	0.372994	-0.433544	0.105305	-1.01988	0	0
YWHAQ	-1.01946	0.000737567	-0.319381	0.439811	-0.556121	0.115761	-1.01946	0	0
XPO5	-1.01942	0.00144578	-0.153232	0.732966	-0.331426	0.448346	-1.01942	0	0
TTLL12	-1.01927	0.00360483	-1.79372	4.791e-05	-1.01518	0.0359762	-1.01927	-1.79372	-1.01518
TTC7A	-1.01753	0.000855348	-1.07791	0.00283772	-0.642185	0.068865	-1.01753	-1.07791	0
ACVR1	-1.01742	0.00223192	-0.534694	0.205589	-1.29854	0.00767672	-1.01742	0	-1.29854
RNF4	-1.01728	3.46025e-05	-0.216314	0.528867	-0.678666	0.0480567	-1.01728	0	-0.678666
APOL6	-1.01715	0.0172846	-1.1627	0.0209598	-1.3029	0.00735834	-1.01715	-1.1627	-1.3029
BOD1L1	-1.01539	0.000524163	-1.3199	0.000134633	-0.504014	0.170037	-1.01539	-1.3199	0
DOCK1	-1.01529	0.0136112	-1.26621	0.0091268	-0.582582	0.254578	-1.01529	-1.26621	0
MTMR12	-1.01519	0.000167581	-0.802189	0.0207224	-0.366368	0.392748	-1.01519	-0.802189	0
OTUD6B	-1.01482	0.000753026	-1.46049	0.000828102	-0.248024	0.634215	-1.01482	-1.46049	0
MGAT1	-1.01332	0.000969934	-0.66383	0.0968575	-0.749198	0.0248602	-1.01332	0	-0.749198
ALCAM	-1.01295	0.00208197	-0.0581142	0.914113	-0.579745	0.122007	-1.01295	0	0
RSPH3	-1.01202	2.45911e-05	-0.577681	0.101483	-0.79177	0.119677	-1.01202	0	0
NOL6	-1.01168	0.000177814	-0.889603	0.00812703	0.0288923	0.947302	-1.01168	-0.889603	0
TGFBR1	-1.01164	0.00761038	-0.625739	0.189338	-0.809758	0.0588357	-1.01164	0	0
DNASE1L1	-1.01146	0.0131459	-0.701868	0.171113	-0.975307	0.105365	-1.01146	0	0
ZYG11B	-1.01145	0.0305702	-1.31386	0.0171754	-0.946495	0.096798	-1.01145	-1.31386	0
IL27RA	-1.01138	0.0230131	-1.04622	0.0486106	-1.29525	0.00991402	-1.01138	-1.04622	-1.29525
MSRB1	-1.01082	0.0189516	-1.16091	0.0221956	-0.954152	0.0616226	-1.01082	-1.16091	0
AFF1	-1.01002	0.00282873	-1.06648	0.0078677	-0.826289	0.0297584	-1.01002	-1.06648	-0.826289
CD276	-1.01	0.00232644	-0.660888	0.119621	-0.705133	0.0550063	-1.01	0	0
NSD1	-1.00956	3.78118e-06	-0.978596	0.000208341	-0.443996	0.140557	-1.00956	-0.978596	0
PLXDC2	-1.00799	0.00476627	-1.47994	0.000376303	-1.52537	4.69648e-05	-1.00799	-1.47994	-1.52537
TNPO3	-1.00788	1.75866e-05	-0.963656	0.000737622	-0.414568	0.210206	-1.00788	-0.963656	0
PRR14L	-1.00732	0.000414435	-1.66047	1.75606e-06	-0.848883	0.020908	-1.00732	-1.66047	-0.848883
LSM12P1	-1.00727	0.0361568	-0.204288	0.772445	-0.57171	0.503255	-1.00727	0	0
AMBRA1	-1.0072	0.0100237	-0.581647	0.231746	-0.376373	0.444422	-1.0072	0	0
ELOVL5	-1.00704	0.00223192	-0.696514	0.0903266	-0.41502	0.295076	-1.00704	0	0
ARID1A	-1.00656	0.000366094	-0.551989	0.118136	-0.546341	0.109381	-1.00656	0	0
PYGB	-1.00607	7.65957e-05	-1.52301	3.71527e-07	-0.939699	0.00208128	-1.00607	-1.52301	-0.939699
VCP	-1.00605	2.88743e-09	-1.04766	1.01951e-07	-1.13251	8.33149e-09	-1.00605	-1.04766	-1.13251
NUDT4	-1.00595	0.0277796	0.041158	0.95202	0.117207	0.855112	-1.00595	0	0
KAT7	-1.00562	0.00024769	-0.851051	0.0188065	-0.654726	0.158378	-1.00562	-0.851051	0
AGPAT4	-1.0053	0.0463535	0.71709	0.234447	0.811516	0.11374	-1.0053	0	0
EGLN1	-1.00304	0.00279376	-0.824523	0.0440843	-0.811375	0.0688326	-1.00304	-0.824523	0
HERPUD2	-1.00299	0.00109836	-0.750423	0.0471468	-0.63149	0.128016	-1.00299	-0.750423	0
WWP2	-1.00289	5.60817e-06	-1.16499	7.75945e-06	-1.13948	4.3358e-05	-1.00289	-1.16499	-1.13948
ZXDC	-1.00273	1.85514e-05	-0.575336	0.0728607	-0.636286	0.129498	-1.00273	0	0
NMD3	-1.00132	0.00466973	-0.578757	0.188579	-0.549133	0.216246	-1.00132	0	0
DTX3L	-0.999151	0.0121408	-1.17934	0.0121042	-1.10151	0.0219501	-0.999151	-1.17934	-1.10151
TMBIM1	-0.999071	0.000145859	-0.934074	0.00303556	-1.18319	3.78606e-05	-0.999071	-0.934074	-1.18319
DOCK2	-0.99897	1.76128e-08	-0.831961	6.81321e-05	-0.957321	2.9687e-06	-0.99897	-0.831961	-0.957321
STT3A	-0.99722	0.000519139	-0.541145	0.136384	-0.867613	0.00762856	-0.99722	0	-0.867613
SON	-0.997002	2.07578e-09	-0.355601	0.0975977	-0.580111	0.00258606	-0.997002	0	-0.580111
TRPV2	-0.99612	0.000536999	-1.1147	0.00110212	-0.816867	0.00928576	-0.99612	-1.1147	-0.816867
RALGAPA2	-0.996054	0.0333284	-0.143628	0.826384	0.807052	0.0959498	-0.996054	0	0
ARFGEF2	-0.995837	2.10406e-05	-1.10152	6.2028e-05	-0.794305	0.00477503	-0.995837	-1.10152	-0.794305
OIP5-AS1	-0.995463	0.0002059	-1.29781	3.76016e-05	-0.814827	0.00975006	-0.995463	-1.29781	-0.814827
PTPN7	-0.99539	0.0194925	-0.309112	0.597132	-0.333681	0.496455	-0.99539	0	0
METTL13	-0.99532	0.00262688	-0.518311	0.231746	-0.687433	0.187147	-0.99532	0	0
CELF1	-0.993714	5.44541e-05	-0.385809	0.228285	-0.440765	0.138977	-0.993714	0	0
MTREX	-0.993037	3.20003e-05	-0.991675	0.00107707	-1.0391	0.00652948	-0.993037	-0.991675	-1.0391
ANKFY1	-0.99175	1.99433e-05	-0.779015	0.00528248	-0.483179	0.107972	-0.99175	-0.779015	0
PTPRA	-0.990865	0.00145653	-0.731912	0.0534682	-0.917633	0.0121956	-0.990865	0	-0.917633
STRN	-0.989789	0.0134657	-0.976205	0.0410655	-1.20197	0.0112753	-0.989789	-0.976205	-1.20197
KIF13B	-0.988763	0.00095522	-1.46404	6.52193e-05	-0.743317	0.0661809	-0.988763	-1.46404	0
WASHC5	-0.988361	0.000827971	-0.701576	0.0519773	-1.25621	0.00105952	-0.988361	0	-1.25621
RBBP5	-0.987961	0.00730151	-0.528005	0.272086	-0.673217	0.238355	-0.987961	0	0
SPINT1	-0.984493	0.0341948	-1.20456	0.0287428	-1.08301	0.0286358	-0.984493	-1.20456	-1.08301
SNX12	-0.983018	0.00629738	-0.253964	0.599799	-0.927832	0.0420374	-0.983018	0	-0.927832
MRAS	-0.982737	0.00166897	-0.697702	0.0758358	-0.851466	0.0123432	-0.982737	0	-0.851466
AKT1	-0.982132	0.00155614	-1.22761	0.000757098	-1.1519	0.00173087	-0.982132	-1.22761	-1.1519
GTPBP1	-0.980709	0.039672	-0.719135	0.215472	-0.133907	0.824986	-0.980709	0	0
ARAP2	-0.980364	0.024239	-0.309056	0.601629	-0.539697	0.2892	-0.980364	0	0
DDX21	-0.979284	0.0002873	-0.520354	0.125337	-0.840111	0.00727967	-0.979284	0	-0.840111
TTI1	-0.978361	0.00051932	-0.16861	0.69563	-0.719349	0.205902	-0.978361	0	0
NNT	-0.9783	2.22148e-05	-1.01556	0.000208341	-0.682912	0.0191101	-0.9783	-1.01556	-0.682912
OTUD4	-0.977997	0.00219283	0.469432	0.21816	-0.281431	0.475108	-0.977997	0	0
GLB1	-0.977503	0.00229449	-1.88334	4.63903e-07	-1.62801	9.48252e-06	-0.977503	-1.88334	-1.62801
ZFYVE26	-0.977198	0.0241581	-0.540426	0.332215	-0.36831	0.458548	-0.977198	0	0
KIF16B	-0.975982	0.00848218	-0.820151	0.0899739	-0.962931	0.121643	-0.975982	0	0
UGP2	-0.97539	0.0010878	-1.25537	0.000328002	-1.65373	6.69076e-07	-0.97539	-1.25537	-1.65373
IL17RA	-0.974093	3.52494e-06	-1.34967	3.39646e-08	-0.783265	0.00135368	-0.974093	-1.34967	-0.783265
PDE12	-0.973794	6.19962e-06	-0.552632	0.0628194	-0.802984	0.0434853	-0.973794	0	-0.802984
CPNE3	-0.972739	0.00220697	-0.801262	0.0369996	-1.79973	5.59021e-05	-0.972739	-0.801262	-1.79973
MINDY2	-0.972548	0.0197	-0.835269	0.111321	0.112373	0.849579	-0.972548	0	0
FOXN3	-0.972241	0.0167598	-0.545411	0.298778	-0.481608	0.312735	-0.972241	0	0
PRRC2C	-0.972215	1.77301e-05	-0.468943	0.104706	-0.511433	0.0529506	-0.972215	0	0
HNRNPUL1	-0.972035	0.000109078	-1.28865	1.21502e-05	-0.85079	0.00402669	-0.972035	-1.28865	-0.85079
CPT2	-0.971711	0.00348736	-2.37736	3.14947e-07	-1.81099	0.00115949	-0.971711	-2.37736	-1.81099
MKL1	-0.970869	0.0249551	-1.75001	0.000455151	-1.26096	0.00687257	-0.970869	-1.75001	-1.26096
CHKA	-0.970543	0.0217797	0.562449	0.245546	0.334493	0.482786	-0.970543	0	0
SLC45A4	-0.96968	0.0382695	-0.658174	0.251473	-0.624987	0.294148	-0.96968	0	0
SMC1A	-0.968901	0.000285403	-0.946912	0.00276545	-0.95788	0.00269151	-0.968901	-0.946912	-0.95788
AKAP1	-0.967706	0.00660669	-0.850585	0.0492903	-0.498772	0.293128	-0.967706	-0.850585	0
RNF111	-0.967227	0.00173298	0.0264193	0.95665	-0.299362	0.46177	-0.967227	0	0
LOC284685	-0.96409	0.0188552	-0.285036	0.623691	-2.04068	0.036843	-0.96409	0	-2.04068
ANTXR2	-0.963761	0.0466349	-1.11856	0.0516669	-1.69925	0.00123812	-0.963761	0	-1.69925
PTPN9	-0.962072	0.00206317	-1.23671	0.000923387	-1.15825	0.00513032	-0.962072	-1.23671	-1.15825
SETD7	-0.961804	0.0155833	-1.23772	0.00810466	-0.797305	0.0980429	-0.961804	-1.23772	0
SERTAD2	-0.961085	0.0199982	0.422052	0.419458	0.255561	0.587017	-0.961085	0	0
NPAT	-0.957139	0.0347691	-0.0315216	0.963517	-0.558502	0.385012	-0.957139	0	0
CASP3	-0.957127	0.00365453	-0.98964	0.0111188	-1.08848	0.00495193	-0.957127	-0.98964	-1.08848
NDEL1	-0.956551	0.0155833	0.0658642	0.909782	-0.346711	0.482986	-0.956551	0	0
LMBR1	-0.956264	0.000580215	-0.707724	0.0719959	-0.721088	0.1842	-0.956264	0	0
ARHGAP1	-0.955257	0.00175226	-1.61422	9.85935e-06	-1.21388	0.0017453	-0.955257	-1.61422	-1.21388
THOP1	-0.954739	0.0401508	-1.03626	0.0794655	-0.73127	0.307577	-0.954739	0	0
CAMSAP1	-0.954257	0.000144404	-0.280051	0.416686	-0.339739	0.37522	-0.954257	0	0
VAV2	-0.954002	0.025001	-1.03035	0.0412276	-1.14796	0.0232867	-0.954002	-1.03035	-1.14796
ZBED4	-0.953052	0.0103263	-1.32825	0.00354952	-0.576178	0.264782	-0.953052	-1.32825	0
EPC2	-0.948585	0.0126991	-0.202328	0.692822	-0.126126	0.807791	-0.948585	0	0
POM121	-0.947948	0.00659521	-0.274709	0.560135	0.0812589	0.871352	-0.947948	0	0
LOC100129034	-0.947652	0.0161608	-1.43127	0.00178408	-0.949373	0.0232405	-0.947652	-1.43127	-0.949373
NOC2L	-0.947633	0.00272357	-1.11598	0.00721529	-0.788519	0.133033	-0.947633	-1.11598	0
BMPR2	-0.947178	0.004585	-1.09814	0.00562886	-0.956088	0.0232625	-0.947178	-1.09814	-0.956088
EAF1	-0.946976	0.00568927	-0.0477833	0.926547	-0.726236	0.0849547	-0.946976	0	0
COPB2	-0.946814	8.30598e-07	-0.830069	0.000276257	-0.912755	0.000182531	-0.946814	-0.830069	-0.912755
PCYT2	-0.946688	0.0385081	-1.18343	0.028433	-0.669539	0.241139	-0.946688	-1.18343	0
TARS	-0.946216	0.00384547	-0.604797	0.134952	-0.800637	0.0394432	-0.946216	0	-0.800637
RIN3	-0.944391	0.00119298	-1.39124	4.79718e-05	-1.13824	0.00117042	-0.944391	-1.39124	-1.13824
PLEKHF2	-0.94401	0.0231901	0.199389	0.716752	-0.961965	0.0534194	-0.94401	0	0
GALNT7	-0.943992	0.0364609	-0.891068	0.0990816	-0.846673	0.106818	-0.943992	0	0
MED12	-0.943539	0.00668744	-0.625159	0.144625	-0.681157	0.104304	-0.943539	0	0
MTF2	-0.943105	0.0339448	0.283959	0.612385	0.898437	0.036302	-0.943105	0	0.898437
SLC39A9	-0.942981	0.00583234	-0.800681	0.0524297	-1.11234	0.0054155	-0.942981	0	-1.11234
ATP13A3	-0.942836	0.00472835	1.12528	0.00299462	0.41212	0.283156	-0.942836	1.12528	0
FBXL3	-0.942569	0.000190408	-0.30884	0.360798	-0.778381	0.0318513	-0.942569	0	-0.778381
MBP	-0.941679	0.00975185	-0.481577	0.305086	-0.320429	0.453979	-0.941679	0	0
PREP	-0.941663	0.000407155	-0.887902	0.00774423	-0.631928	0.11367	-0.941663	-0.887902	0
SLC1A5	-0.940742	0.0241796	-1.28209	0.00859276	-0.980591	0.0289553	-0.940742	-1.28209	-0.980591
MCM9	-0.940042	0.0166994	-0.903256	0.0654043	-0.296573	0.589282	-0.940042	0	0
LONP1	-0.939805	0.020717	-0.370216	0.499336	-0.0504691	0.926893	-0.939805	0	0
SLC25A25	-0.939063	0.0256152	-0.0592983	0.926464	-0.0072567	0.989912	-0.939063	0	0
SEC61A1	-0.93846	0.000478463	-1.20969	0.000124534	-1.12743	8.49479e-05	-0.93846	-1.20969	-1.12743
AEN	-0.938128	0.045953	-0.253956	0.678862	0.339247	0.524574	-0.938128	0	0
SMARCC1	-0.937922	0.000617194	-0.905876	0.00540551	-0.760362	0.023043	-0.937922	-0.905876	-0.760362
SLMAP	-0.937761	0.0136638	-0.45938	0.344382	-0.287847	0.566443	-0.937761	0	0
ZNF292	-0.937563	0.0164045	0.136008	0.800776	-0.0230429	0.966401	-0.937563	0	0
RNF19A	-0.936041	0.0328096	-0.102747	0.872898	-0.13817	0.800324	-0.936041	0	0
CRKL	-0.935965	0.000312148	-0.677026	0.0341758	-0.719783	0.0400329	-0.935965	-0.677026	-0.719783
RLIM	-0.935961	0.00010636	0.0769376	0.828881	-0.0269504	0.942854	-0.935961	0	0
SUSD6	-0.935491	0.0127612	-0.426372	0.399645	-0.768391	0.0616899	-0.935491	0	0
YWHAG	-0.9354	0.000827121	-0.290512	0.457518	-0.813284	0.00779087	-0.9354	0	-0.813284
CFL1	-0.935348	0.00975185	-0.687193	0.139824	-1.01165	0.00694082	-0.935348	0	-1.01165
HSPD1	-0.935213	0.0394072	0.615019	0.256741	0.0438938	0.942602	-0.935213	0	0
HMGXB4	-0.935148	0.0073312	0.451195	0.281596	-0.833901	0.168017	-0.935148	0	0
RAB3GAP1	-0.934036	0.000549369	-0.284299	0.436774	-0.764299	0.0413377	-0.934036	0	-0.764299
MMGT1	-0.933513	0.0396415	-0.393445	0.502587	-1.26472	0.0313442	-0.933513	0	-1.26472
YY1	-0.933308	0.00590047	-0.429845	0.323291	-1.0823	0.0215927	-0.933308	0	-1.0823
DNAJC13	-0.933256	0.000200775	-0.916016	0.00213113	-0.874607	0.00525816	-0.933256	-0.916016	-0.874607
C2orf69	-0.933158	0.0227099	-0.178359	0.750805	-0.679239	0.243663	-0.933158	0	0
TOPBP1	-0.932658	0.000645612	-0.765751	0.0264226	-0.843684	0.0424554	-0.932658	-0.765751	-0.843684
IGF1R	-0.932123	0.00826733	-0.343697	0.464198	-0.103993	0.840333	-0.932123	0	0
GOLGA4	-0.931976	0.0111813	0.0755295	0.890534	-0.225408	0.61467	-0.931976	0	0
BPTF	-0.931556	0.000999766	-0.174303	0.654699	-0.293339	0.43128	-0.931556	0	0
PIK3CB	-0.930002	0.000256809	-0.422442	0.196625	-0.523884	0.138836	-0.930002	0	0
DHX30	-0.929774	0.000310634	-0.424238	0.202538	-0.514716	0.159701	-0.929774	0	0
VAC14	-0.929501	0.000455992	-1.05061	0.000763742	-0.408181	0.20233	-0.929501	-1.05061	0
ELK4	-0.928993	0.00708124	-0.0826113	0.87075	-0.541968	0.219342	-0.928993	0	0
KRR1	-0.927932	0.0137248	-0.0975814	0.867656	0.35425	0.515633	-0.927932	0	0
ITCH	-0.927892	5.99773e-09	-0.23914	0.276392	-0.249893	0.326344	-0.927892	0	0
SLC29A1	-0.927204	0.0419613	-0.793296	0.160717	-0.769877	0.240769	-0.927204	0	0
ASCC3	-0.924177	0.014134	-1.0999	0.0131333	-0.556974	0.229125	-0.924177	-1.0999	0
LIG3	-0.924098	0.0109111	0.24508	0.608723	-0.0825954	0.891977	-0.924098	0	0
NFYA	-0.922604	0.00344496	-0.128769	0.779452	-0.578182	0.247823	-0.922604	0	0
PTBP3	-0.921855	0.000226211	-0.431672	0.182232	-0.931542	0.00079127	-0.921855	0	-0.931542
GOLGA5	-0.921743	0.00558651	-0.790417	0.0525322	-0.634305	0.162808	-0.921743	0	0
NCSTN	-0.921685	0.00033206	-1.13014	0.000177133	-1.32267	2.59972e-06	-0.921685	-1.13014	-1.32267
ARHGAP18	-0.921311	0.00189788	-0.352445	0.378751	-0.841258	0.00986437	-0.921311	0	-0.841258
EMILIN2	-0.92112	0.00132771	-1.75194	9.82728e-08	-1.55729	2.58933e-07	-0.92112	-1.75194	-1.55729
CLSTN1	-0.920743	0.0236442	-1.43111	0.00234383	-1.16948	0.007087	-0.920743	-1.43111	-1.16948
CTDSPL2	-0.920089	0.00418852	-0.719293	0.0815704	-0.141351	0.777749	-0.920089	0	0
NACC2	-0.919433	0.00789245	-0.714199	0.0975977	-0.714949	0.146306	-0.919433	0	0
SLC38A2	-0.918902	0.0135304	0.755927	0.0803517	0.323349	0.441124	-0.918902	0	0
ARHGAP21	-0.916991	0.00706942	-0.178696	0.700025	-0.22216	0.606666	-0.916991	0	0
ANKRD17	-0.916242	2.3027e-05	-0.622623	0.0180202	-0.495634	0.0763423	-0.916242	-0.622623	0
NUP205	-0.915518	3.84189e-05	-0.449812	0.127863	-0.104765	0.776514	-0.915518	0	0
MCMBP	-0.915228	0.000521822	-0.781952	0.015359	-0.517402	0.156951	-0.915228	-0.781952	0
STT3B	-0.914315	1.2073e-05	-0.397666	0.137279	-0.579391	0.0178526	-0.914315	0	-0.579391
VPS13B	-0.91413	0.0125486	-0.705246	0.1135	-0.151372	0.748259	-0.91413	0	0
RANBP2	-0.913349	0.000196582	-0.71008	0.0171321	-0.245246	0.419731	-0.913349	-0.71008	0
PLXNB2	-0.912286	0.00466973	-1.52332	4.3005e-05	-0.77447	0.0267207	-0.912286	-1.52332	-0.77447
PIEZO1	-0.911127	0.00806482	-0.852539	0.0395744	-0.31775	0.437078	-0.911127	-0.852539	0
PAFAH1B2	-0.909893	0.00020677	-0.564825	0.062971	-0.221034	0.494717	-0.909893	0	0
FDPS	-0.909335	0.0368101	-0.807331	0.136021	0.17928	0.755225	-0.909335	0	0
CIC	-0.90923	0.0424814	-0.629741	0.252576	-0.354437	0.499014	-0.90923	0	0
SPOPL	-0.907212	0.0261944	-0.271464	0.614704	-0.160409	0.763248	-0.907212	0	0
ZNF654	-0.906876	0.00374957	-0.0474631	0.921822	-0.019146	0.970462	-0.906876	0	0
CPSF2	-0.905908	0.010162	-1.13651	0.00610529	-1.12348	0.00882215	-0.905908	-1.13651	-1.12348
NOTCH2	-0.905876	4.96006e-06	-0.856375	0.000248197	-0.772344	0.00083041	-0.905876	-0.856375	-0.772344
UBQLN1	-0.905011	6.07003e-06	-0.424779	0.0919815	-0.534953	0.0317025	-0.905011	0	-0.534953
KMT2E	-0.905003	0.0340211	0.0452847	0.944949	-0.241649	0.632883	-0.905003	0	0
ARHGAP12	-0.903813	0.0142089	-0.792189	0.0802069	-0.297097	0.545284	-0.903813	0	0
HSP90B1	-0.903458	0.000910135	-0.711617	0.0387663	-1.28998	3.46346e-06	-0.903458	-0.711617	-1.28998
CAPRIN1	-0.903301	0.000455929	-0.810362	0.00910014	-1.12745	5.89343e-05	-0.903301	-0.810362	-1.12745
SLC41A2	-0.90324	0.00829549	-0.47695	0.271108	-0.768601	0.057872	-0.90324	0	0
ZDHHC18	-0.90314	0.0130905	-0.991107	0.0214535	-0.684195	0.0995459	-0.90314	-0.991107	0
SELENON	-0.902764	0.0116484	-1.29344	0.00187977	-0.946463	0.0156534	-0.902764	-1.29344	-0.946463
LOC642502	-0.902197	0.0127135	-1.27261	0.0312886	-1.61238	0.108098	-0.902197	-1.27261	0
UBL4A	-0.902196	0.0103349	-0.614425	0.164963	-0.619222	0.218731	-0.902196	0	0
ATG9A	-0.900824	9.83488e-05	-1.56948	6.04271e-08	-0.739705	0.0214357	-0.900824	-1.56948	-0.739705
EDEM1	-0.90049	0.0329786	0.149832	0.810062	-0.257243	0.600736	-0.90049	0	0
FGFR1	-0.900157	0.0194619	-0.40603	0.413398	-0.0535522	0.920566	-0.900157	0	0
PROSER1	-0.899014	0.00136755	0.00779905	0.986217	0.0641815	0.877833	-0.899014	0	0
CHTF8	-0.898966	0.0361568	-1.75118	0.000481808	-1.76446	0.000965224	-0.898966	-1.75118	-1.76446
PTPN1	-0.898538	0.0341421	-0.570501	0.287357	-0.697332	0.144218	-0.898538	0	0
CHD8	-0.898396	0.00397759	-0.916083	0.0133646	-0.39636	0.321501	-0.898396	-0.916083	0
CYB561D1	-0.89812	0.0247281	-1.02173	0.0509609	-0.125827	0.844235	-0.89812	0	0
AMD1	-0.898098	0.0025679	-0.173093	0.675497	-0.276823	0.446623	-0.898098	0	0
KPNA3	-0.896949	2.36982e-05	-0.498687	0.0678379	-0.610631	0.054068	-0.896949	0	0
ERO1A	-0.896827	0.00747033	-0.169572	0.724274	-0.983263	0.00681391	-0.896827	0	-0.983263
ARRDC4	-0.896373	0.0312161	0.109568	0.863008	-0.565109	0.230153	-0.896373	0	0
LARS2	-0.894715	0.0247346	-1.12482	0.0277976	-1.09923	0.093295	-0.894715	-1.12482	0
BTBD1	-0.894151	0.000443362	-0.51802	0.10197	-1.05013	0.000845841	-0.894151	0	-1.05013
TRAF7	-0.892223	0.00752553	-1.84565	2.41387e-06	-1.57912	8.07744e-05	-0.892223	-1.84565	-1.57912
DOCK10	-0.891167	0.0051715	-0.726206	0.0660554	-0.720704	0.0400855	-0.891167	0	-0.720704
FOCAD	-0.889956	0.0350349	-1.13751	0.0241139	-0.148797	0.792507	-0.889956	-1.13751	0
PLOD3	-0.8892	0.0210623	-1.05005	0.0203047	-0.744486	0.095774	-0.8892	-1.05005	0
RBM12	-0.888531	0.00568927	-0.70059	0.0775745	-0.373009	0.403246	-0.888531	0	0
UBXN7	-0.887844	0.00412465	-0.338872	0.404238	-0.263288	0.514183	-0.887844	0	0
DICER1	-0.885891	0.00625595	-0.589909	0.14662	-0.460855	0.228141	-0.885891	0	0
PJA2	-0.885083	0.000898822	-0.810068	0.0110589	-1.25539	3.76189e-05	-0.885083	-0.810068	-1.25539
WDR1	-0.884203	0.000273359	-0.477018	0.134703	-0.62697	0.0187766	-0.884203	0	-0.62697
GCC2	-0.883179	1.20987e-06	-0.357376	0.15697	-0.636061	0.0451952	-0.883179	0	-0.636061
ATRN	-0.8825	0.00187662	-2.0002	4.33141e-08	-0.530125	0.173499	-0.8825	-2.0002	0
RRBP1	-0.882433	0.000786202	-0.992361	0.00130744	-0.925717	0.00180215	-0.882433	-0.992361	-0.925717
CORO1C	-0.882359	0.000311555	-0.685501	0.0241263	-1.05936	4.09088e-05	-0.882359	-0.685501	-1.05936
SZT2	-0.881034	0.0277952	-0.591096	0.230262	-0.628003	0.206187	-0.881034	0	0
AKIRIN1	-0.880049	0.0403923	-0.191893	0.752614	-1.01217	0.026992	-0.880049	0	-1.01217
MTDH	-0.878651	0.000255714	-0.940445	0.000881251	-0.800849	0.00366906	-0.878651	-0.940445	-0.800849
APPL1	-0.878535	0.0014258	-1.13222	0.000701652	-1.25227	0.00154997	-0.878535	-1.13222	-1.25227
SNN	-0.878313	0.011298	-1.14547	0.0049399	-1.05746	0.0123669	-0.878313	-1.14547	-1.05746
EGR2	-0.877493	0.00668567	0.55376	0.179635	-0.299721	0.433939	-0.877493	0	0
ABHD4	-0.877264	0.0170839	-1.36084	0.00137305	-1.49743	0.000295778	-0.877264	-1.36084	-1.49743
HDLBP	-0.876211	4.12726e-05	-1.10512	9.96657e-06	-1.07066	3.13641e-06	-0.876211	-1.10512	-1.07066
JAK2	-0.875669	0.0107456	-0.513075	0.231575	-0.70042	0.0889458	-0.875669	0	0
SLC38A10	-0.87516	0.0178228	-1.92967	8.2949e-06	-0.692048	0.1104	-0.87516	-1.92967	0
CSTF2T	-0.874882	0.00659878	-0.295828	0.504396	-1.10775	0.034765	-0.874882	0	-1.10775
USP9X	-0.874769	1.30191e-06	-0.585959	0.00740404	-0.296201	0.218363	-0.874769	-0.585959	0
SMC2	-0.874351	0.0317221	-0.668074	0.207303	-1.2552	0.0777354	-0.874351	0	0
ZNF189	-0.872923	0.0311128	0.721808	0.0964058	-2.26303	0.00813918	-0.872923	0	-2.26303
EI24	-0.872913	0.0493233	0.257044	0.644144	-0.206603	0.722474	-0.872913	0	0
FOXO3	-0.872082	0.00659322	-0.091512	0.844724	-0.2669	0.53605	-0.872082	0	0
ABRAXAS2	-0.871092	0.00214506	-0.0191354	0.967441	-0.821634	0.0766371	-0.871092	0	0
TMEM43	-0.869945	0.000370772	-0.0562837	0.879983	-0.0909582	0.797655	-0.869945	0	0
LRRC59	-0.869846	6.01538e-05	-0.69962	0.00757903	-0.909021	0.00144409	-0.869846	-0.69962	-0.909021
UBE4A	-0.869785	3.47273e-05	-0.193296	0.513323	-0.470728	0.11835	-0.869785	0	0
HELZ	-0.869521	0.00239174	-0.484896	0.1788	-0.317666	0.412545	-0.869521	0	0
SMG1	-0.869352	0.00206963	-0.302859	0.427874	-0.139412	0.697519	-0.869352	0	0
PHLDA1	-0.868814	0.0278411	1.9909	1.27233e-06	1.15907	0.00204619	-0.868814	1.9909	1.15907
TRIP12	-0.867132	2.65061e-09	-0.48573	0.00618499	-0.575203	0.00119942	-0.867132	-0.48573	-0.575203
SMG7	-0.867093	4.83339e-07	-0.593088	0.005251	-0.316483	0.207005	-0.867093	-0.593088	0
DCUN1D3	-0.865858	0.0322481	0.164789	0.761992	0.109894	0.830937	-0.865858	0	0
DGCR2	-0.864944	0.017742	-0.992775	0.0236119	-0.822896	0.0924367	-0.864944	-0.992775	0
PIK3R4	-0.864275	0.00152523	-1.00472	0.00668253	-1.03262	0.0424432	-0.864275	-1.00472	-1.03262
MAFG	-0.863638	0.0283687	0.00193095	0.996964	-0.0732604	0.8872	-0.863638	0	0
PSME3	-0.863307	0.000396721	-1.18141	4.91719e-05	-0.867108	0.00648998	-0.863307	-1.18141	-0.867108
UBE2D3P1	-0.862243	0.0206052	-0.111939	0.84464	0.233137	0.689202	-0.862243	0	0
DDX46	-0.861479	0.000249384	-0.607982	0.035164	-0.661968	0.0306957	-0.861479	-0.607982	-0.661968
RNF38	-0.861043	0.000230998	-0.428494	0.160192	-0.631264	0.0718812	-0.861043	0	0
GFM1	-0.860741	0.00725827	-1.00915	0.00811282	-1.40643	0.00117887	-0.860741	-1.00915	-1.40643
PSKH1	-0.859843	0.0109735	-2.45553	2.64979e-05	-0.934037	0.137753	-0.859843	-2.45553	0
SPNS1	-0.859675	0.0155138	-0.837963	0.0484229	-0.419424	0.336134	-0.859675	-0.837963	0
NAA15	-0.859028	0.00298866	-0.349299	0.364104	-0.0866506	0.84631	-0.859028	0	0
STK10	-0.858159	1.28493e-05	0.340291	0.164353	-0.00869986	0.975987	-0.858159	0	0
DNAJC5	-0.856504	7.63254e-06	-0.934019	3.5496e-05	-0.268044	0.295215	-0.856504	-0.934019	0
TMX4	-0.856406	0.00494994	-1.29672	0.000263834	-1.13819	0.00179378	-0.856406	-1.29672	-1.13819
NACC1	-0.856028	0.0167985	-1.04384	0.0129694	-0.863078	0.0431594	-0.856028	-1.04384	-0.863078
IDE	-0.855534	0.00103315	-1.17756	0.00025371	-0.591428	0.114026	-0.855534	-1.17756	0
IRAK1	-0.855403	0.000510137	-0.73657	0.0125391	-0.789724	0.00555733	-0.855403	-0.73657	-0.789724
LNPK	-0.854991	0.00278095	-0.728834	0.0398675	-0.638194	0.118449	-0.854991	-0.728834	0
MEF2A	-0.854801	0.0373878	0.842783	0.0690671	0.325399	0.470729	-0.854801	0	0
TSPAN17	-0.854069	0.0116396	-1.20039	0.00361149	-0.504446	0.288147	-0.854069	-1.20039	0
SCAF11	-0.852829	6.05685e-06	-0.279252	0.260244	-0.645206	0.005171	-0.852829	0	-0.645206
RTCB	-0.852535	0.0126264	-1.23113	0.00195737	-1.00016	0.0119528	-0.852535	-1.23113	-1.00016
PEX19	-0.85243	0.0101907	-0.755678	0.0589539	-1.4635	0.000209446	-0.85243	0	-1.4635
RAPGEF6	-0.851231	0.00871081	-0.0457703	0.926331	-0.153348	0.751727	-0.851231	0	0
PABPC1	-0.850235	0.0245311	-0.689957	0.151874	-1.26413	0.000763028	-0.850235	0	-1.26413
SSFA2	-0.849819	5.73896e-06	-0.615376	0.00780921	-0.654111	0.0131081	-0.849819	-0.615376	-0.654111
BCR	-0.849211	0.0244302	-0.896392	0.0519773	-0.709408	0.179483	-0.849211	0	0
KPNA6	-0.848936	0.0137487	-0.416879	0.34296	-0.432666	0.319317	-0.848936	0	0
ZFP91	-0.847398	0.0102434	-0.211046	0.636045	-0.61789	0.127901	-0.847398	0	0
SLX4	-0.846403	0.0317887	-1.10438	0.0240128	0.0905422	0.875032	-0.846403	-1.10438	0
NUP153	-0.846195	0.0125034	-0.118034	0.806204	-0.0934477	0.839987	-0.846195	0	0
AHCYL2	-0.845898	0.0421142	-0.37367	0.487767	-0.171264	0.758255	-0.845898	0	0
NIN	-0.845342	0.00241173	-1.01597	0.00185546	-1.11698	0.000543126	-0.845342	-1.01597	-1.11698
ACTG1	-0.844022	0.0306363	-0.249504	0.656267	-0.861339	0.0336042	-0.844022	0	-0.861339
MTMR6	-0.840773	0.0138275	-0.889752	0.027997	-0.61649	0.143378	-0.840773	-0.889752	0
MFSD14B	-0.840343	0.0384929	-0.418192	0.433662	-1.30739	0.00278244	-0.840343	0	-1.30739
ABL1	-0.839995	0.0167748	-0.814256	0.0531221	-0.392959	0.384479	-0.839995	0	0
TRIP11	-0.839757	0.00807053	-0.542214	0.176554	-0.503436	0.271194	-0.839757	0	0
KCTD10	-0.839716	0.00137942	-0.971006	0.002225	-0.712992	0.0475053	-0.839716	-0.971006	-0.712992
ZDHHC5	-0.839275	7.4762e-06	-0.914896	4.30046e-05	-0.92251	0.000204911	-0.839275	-0.914896	-0.92251
TSPAN14	-0.83907	7.39334e-05	-1.09184	1.30539e-05	-1.04126	0.000131982	-0.83907	-1.09184	-1.04126
RAB35	-0.838694	0.00419522	-0.605211	0.0916258	-0.362149	0.338699	-0.838694	0	0
EXOC5	-0.837203	3.86245e-06	-0.589219	0.0103696	-1.34959	1.02635e-05	-0.837203	-0.589219	-1.34959
SMG5	-0.836568	0.0142203	-0.630966	0.131614	-0.119884	0.782765	-0.836568	0	0
SLC39A1	-0.834926	0.0131965	-0.77642	0.0556275	-1.21783	0.0012819	-0.834926	0	-1.21783
PPP1R15B	-0.834406	0.0187299	1.02318	0.00947847	-0.0439559	0.927616	-0.834406	1.02318	0
PSAP	-0.833253	0.0247795	-1.70141	4.65294e-05	-2.04494	3.65726e-09	-0.833253	-1.70141	-2.04494
OSBPL8	-0.833146	0.00357335	0.156415	0.692822	-0.274193	0.431686	-0.833146	0	0
UBE3C	-0.83192	0.000979444	-0.520169	0.0974331	-0.67431	0.0379209	-0.83192	0	-0.67431
FBXO30	-0.831864	0.0286955	0.44335	0.31851	-0.0596799	0.916377	-0.831864	0	0
LPGAT1	-0.83168	0.00426163	-0.86975	0.0118112	-1.10754	0.00242748	-0.83168	-0.86975	-1.10754
ARRB1	-0.830865	0.00861347	-1.63665	6.8729e-06	-1.26199	0.000308944	-0.830865	-1.63665	-1.26199
RNF168	-0.830085	0.011488	-0.364072	0.399034	-0.176623	0.708057	-0.830085	0	0
MIB1	-0.82874	0.0337977	-1.05477	0.0236498	-1.04876	0.0457427	-0.82874	-1.05477	-1.04876
RDH11	-0.828728	0.00638638	-1.18336	0.000801893	-1.40504	9.33073e-05	-0.828728	-1.18336	-1.40504
RFWD3	-0.82805	0.00128817	-0.703523	0.0379929	-0.560886	0.196238	-0.82805	-0.703523	0
RAB3GAP2	-0.82793	0.00137491	-0.340301	0.321954	-0.312612	0.417498	-0.82793	0	0
CHFR	-0.827871	0.00227401	-0.380891	0.273786	-0.0586884	0.880923	-0.827871	0	0
RSPRY1	-0.827286	0.000741786	-0.174941	0.632692	-0.514162	0.255863	-0.827286	0	0
CD46	-0.82517	0.00407384	-0.74954	0.0309935	-1.64497	3.16924e-07	-0.82517	-0.74954	-1.64497
GLG1	-0.824867	6.24007e-05	-1.14367	1.97642e-06	-1.30827	3.95623e-07	-0.824867	-1.14367	-1.30827
POLR2B	-0.824817	0.000115261	-0.285187	0.312074	-0.384967	0.184149	-0.824817	0	0
XPO4	-0.824695	0.00404562	-0.344257	0.372111	-0.149119	0.737708	-0.824695	0	0
SERINC3	-0.824656	1.96835e-05	-1.14595	3.70849e-07	-1.14036	2.17297e-06	-0.824656	-1.14595	-1.14036
TMOD3	-0.824069	0.000909142	-0.812944	0.00607197	-1.29408	7.95295e-05	-0.824069	-0.812944	-1.29408
NAA50	-0.822943	4.53202e-05	0.204699	0.446468	-0.362504	0.171269	-0.822943	0	0
GFPT1	-0.822922	0.00236819	-0.643653	0.0523535	-0.211226	0.557337	-0.822922	0	0
NOP14	-0.822897	0.00519079	-0.331224	0.399645	-0.122098	0.783253	-0.822897	0	0
ATP11C	-0.822429	0.0461493	-0.730843	0.153605	-0.851079	0.158818	-0.822429	0	0
MAN1A2	-0.822232	0.00336091	-0.730225	0.0401896	-1.02881	0.0206578	-0.822232	-0.730225	-1.02881
USP19	-0.821933	0.00234837	-0.876931	0.00765025	-0.426389	0.267293	-0.821933	-0.876931	0
PIAS1	-0.821298	0.000970648	-0.251113	0.457346	-0.355636	0.309905	-0.821298	0	0
ARCN1	-0.820112	0.000323816	-0.595568	0.0327232	-0.906092	0.000537868	-0.820112	-0.595568	-0.906092
DNAJC3	-0.820035	0.00284636	-0.868527	0.00742597	-0.852099	0.0069822	-0.820035	-0.868527	-0.852099
SMC4	-0.819439	0.0237101	-0.328099	0.494677	-0.377191	0.450605	-0.819439	0	0
PPP2R5D	-0.818993	0.0317704	-1.43708	0.00223264	-1.42961	0.01352	-0.818993	-1.43708	-1.42961
SF3A1	-0.816492	0.0083738	-0.628378	0.0990378	-0.980475	0.00437601	-0.816492	0	-0.980475
TAB2	-0.816041	9.74385e-10	-0.134684	0.486976	-0.361115	0.0681256	-0.816041	0	0
DCTN5	-0.814821	0.00122846	-0.690113	0.0239785	-0.354567	0.3031	-0.814821	-0.690113	0
DDOST	-0.813172	0.000999766	-1.64008	9.3681e-09	-1.227	1.43875e-05	-0.813172	-1.64008	-1.227
ZNF622	-0.812597	0.0448107	0.0673549	0.908375	-0.177356	0.734202	-0.812597	0	0
AGGF1	-0.811818	0.0120779	-0.624241	0.127081	-0.697511	0.14924	-0.811818	0	0
SYVN1	-0.810857	0.0168014	-0.445761	0.295705	-0.304811	0.466699	-0.810857	0	0
LYST	-0.810837	0.0113574	-0.964641	0.0104769	0.115202	0.772207	-0.810837	-0.964641	0
RBMXL1	-0.810815	0.0021674	-0.520493	0.171421	-0.164753	0.745416	-0.810815	0	0
GIGYF2	-0.810516	0.000871365	-0.0784638	0.828177	-0.19595	0.554524	-0.810516	0	0
PAICS	-0.809545	0.0200075	-0.771747	0.0761074	-1.02482	0.053269	-0.809545	0	0
PHAX	-0.807105	0.0285344	-0.380786	0.44317	-0.600416	0.307976	-0.807105	0	0
ANKRD40	-0.80631	0.00123226	-0.182766	0.607317	-0.0967431	0.812791	-0.80631	0	0
TMEM183B	-0.805266	0.0101386	-0.578237	0.174134	-0.984276	0.0898288	-0.805266	0	0
UBAP2L	-0.8043	0.00157705	-0.436199	0.183894	-0.589622	0.0395589	-0.8043	0	-0.589622
DNM1L	-0.804276	0.00145182	-0.315003	0.351994	-0.261326	0.480152	-0.804276	0	0
POLD3	-0.803231	0.0136044	-0.862759	0.0517735	-1.76302	0.0152121	-0.803231	0	-1.76302
MTF1	-0.802874	0.0473008	-0.535517	0.283786	-0.586779	0.235561	-0.802874	0	0
RFC1	-0.802853	0.0275228	-0.182404	0.717812	-1.06311	0.074325	-0.802853	0	0
NCOA6	-0.802834	0.00234239	-0.640788	0.0497136	-0.417061	0.264802	-0.802834	-0.640788	0
DNM2	-0.802547	0.00670548	-1.05858	0.00217583	-0.962515	0.00280818	-0.802547	-1.05858	-0.962515
RPS6KA3	-0.802134	1.91893e-05	-0.320366	0.187957	-0.78613	0.00139353	-0.802134	0	-0.78613
ATP9B	-0.800266	0.0404746	-1.05597	0.0200658	-0.799	0.0780743	-0.800266	-1.05597	0
FAM120A	-0.799183	0.000738439	-0.775005	0.00604981	-0.724008	0.00628685	-0.799183	-0.775005	-0.724008
EXOC7	-0.798518	0.00941454	-0.842237	0.0212841	-0.422855	0.290214	-0.798518	-0.842237	0
PRCP	-0.796618	0.0492174	-0.803269	0.102243	-1.56217	0.000178239	-0.796618	0	-1.56217
FNDC3A	-0.795321	0.000909142	-0.277337	0.383972	-0.492744	0.0989679	-0.795321	0	0
SEC16A	-0.79399	0.000139295	-0.238335	0.396074	-0.592991	0.0226256	-0.79399	0	-0.592991
SELENOI	-0.793691	0.0406259	-0.241008	0.637405	-0.221389	0.665313	-0.793691	0	0
FASTKD2	-0.793076	0.0219663	0.301431	0.499009	-0.293132	0.596666	-0.793076	0	0
GUCD1	-0.792107	8.19464e-05	-0.78867	0.00100619	-0.624223	0.0160543	-0.792107	-0.78867	-0.624223
TXLNA	-0.791686	0.000759765	-1.32803	1.94873e-06	-0.278232	0.380461	-0.791686	-1.32803	0
KLHL36	-0.791682	0.0125467	-0.271067	0.526277	-0.194339	0.658777	-0.791682	0	0
MEGF8	-0.790445	0.0392394	-1.12186	0.0212405	-0.304401	0.590437	-0.790445	-1.12186	0
AMPD2	-0.789561	0.0328136	-1.16549	0.00629052	-0.844714	0.039493	-0.789561	-1.16549	-0.844714
CEP350	-0.787132	0.0215433	-0.911874	0.0232494	-0.685912	0.0855498	-0.787132	-0.911874	0
GAPDHP65	-0.786787	0.0405182	-1.00983	0.0264253	-0.966275	0.0527682	-0.786787	-1.00983	0
NCBP1	-0.785619	3.60728e-05	-0.468352	0.0734637	-0.285811	0.404239	-0.785619	0	0
GBF1	-0.782424	0.00171778	-0.941073	0.00134512	-0.547032	0.079111	-0.782424	-0.941073	0
MFSD12	-0.782072	0.0239349	-0.371067	0.436854	0.209433	0.605593	-0.782072	0	0
PIP4K2C	-0.781846	0.00256657	-0.470742	0.167993	-0.261997	0.512038	-0.781846	0	0
SLC7A8	-0.781596	0.0217982	-1.08888	0.00635539	-0.954933	0.00640389	-0.781596	-1.08888	-0.954933
CASC3	-0.781581	0.000810594	-0.181597	0.574626	-0.261669	0.414094	-0.781581	0	0
TGFBRAP1	-0.781367	0.00195099	-0.402057	0.246278	-0.967294	0.0344338	-0.781367	0	-0.967294
SRPK2	-0.781104	0.00477902	-0.229469	0.54307	0.00588232	0.988882	-0.781104	0	0
TMEM127	-0.78029	0.000714805	-1.39414	1.40834e-07	-1.37326	1.91905e-07	-0.78029	-1.39414	-1.37326
WAPL	-0.779793	2.95377e-06	-0.254549	0.269781	-0.606596	0.0220774	-0.779793	0	-0.606596
SLC35E1	-0.779743	0.00230707	-0.934346	0.00242815	-1.04795	0.00332996	-0.779743	-0.934346	-1.04795
LETM1	-0.778453	0.00687439	-0.563394	0.122237	-0.137234	0.749351	-0.778453	0	0
KPNB1	-0.777785	1.41995e-05	-0.509249	0.0198673	-0.730615	0.000639425	-0.777785	-0.509249	-0.730615
TTL	-0.773214	0.00611164	-1.03109	0.00187488	-0.997432	0.0050141	-0.773214	-1.03109	-0.997432
SLC30A9	-0.772477	0.00897157	-0.63813	0.0800299	-0.342073	0.405302	-0.772477	0	0
TAOK2	-0.77057	0.0215119	-1.20037	0.00311002	-0.831767	0.0741473	-0.77057	-1.20037	0
HACD2	-0.770139	0.0125363	-1.26948	0.000469276	-1.10627	0.00513216	-0.770139	-1.26948	-1.10627
CDK19	-0.768904	0.00297418	-1.55829	3.37343e-06	-0.66509	0.0857755	-0.768904	-1.55829	0
TNKS2	-0.767744	4.84912e-05	-0.353467	0.143058	-0.280634	0.278966	-0.767744	0	0
ACBD5	-0.766954	0.00585923	-0.770544	0.0247551	-0.8542	0.0351889	-0.766954	-0.770544	-0.8542
IP6K1	-0.766652	0.0364309	-0.244218	0.617111	-0.420116	0.408739	-0.766652	0	0
TMF1	-0.76579	0.000217968	-0.177488	0.55473	-1.5245	7.57385e-05	-0.76579	0	-1.5245
HTATSF1	-0.765208	0.0198236	-0.374508	0.37873	-1.64618	0.00151393	-0.765208	0	-1.64618
FCHO1	-0.765008	0.029312	-1.29485	0.00192043	-0.485388	0.299556	-0.765008	-1.29485	0
NRP1	-0.764226	0.000387441	-0.494813	0.0677605	-0.612285	0.0107733	-0.764226	0	-0.612285
GANC	-0.763601	0.0271458	-0.836628	0.0496085	-0.152876	0.759522	-0.763601	-0.836628	0
TBC1D5	-0.762067	0.0448009	-1.45819	0.000780231	-0.998373	0.0196308	-0.762067	-1.45819	-0.998373
AKNA	-0.761987	0.0117225	-0.222443	0.585575	0.113036	0.76997	-0.761987	0	0
ATP10D	-0.761945	0.0335586	-1.68893	0.000208852	-1.13867	0.0329486	-0.761945	-1.68893	-1.13867
KPNA2	-0.761585	0.0442713	0.21865	0.650854	-1.26598	0.00893566	-0.761585	0	-1.26598
SMARCA2	-0.761183	0.000493624	-1.19032	4.28324e-06	-1.01845	0.000364635	-0.761183	-1.19032	-1.01845
MUL1	-0.759573	0.0382695	-0.665133	0.138526	-0.602158	0.234091	-0.759573	0	0
MAGT1	-0.759385	0.0254722	-1.01877	0.00992103	-1.42636	0.000326487	-0.759385	-1.01877	-1.42636
APOBR	-0.758731	0.0049413	-1.24023	6.24312e-05	-0.327632	0.316196	-0.758731	-1.24023	0
SETX	-0.758692	7.55595e-06	-0.755235	0.0001899	-0.581896	0.00885992	-0.758692	-0.755235	-0.581896
EFCAB14	-0.757939	0.000871789	-0.675729	0.0131494	-1.0059	0.000324898	-0.757939	-0.675729	-1.0059
PSME4	-0.75746	5.54252e-05	-0.659165	0.00502109	-0.345831	0.229731	-0.75746	-0.659165	0
STAM2	-0.757015	0.00947882	-0.353202	0.357844	-0.35885	0.403932	-0.757015	0	0
CAD	-0.756749	0.0348289	-0.333361	0.475457	-0.191396	0.690303	-0.756749	0	0
MAPKAPK3	-0.756671	0.0287368	-1.17854	0.00311054	-1.07592	0.00331761	-0.756671	-1.17854	-1.07592
ENTPD5	-0.754919	0.0377712	-0.33987	0.532129	-0.249538	0.719226	-0.754919	0	0
ARSB	-0.75432	0.0250157	-0.683701	0.0916396	-1.13272	0.00334499	-0.75432	0	-1.13272
HECTD4	-0.754195	0.0247303	-0.15317	0.739376	-0.326649	0.444488	-0.754195	0	0
UBE2R2	-0.753476	0.0109451	-0.313512	0.423275	-0.784857	0.0216127	-0.753476	0	-0.784857
EIF4G2	-0.752835	4.82266e-06	-0.326751	0.138249	-0.78419	6.35578e-06	-0.752835	0	-0.78419
NUP188	-0.752436	0.0192449	-0.458501	0.256332	-0.657782	0.0756313	-0.752436	0	0
KAT2B	-0.751523	0.04706	-0.245145	0.62488	-0.383513	0.453113	-0.751523	0	0
ARHGAP10	-0.751279	0.00435978	-0.24254	0.498202	0.230843	0.453979	-0.751279	0	0
KLHDC10	-0.750123	0.0247684	-0.934092	0.0227552	0.30729	0.457666	-0.750123	-0.934092	0
TAF7	-0.748693	0.0335551	0.334643	0.45302	0.186911	0.652074	-0.748693	0	0
EXOC8	-0.748494	0.0103973	0.0661475	0.883012	-0.261647	0.590844	-0.748494	0	0
ZNF740	-0.747208	0.0499041	-0.694903	0.156585	-0.822036	0.18813	-0.747208	0	0
DVL3	-0.746698	0.0187992	-0.196409	0.647076	-0.562141	0.136101	-0.746698	0	0
SRP72	-0.745387	0.0118434	-0.64065	0.0736922	-0.730386	0.041965	-0.745387	0	-0.730386
CEP104	-0.745228	0.0117957	-1.0856	0.00739131	-0.469531	0.374709	-0.745228	-1.0856	0
HIPK3	-0.744823	0.0101289	-0.370446	0.323669	-0.876943	0.00640389	-0.744823	0	-0.876943
ANKRD44	-0.74463	0.00940827	-0.530175	0.13321	-0.771231	0.0215984	-0.74463	0	-0.771231
SUFU	-0.744179	0.00682912	-1.87361	3.41679e-08	-0.887923	0.0133104	-0.744179	-1.87361	-0.887923
FAM126B	-0.743986	0.0135265	-0.465307	0.231168	0.185719	0.654824	-0.743986	0	0
EXOC2	-0.742936	0.0167598	-0.868691	0.0189842	-0.873777	0.0332168	-0.742936	-0.868691	-0.873777
PSMD2	-0.742866	0.000804396	-1.00681	9.50865e-05	-0.971641	0.000263669	-0.742866	-1.00681	-0.971641
NAA25	-0.742786	0.0384303	0.357712	0.41351	0.295063	0.46944	-0.742786	0	0
PPM1A	-0.74169	0.00103965	-0.0189684	0.959366	-0.0389953	0.915608	-0.74169	0	0
PSMB7	-0.741352	0.0166938	-0.686309	0.0941051	-1.15091	0.042067	-0.741352	0	-1.15091
LDHB	-0.739557	0.0142975	-0.581671	0.115365	-0.659779	0.0577049	-0.739557	0	0
DDB1	-0.739007	0.0221977	-0.678612	0.0861666	-0.536198	0.139638	-0.739007	0	0
CCT7	-0.738341	0.0060815	-1.05685	0.00071549	-0.81308	0.0103444	-0.738341	-1.05685	-0.81308
GTF2A1	-0.738061	0.0197582	-0.332061	0.419849	-0.52064	0.205696	-0.738061	0	0
BAHD1	-0.737312	0.041204	-0.38283	0.415575	-0.545476	0.296857	-0.737312	0	0
ANGEL1	-0.73502	0.0295046	-0.956781	0.0199926	-1.18724	0.018582	-0.73502	-0.956781	-1.18724
FLOT2	-0.733902	0.0460839	-1.29888	0.00201573	-1.06772	0.0108351	-0.733902	-1.29888	-1.06772
RB1CC1	-0.733742	0.0349567	0.197865	0.658804	-0.0603147	0.903322	-0.733742	0	0
VPS26C	-0.733713	0.00668567	-0.651685	0.045881	-1.24006	0.000325028	-0.733713	-0.651685	-1.24006
SLAIN2	-0.733708	0.000292576	-0.354794	0.188086	-0.798897	0.0120145	-0.733708	0	-0.798897
ZNF430	-0.731867	0.048543	1.05845	0.00341569	-0.183181	0.765717	-0.731867	1.05845	0
YARS	-0.731711	0.0091708	-0.100055	0.80616	-0.322289	0.358852	-0.731711	0	0
CEP250	-0.73112	0.0397165	-0.393215	0.38506	-0.473396	0.319833	-0.73112	0	0
NBAS	-0.727211	0.0449127	-0.644066	0.151766	-0.693113	0.185535	-0.727211	0	0
ATP11B	-0.7264	0.00529862	-0.247953	0.477866	-0.476643	0.149952	-0.7264	0	0
CMTM6	-0.724558	0.0280028	-0.308559	0.498202	-1.1437	0.00058917	-0.724558	0	-1.1437
CREBBP	-0.723244	0.00078558	-0.161873	0.590089	-0.266281	0.369746	-0.723244	0	0
ATXN2	-0.72312	0.0222953	-0.0244006	0.961386	-0.162422	0.751407	-0.72312	0	0
DAP	-0.722459	0.044957	-1.18469	0.00403627	-1.45057	0.00025396	-0.722459	-1.18469	-1.45057
UBR5	-0.721811	0.00530252	-0.265162	0.444388	-0.281746	0.387019	-0.721811	0	0
BICD2	-0.721777	0.0471866	-1.06584	0.0111735	-0.944301	0.0268191	-0.721777	-1.06584	-0.944301
HAVCR2	-0.721689	0.0446574	-0.434504	0.35322	-0.791945	0.0364987	-0.721689	0	-0.791945
ELK1	-0.720446	0.0250861	-0.351508	0.413768	-0.789107	0.11791	-0.720446	0	0
AP2M1	-0.720239	0.0246892	-1.51598	2.63583e-05	-1.19682	0.000172834	-0.720239	-1.51598	-1.19682
P4HB	-0.71997	0.00318883	-0.747073	0.011662	-0.572207	0.0311278	-0.71997	-0.747073	-0.572207
LIMK1	-0.718731	0.00132803	-0.791637	0.00269127	-0.701043	0.00539465	-0.718731	-0.791637	-0.701043
YME1L1	-0.717759	8.45304e-05	-0.329912	0.158714	-0.636814	0.00566515	-0.717759	0	-0.636814
BRCC3	-0.717487	0.0176989	-1.11163	0.00325342	-1.163	0.0151341	-0.717487	-1.11163	-1.163
PATL1	-0.717216	0.000956812	0.0606045	0.851711	-0.48484	0.10081	-0.717216	0	0
C12orf49	-0.716972	0.0339344	-1.02698	0.0107245	-0.72357	0.111493	-0.716972	-1.02698	0
ASB8	-0.716593	0.00892832	-0.305783	0.435501	-0.358751	0.448163	-0.716593	0	0
PHF20	-0.715773	0.00662431	-0.38028	0.276815	-0.705222	0.0896387	-0.715773	0	0
KIAA0319L	-0.715506	0.0336669	-0.351807	0.42042	-0.205715	0.652011	-0.715506	0	0
SLC37A2	-0.714646	0.028058	-1.13883	0.00226175	-0.746303	0.0345038	-0.714646	-1.13883	-0.746303
IQGAP1	-0.714339	0.00975063	-1.10107	0.000591405	-1.49719	6.25258e-08	-0.714339	-1.10107	-1.49719
KPNA4	-0.71291	7.07034e-06	-0.0124766	0.962754	-0.0977037	0.6935	-0.71291	0	0
TAF5L	-0.709698	0.0181542	-0.388398	0.332377	-0.26396	0.569619	-0.709698	0	0
AP2B1	-0.709223	0.00335084	-1.01789	0.000282154	-0.522289	0.0750857	-0.709223	-1.01789	0
TAX1BP1	-0.708378	0.000822693	-0.82123	0.000920783	-1.13474	7.53374e-06	-0.708378	-0.82123	-1.13474
UBE2J1	-0.707616	0.0284176	0.00564519	0.991848	-0.382715	0.316421	-0.707616	0	0
SIRPA	-0.703942	0.000140035	-0.563221	0.0131765	-0.792073	5.78979e-05	-0.703942	-0.563221	-0.792073
STARD7	-0.70379	0.00659322	-0.630787	0.0453015	-0.707813	0.0127743	-0.70379	-0.630787	-0.707813
MGAT2	-0.703412	0.00429848	-0.310463	0.341148	-0.650932	0.069274	-0.703412	0	0
LARP4	-0.703321	0.0122606	-0.383966	0.282244	-0.222389	0.547002	-0.703321	0	0
GPR107	-0.702499	0.0350926	-0.588264	0.144908	-0.365695	0.37004	-0.702499	0	0
SMAD2	-0.70061	0.0070116	-0.193915	0.583984	-0.565974	0.0819741	-0.70061	0	0
MAVS	-0.700508	0.00273353	-0.537028	0.0612543	0.113718	0.716556	-0.700508	0	0
PHC3	-0.699643	0.0120779	-0.142536	0.71064	0.25972	0.443136	-0.699643	0	0
TMEM184C	-0.699445	0.0227511	-0.67581	0.0899739	-0.783161	0.126137	-0.699445	0	0
TTC37	-0.698506	0.0338414	-0.805675	0.0380851	-1.24194	0.00269151	-0.698506	-0.805675	-1.24194
DDX3X	-0.697116	0.0201359	-0.00404142	0.993759	-0.521566	0.117123	-0.697116	0	0
GPD2	-0.696469	0.0283076	-0.315879	0.446641	-0.549164	0.145393	-0.696469	0	0
SETD2	-0.695753	0.00511009	0.0374266	0.921782	-0.215884	0.514309	-0.695753	0	0
YIPF5	-0.695579	0.0282137	-0.444866	0.282079	-1.14424	0.0289553	-0.695579	0	-1.14424
NEK7	-0.695219	0.00447934	-0.763623	0.00933563	-0.765814	0.0198207	-0.695219	-0.763623	-0.765814
DIS3	-0.695002	0.0200347	-0.229001	0.571307	-0.648554	0.127023	-0.695002	0	0
HMGXB3	-0.69414	0.0466612	0.531139	0.186156	0.0736429	0.871274	-0.69414	0	0
CHD1L	-0.693561	0.011831	-0.548888	0.102044	-0.327765	0.353167	-0.693561	0	0
TMEM106A	-0.692515	0.029569	-1.03062	0.00613664	-1.00551	0.0177093	-0.692515	-1.03062	-1.00551
RAB14	-0.691688	0.00907555	0.0623704	0.874666	-0.632686	0.0413413	-0.691688	0	-0.632686
RALB	-0.691171	0.0219476	-0.378714	0.320838	-1.07481	0.00349861	-0.691171	0	-1.07481
TAB1	-0.690665	0.0339629	-0.959088	0.0215683	-0.319083	0.523294	-0.690665	-0.959088	0
VPS41	-0.689874	0.00091918	-1.18616	1.8817e-06	-0.975777	0.000562332	-0.689874	-1.18616	-0.975777
TRAPPC11	-0.689265	0.00161015	-1.08748	6.06912e-05	-0.795095	0.0148056	-0.689265	-1.08748	-0.795095
RPRD2	-0.688492	0.027768	-0.316482	0.44425	0.141137	0.74331	-0.688492	0	0
AP3B1	-0.688304	0.0208434	-1.28847	0.00015852	-1.06715	0.0021231	-0.688304	-1.28847	-1.06715
SLC9A6	-0.687901	0.00737856	-0.953459	0.00367468	-0.329394	0.419442	-0.687901	-0.953459	0
PBRM1	-0.68761	0.00796234	-0.383009	0.241914	-0.226164	0.482194	-0.68761	0	0
SLC27A4	-0.686126	0.0442552	-1.03305	0.0154528	-0.368976	0.460038	-0.686126	-1.03305	0
NHLRC3	-0.686019	0.0434471	-1.40764	0.000298257	-1.40161	0.000703965	-0.686019	-1.40764	-1.40161
UBTF	-0.685932	0.0368087	-0.380399	0.360649	-0.0214	0.962055	-0.685932	0	0
TRAPPC8	-0.685125	0.0106803	-0.475824	0.153893	-0.740536	0.0374332	-0.685125	0	-0.740536
SPRYD3	-0.683419	0.034169	-0.956904	0.0141313	-0.666163	0.144529	-0.683419	-0.956904	0
BET1L	-0.682206	0.0301211	-0.835696	0.025996	-1.07548	0.0120339	-0.682206	-0.835696	-1.07548
RASSF2	-0.682175	0.0358012	-0.727492	0.0614796	-0.513302	0.16228	-0.682175	0	0
KRAS	-0.681306	0.0229049	0.0309325	0.946572	-0.70345	0.123908	-0.681306	0	0
SEPT9	-0.680384	0.0371843	-0.77322	0.0479715	-0.508153	0.162712	-0.680384	-0.77322	0
TCF12	-0.679938	0.0034799	-0.590804	0.0436297	-0.660727	0.0569677	-0.679938	-0.590804	0
CAPN7	-0.679222	0.0252214	-0.522354	0.180526	-0.299383	0.507901	-0.679222	0	0
CCR1	-0.67784	0.00663916	-0.502242	0.104706	-0.869217	0.00153105	-0.67784	0	-0.869217
MSN	-0.677172	0.00748805	-0.981718	0.000887043	-1.20608	2.14034e-06	-0.677172	-0.981718	-1.20608
IPO5	-0.673718	0.00153165	-0.29766	0.286324	-0.851046	0.00474465	-0.673718	0	-0.851046
CNDP2	-0.673459	0.00039382	-0.471676	0.0439686	-0.301332	0.20287	-0.673459	-0.471676	0
CDV3	-0.673341	0.00636918	-0.142384	0.681169	-0.614307	0.026596	-0.673341	0	-0.614307
STIP1	-0.673285	0.013324	-0.267856	0.469373	-0.078666	0.823307	-0.673285	0	0
PPP1CA	-0.671265	0.0244453	-1.15503	0.0006767	-1.0169	0.00181933	-0.671265	-1.15503	-1.0169
PSMD1	-0.670546	0.00953424	-0.88344	0.00352986	-0.76161	0.0169909	-0.670546	-0.88344	-0.76161
RNF6	-0.670522	0.031231	-0.237977	0.565697	-0.604611	0.126803	-0.670522	0	0
CALM3	-0.669118	0.0254259	-1.11576	0.00111301	-1.00603	0.00326095	-0.669118	-1.11576	-1.00603
ANXA2P2	-0.668599	0.0372813	-0.56442	0.161439	-1.32234	2.87271e-05	-0.668599	0	-1.32234
PIGT	-0.66727	0.0316486	-1.78586	1.06565e-06	-1.59677	8.95787e-05	-0.66727	-1.78586	-1.59677
XPNPEP1	-0.666348	0.000557983	-0.430068	0.0813005	-0.53559	0.0575833	-0.666348	0	0
DGKZP1	-0.666299	0.0461493	-0.346237	0.426486	-0.59051	0.215386	-0.666299	0	0
SNX19	-0.665956	0.0081464	-0.764037	0.0105506	-0.902411	0.00544464	-0.665956	-0.764037	-0.902411
CSNK1A1	-0.663075	0.00179319	-0.0701329	0.824313	-0.502512	0.0738907	-0.663075	0	0
HNRNPLL	-0.662969	0.00436002	-0.290212	0.374334	-0.322423	0.418054	-0.662969	0	0
PPP6R1	-0.661895	0.0312252	-1.1628	0.000936325	-0.508268	0.169463	-0.661895	-1.1628	0
CNOT6L	-0.660609	0.0123398	-0.344459	0.31423	-0.672229	0.0734427	-0.660609	0	0
RALGAPB	-0.658794	0.0130345	-0.64663	0.0436571	-0.442084	0.215258	-0.658794	-0.64663	0
SEC22C	-0.658141	0.0203453	-0.274443	0.474231	-0.346334	0.414937	-0.658141	0	0
GTF3C1	-0.657594	0.00629738	-0.768294	0.0101573	-0.823626	0.0243516	-0.657594	-0.768294	-0.823626
AKT2	-0.654463	0.007975	-0.955213	0.00102783	-1.0233	0.00189805	-0.654463	-0.955213	-1.0233
ATAD2B	-0.652896	0.0404928	-0.560793	0.148448	-0.43073	0.31529	-0.652896	0	0
MED13L	-0.651469	0.0337793	-0.271739	0.503762	-0.379242	0.308672	-0.651469	0	0
FKBP15	-0.650908	0.0439569	-0.850337	0.0243775	-0.889228	0.00833055	-0.650908	-0.850337	-0.889228
RNF216	-0.647871	0.0206335	0.222607	0.539467	0.220255	0.517927	-0.647871	0	0
WBP11	-0.64722	0.00334837	-0.188106	0.537184	-0.734413	0.0117677	-0.64722	0	-0.734413
GIT1	-0.645821	0.0183171	-1.33318	3.68067e-05	-0.611666	0.0837429	-0.645821	-1.33318	0
HCFC1	-0.645582	0.0258713	-0.362078	0.322986	-0.164837	0.652677	-0.645582	0	0
ELOA	-0.645208	0.024672	0.20796	0.576185	-0.193766	0.627535	-0.645208	0	0
CDC27	-0.644808	0.025428	-0.315116	0.403778	-0.376228	0.361569	-0.644808	0	0
HIF1AN	-0.64451	0.00537526	-1.05321	0.000232392	-0.427488	0.219877	-0.64451	-1.05321	0
EHMT1	-0.643221	0.0467128	-0.111297	0.807534	0.543289	0.141057	-0.643221	0	0
PSMD3	-0.642583	0.000983737	-0.530623	0.0300688	-0.204574	0.477808	-0.642583	-0.530623	0
MATR3	-0.641567	1.33225e-05	0.0529744	0.812158	-0.370025	0.0549508	-0.641567	0	0
KHSRP	-0.639258	0.036393	-0.792691	0.0261258	-0.609524	0.079802	-0.639258	-0.792691	0
TOR1A	-0.63736	0.0303902	-0.589593	0.0977412	-0.930723	0.0150383	-0.63736	0	-0.930723
ISG20L2	-0.636719	0.0466612	-0.0953864	0.842351	-1.15389	0.0532245	-0.636719	0	0
ZNF24	-0.632414	0.0101909	0.0488599	0.896987	-0.487208	0.189664	-0.632414	0	0
ARL5A	-0.630803	0.0173527	-1.1629	0.000350773	-1.08701	0.00676853	-0.630803	-1.1629	-1.08701
SLC4A1AP	-0.630254	0.0421836	-1.08694	0.00714992	-1.05407	0.052262	-0.630254	-1.08694	0
FAM199X	-0.629225	0.0373878	-0.479766	0.199715	-0.93375	0.0234154	-0.629225	0	-0.93375
CDC23	-0.628547	0.0295996	-0.990877	0.0103981	-1.34424	0.0183578	-0.628547	-0.990877	-1.34424
VIRMA	-0.628356	0.0161132	-0.109413	0.772199	0.0270953	0.950636	-0.628356	0	0
HSPA4	-0.62832	0.000675137	-0.494978	0.0277976	-0.309803	0.210568	-0.62832	-0.494978	0
SHOC2	-0.627567	0.00103257	-0.834188	0.000536899	-0.369339	0.226185	-0.627567	-0.834188	0
RPS6KA4	-0.627197	0.0435136	-1.11954	0.00357672	-0.511156	0.275185	-0.627197	-1.11954	0
HERC1	-0.625512	0.027057	-0.70837	0.0332569	-0.276547	0.422789	-0.625512	-0.70837	0
PITRM1	-0.623062	0.01305	-0.482771	0.117736	-0.63439	0.0506671	-0.623062	0	0
RCOR1	-0.622598	0.0360334	-0.404738	0.27351	-0.563247	0.126651	-0.622598	0	0
RNMT	-0.622116	0.0400032	-0.0896023	0.836007	-0.241456	0.521816	-0.622116	0	0
MBTPS1	-0.619033	0.0061532	-0.36722	0.199938	-0.420169	0.173402	-0.619033	0	0
PIGG	-0.61816	0.0113316	-0.431423	0.168271	0.215447	0.509487	-0.61816	0	0
TDG	-0.616238	0.031317	0.473306	0.151412	0.34695	0.384227	-0.616238	0	0
NCL	-0.614996	0.000421038	-0.303193	0.180526	-0.669718	0.000508171	-0.614996	0	-0.669718
PUM1	-0.614979	7.97115e-05	-0.213166	0.323473	-0.445803	0.0668134	-0.614979	0	0
IFNAR1	-0.614401	0.0257768	-0.994593	0.00159606	-1.00558	0.00155303	-0.614401	-0.994593	-1.00558
COPG1	-0.614202	0.00282873	-0.394265	0.125082	-0.504898	0.036537	-0.614202	0	-0.504898
LATS2	-0.614002	0.0186678	-0.0274236	0.947091	-0.525047	0.218633	-0.614002	0	0
SSRP1	-0.613814	0.0379424	-0.58279	0.0995972	-0.857377	0.0149395	-0.613814	0	-0.857377
ATP6V1A	-0.61351	0.0187299	-0.866005	0.00429569	-1.19455	7.88786e-06	-0.61351	-0.866005	-1.19455
DCAF10	-0.612985	0.0441921	0.189642	0.644398	0.269056	0.546695	-0.612985	0	0
NEK9	-0.612966	0.0004074	-0.752578	0.000447394	-0.701275	0.0070195	-0.612966	-0.752578	-0.701275
PAK2	-0.607799	6.7293e-05	-0.346728	0.0703414	-0.61145	0.000989284	-0.607799	0	-0.61145
EIF4EBP2	-0.607028	0.0251056	-0.272685	0.442253	-0.661142	0.0411547	-0.607028	0	-0.661142
PDIA4	-0.60597	0.0480548	-0.670953	0.0670207	-1.12812	0.000369821	-0.60597	0	-1.12812
RPE	-0.604465	0.0263139	-0.341281	0.342878	-0.322932	0.43551	-0.604465	0	0
GPATCH8	-0.603102	0.0251546	-0.13061	0.725909	-0.191723	0.607879	-0.603102	0	0
KLHL6	-0.601984	0.0328383	-0.136695	0.722303	-0.0799652	0.837015	-0.601984	0	0
IPO8	-0.599485	0.0337878	-0.899978	0.00776006	-0.620444	0.118347	-0.599485	-0.899978	0
GLS	-0.5994	0.0131914	-0.030138	0.936669	-0.533444	0.0547349	-0.5994	0	0
ABCB7	-0.598713	0.0227761	-0.0891563	0.833378	-0.708582	0.193704	-0.598713	0	0
CHST11	-0.594689	0.00989898	-0.154797	0.633502	-0.528163	0.0378609	-0.594689	0	-0.528163
SND1	-0.593346	0.0465564	-0.967234	0.00442864	-0.778189	0.0132816	-0.593346	-0.967234	-0.778189
CUEDC1	-0.593164	0.0286464	-0.501236	0.148891	-0.506376	0.235712	-0.593164	0	0
STAG2	-0.592458	0.00460469	-0.206223	0.466729	-0.155184	0.588499	-0.592458	0	0
AREL1	-0.592344	0.0180706	-0.200598	0.560135	-0.207089	0.568705	-0.592344	0	0
EIF4A1P10	-0.592325	0.00947882	-0.385236	0.176833	-0.359017	0.229832	-0.592325	0	0
CLEC16A	-0.591514	0.0463535	-1.0625	0.00265969	-0.278724	0.488287	-0.591514	-1.0625	0
DNAJC14	-0.591064	0.0175191	-0.026376	0.948014	-0.795139	0.0776916	-0.591064	0	0
TAB3	-0.588761	0.0159109	-0.260905	0.432449	-0.431145	0.255655	-0.588761	0	0
POLE3	-0.587646	0.0406259	-0.474096	0.17805	-0.968245	0.0108288	-0.587646	0	-0.968245
MAPRE1	-0.586465	0.00339605	-0.0774593	0.791045	-0.545846	0.0223847	-0.586465	0	-0.545846
PRPF40A	-0.585677	0.000151953	-0.0256953	0.918857	-0.470899	0.0413377	-0.585677	0	-0.470899
KDM3B	-0.58476	0.000493372	-0.708286	0.000543846	-0.704375	0.00383853	-0.58476	-0.708286	-0.704375
RAD21	-0.582778	0.00119672	-0.121773	0.629934	-0.526945	0.0277815	-0.582778	0	-0.526945
FOXJ3	-0.582058	0.0081415	-0.312799	0.285052	0.120159	0.717754	-0.582058	0	0
FGD5-AS1	-0.579914	0.0340211	-0.7398	0.0197115	-0.700782	0.024949	-0.579914	-0.7398	-0.700782
GPATCH2L	-0.575949	0.0217089	0.0251707	0.947402	0.0822322	0.809158	-0.575949	0	0
TOMM70	-0.574971	0.0292208	-0.356805	0.289789	-1.07939	0.00555643	-0.574971	0	-1.07939
ACAP2	-0.573077	0.048383	-0.972173	0.00320155	-0.900052	0.00629819	-0.573077	-0.972173	-0.900052
CCT2	-0.572671	0.0050236	-0.124913	0.666811	-0.166005	0.600165	-0.572671	0	0
CSE1L	-0.567833	0.013665	-0.463638	0.110523	-0.482427	0.156824	-0.567833	0	0
AZIN1	-0.565819	0.0177133	-0.029267	0.937249	-0.4764	0.0884177	-0.565819	0	0
ZFAND3	-0.565485	0.0320204	-0.949444	0.00207373	-0.828068	0.0173371	-0.565485	-0.949444	-0.828068
OSBP	-0.565365	0.00667623	-0.34256	0.205547	-0.210622	0.493089	-0.565365	0	0
GOSR2	-0.565024	0.0474658	-0.437795	0.219315	-0.303732	0.446715	-0.565024	0	0
POLDIP3	-0.562141	0.0130219	-0.313287	0.278013	-0.0924689	0.771804	-0.562141	0	0
MAPKAPK2	-0.561827	0.0217982	0.195024	0.54307	0.128975	0.680268	-0.561827	0	0
VPS13C	-0.561565	0.0439046	-0.832536	0.00899766	-0.655101	0.0329912	-0.561565	-0.832536	-0.655101
SPART	-0.560349	0.0206263	0.0709639	0.838549	-0.977591	0.00143768	-0.560349	0	-0.977591
CPEB4	-0.559609	0.0364707	0.196684	0.57151	-0.053337	0.884926	-0.559609	0	0
AQR	-0.559498	0.00395037	-0.657983	0.0104469	-0.473758	0.166926	-0.559498	-0.657983	0
GARS	-0.559188	0.0490988	-0.45239	0.192632	-0.557764	0.0834984	-0.559188	0	0
TARDBP	-0.557956	0.0417142	0.00319686	0.994062	-0.233508	0.477602	-0.557956	0	0
NUP98	-0.556523	0.00571457	-0.245132	0.351635	-0.254722	0.335873	-0.556523	0	0
RIOK3	-0.55422	0.0120403	0.366332	0.15725	0.19586	0.464354	-0.55422	0	0
PKM	-0.553536	0.0341848	-0.997313	0.000802541	-0.657874	0.0131889	-0.553536	-0.997313	-0.657874
RAD23B	-0.551624	0.00228713	-0.190431	0.436901	-0.716441	0.00121194	-0.551624	0	-0.716441
ADNP	-0.551154	0.027876	0.233189	0.463905	0.311796	0.320915	-0.551154	0	0
ARL8A	-0.549307	0.046201	-0.461171	0.169622	-0.282484	0.432597	-0.549307	0	0
MIA3	-0.548314	0.046201	-0.365799	0.287357	-0.682254	0.060246	-0.548314	0	0
EFTUD2	-0.548189	0.0155033	-0.322732	0.258626	-0.432892	0.126032	-0.548189	0	0
COPB1	-0.547141	0.000720628	-0.275116	0.188859	-0.66529	0.00218545	-0.547141	0	-0.66529
ATF2	-0.544606	0.0145714	-0.0581777	0.862778	-0.285595	0.39545	-0.544606	0	0
AP1M1	-0.544075	0.046758	-0.551599	0.106789	-0.548774	0.185084	-0.544075	0	0
USP8	-0.542754	0.0257521	-0.713691	0.0130533	-0.323331	0.334054	-0.542754	-0.713691	0
SCYL2	-0.542555	0.00666548	-0.304383	0.2422	-0.819663	0.00523766	-0.542555	0	-0.819663
BRWD1	-0.541187	0.0445534	0.216263	0.530652	0.301378	0.357664	-0.541187	0	0
HSPA9	-0.535682	0.0216587	0.193108	0.539173	-0.263947	0.349448	-0.535682	0	0
MAPK9	-0.528706	0.0277796	-0.423235	0.178314	-0.73303	0.0638796	-0.528706	0	0
MAPK14	-0.523644	0.0479541	-0.486062	0.128713	-0.382816	0.276351	-0.523644	0	0
CNOT6	-0.522111	0.021961	-0.240063	0.454828	-0.476478	0.223157	-0.522111	0	0
STAU1	-0.520941	0.0163712	-0.452495	0.0889932	-0.698688	0.0155571	-0.520941	0	-0.698688
NSUN2	-0.520001	0.0117796	0.203671	0.455328	0.185248	0.52896	-0.520001	0	0
ATP5F1A	-0.517165	0.0396901	-0.727849	0.0123521	-0.889252	0.000568785	-0.517165	-0.727849	-0.889252
ANKIB1	-0.517015	0.0361994	-0.507477	0.115313	-0.158753	0.699208	-0.517015	0	0
THRAP3	-0.515552	0.00686019	0.0590893	0.832998	0.0627227	0.814582	-0.515552	0	0
GNPTAB	-0.510577	0.0389271	-0.715233	0.0139881	-0.426256	0.205485	-0.510577	-0.715233	0
GLYR1	-0.510458	0.00440117	-0.393248	0.0765217	-0.433675	0.0714846	-0.510458	0	0
HECTD1	-0.50945	0.035266	-0.0773471	0.823652	-0.183207	0.541531	-0.50945	0	0
DLST	-0.505762	0.00571031	0.109108	0.66641	-0.465257	0.0894424	-0.505762	0	0
CDS2	-0.505529	0.0219117	-0.478168	0.0708443	-0.21486	0.440903	-0.505529	0	0
ECPAS	-0.504843	0.00388744	-0.288921	0.193859	-0.510808	0.0238758	-0.504843	0	-0.510808
LARP4B	-0.504782	0.0173706	-0.390578	0.136593	-0.0701127	0.820249	-0.504782	0	0
SMARCA5	-0.504765	0.0219319	-0.601094	0.0204357	-1.35243	6.10236e-06	-0.504765	-0.601094	-1.35243
NDUFS2	-0.503737	0.0239238	-0.491817	0.0732259	-0.53653	0.0885228	-0.503737	0	0
SH3GLB1	-0.50271	0.0247346	-0.445273	0.0999932	-0.629601	0.0227568	-0.50271	0	-0.629601
PTDSS1	-0.49562	0.045369	-1.04157	0.000191085	-0.584646	0.0490292	-0.49562	-1.04157	-0.584646
PDS5A	-0.495343	0.00961683	-0.297957	0.219543	-0.544095	0.029997	-0.495343	0	-0.544095
NCF2	-0.494365	0.0437041	-0.876053	0.00159634	-1.1498	1.47212e-06	-0.494365	-0.876053	-1.1498
PIP4K2A	-0.490187	0.0369323	-0.315615	0.282821	-0.278511	0.353853	-0.490187	0	0
SEC24C	-0.489129	0.0193499	-0.625358	0.0100526	-0.398213	0.124428	-0.489129	-0.625358	0
C6orf106	-0.487139	0.0286831	-0.840545	0.000824946	-0.870694	0.000472543	-0.487139	-0.840545	-0.870694
OSGIN2	-0.485697	0.0399367	0.0986938	0.761893	-0.64434	0.0506671	-0.485697	0	0
RBM47	-0.480308	0.0390353	-0.122102	0.700314	-0.574729	0.0273167	-0.480308	0	-0.574729
GHITM	-0.478609	0.0417417	-0.245172	0.427354	-0.933163	0.000175412	-0.478609	0	-0.933163
GANAB	-0.47771	0.0322166	-0.860599	0.000593079	-0.693768	0.00420901	-0.47771	-0.860599	-0.693768
PLAA	-0.474068	0.0393187	-0.0658968	0.851501	-0.68972	0.0802211	-0.474068	0	0
RNF40	-0.466728	0.0467788	-0.799091	0.00276545	-0.455333	0.117147	-0.466728	-0.799091	0
USP14	-0.465072	0.00833799	-0.262029	0.286243	-0.44198	0.154856	-0.465072	0	0
CLIP1	-0.461611	0.0335551	-0.204874	0.477047	-0.589317	0.0418521	-0.461611	0	-0.589317
MTOR	-0.456392	0.0474032	0.0350488	0.919292	-0.232931	0.463562	-0.456392	0	0
SSR3	-0.435625	0.0457106	-0.187135	0.52264	-0.583288	0.0508482	-0.435625	0	0
ARF3	-0.435446	0.00713504	-0.937395	2.83233e-07	-0.780313	6.29162e-05	-0.435446	-0.937395	-0.780313
TPP2	-0.413985	0.0496567	0.0942569	0.743272	0.135711	0.630567	-0.413985	0	0
NMT1	-0.41068	0.0310436	-0.412393	0.0765217	-0.568249	0.0304775	-0.41068	0	-0.568249
SETD3	-0.368382	0.0389085	-0.324017	0.141544	-0.254674	0.322726	-0.368382	0	0
3.8-1.2	NA	NA	NA	NA	NA	NA	0	0	0
3.8-1.4	NA	NA	NA	NA	NA	NA	0	0	0
3.8-1.5	NA	NA	NA	NA	NA	NA	0	0	0
5-HT3C2	2.99185	NA	1.77246	NA	3.4877	NA	0	0	0
A1BG	1.27175	0.223633	0.816491	0.569738	1.06138	0.475086	0	0	0
A1BG-AS1	0.246062	0.857782	-0.0421729	0.983581	-0.117403	0.956595	0	0	0
A1CF	3.62714	NA	3.99562	NA	3.96844	NA	0	0	0
A2M-AS1	0.934761	NA	-1.0472	NA	0.668047	NA	0	0	0
A2ML1	2.45098	0.0500526	3.29528	0.012586	5.09942	8.14119e-07	0	3.29528	5.09942
A2MP1	-0.572968	0.803421	1.25294	0.621637	2.1339	0.314437	0	0	0
A3GALT2	3.18697	0.293616	4.52805	NA	6.39539	0.0184234	0	0	6.39539
A4GALT	-0.673042	0.572324	1.37221	0.226309	1.56432	0.111493	0	0	0
A4GNT	-0.0805809	0.961337	-1.683	0.512424	1.74198	0.34001	0	0	0
AA06	NA	NA	NA	NA	NA	NA	0	0	0
AAAS	0.511485	0.184547	0.351121	0.476042	0.349941	0.458283	0	0	0
AACS	-0.605595	0.344849	0.472728	0.514653	0.00732902	0.993426	0	0	0
AACSP1	4.23567	0.332678	6.38894	NA	7.44179	0.0687085	0	0	0
AADAC	3.55393	NA	2.25323	NA	3.96849	NA	0	0	0
AADACL2	NA	NA	NA	NA	NA	NA	0	0	0
AADACL2-AS1	3.47256	NA	3.99559	NA	3.96842	NA	0	0	0
AADACL3	3.47262	NA	2.25323	NA	3.96848	NA	0	0	0
AADACL4	4.1283	NA	4.96863	NA	4.82793	NA	0	0	0
AADACP1	4.57679	NA	3.51481	NA	3.48762	NA	0	0	0
AADAT	3.55393	NA	2.25323	NA	3.96849	NA	0	0	0
AAED1	0.376303	0.328982	0.828411	0.0411185	-0.039131	0.957373	0	0.828411	0
AAGAB	-0.513952	0.0740621	-0.444477	0.219623	-0.430777	0.321247	0	0	0
AAK1	-0.293475	0.325048	-0.379514	0.27305	0.302302	0.364543	0	0	0
AAMP	-0.342863	0.159862	-0.952323	0.000530445	-0.576914	0.0708596	0	-0.952323	0
AANAT	4.73123	0.145436	5.27267	NA	3.69309	0.320394	0	0	0
AAR2	-0.379677	0.203628	-0.442179	0.24192	-0.78383	0.10857	0	0	0
AARD	3.75543	NA	2.25313	NA	6.17999	NA	0	0	0
AARS2	-0.0314728	0.946137	0.0291886	0.960925	0.0142728	0.981493	0	0	0
AARSD1	3.47261	NA	2.25321	NA	3.96846	NA	0	0	0
AASDH	0.249806	0.596295	-0.240815	0.707374	-0.644242	0.448807	0	0	0
AASDHPPT	-0.0909647	0.847899	0.322378	0.520185	-0.634313	0.26545	0	0	0
AATBC	0.573751	0.599954	0.869292	0.47026	1.36145	0.191176	0	0	0
AATF	NA	NA	NA	NA	NA	NA	0	0	0
AATK	2.04875	0.0701887	2.12937	0.112245	2.78039	0.0125722	0	0	2.78039
ABALON	1.13636	NA	2.28182	NA	1.52724	NA	0	0	0
ABAT	-0.843594	0.0645716	-1.80286	0.000799718	-1.24715	0.0258398	0	-1.80286	-1.24715
ABCA1	1.59395	0.109227	1.68998	0.165453	1.43413	0.180045	0	0	0
ABCA10	1.41208	0.311065	2.31312	0.109051	3.03871	0.0123274	0	0	3.03871
ABCA12	4.49224	NA	4.59086	NA	6.96562	0.451846	0	0	0
ABCA13	1.28027	0.592888	2.95865	0.218171	4.6176	0.0128756	0	0	4.6176
ABCA17P	4.20002	NA	5.14793	NA	6.4384	NA	0	0	0
ABCA2	-0.648292	0.378576	-1.00759	0.233175	0.133816	0.877075	0	0	0
ABCA3	0.362832	0.678492	0.29408	0.790194	1.44422	0.0767065	0	0	0
ABCA4	4.10232	0.167472	6.08709	0.0599612	6.73287	0.0141773	0	0	6.73287
ABCA6	0.222053	0.893423	-1.18626	0.527725	-0.567145	0.733604	0	0	0
ABCA7	-0.0806665	0.878068	0.292361	0.594898	1.00187	0.0165124	0	0	1.00187
ABCA8	5.94969	0.139499	4.43078	0.401858	6.35151	0.127873	0	0	0
ABCA9-AS1	3.55393	NA	2.25323	NA	3.96849	NA	0	0	0
ABCB1	-0.119551	0.925785	2.45949	0.0114995	2.29534	0.0164904	0	2.45949	2.29534
ABCB10	0.109562	0.764272	0.137552	0.757964	0.2746	0.533859	0	0	0
ABCB10P1	NA	NA	NA	NA	NA	NA	0	0	0
ABCB10P3	NA	NA	NA	NA	NA	NA	0	0	0
ABCB10P4	NA	NA	NA	NA	NA	NA	0	0	0
ABCB11	2.65862	0.737461	4.30612	NA	6.27202	0.411858	0	0	0
ABCB4	-1.30768	0.238803	0.414232	0.752126	-1.35846	0.412132	0	0	0
ABCB5	1.62184	NA	2.57632	NA	1.51579	NA	0	0	0
ABCB6	0.296421	0.652776	0.771067	0.254643	1.0848	0.0837429	0	0	0
ABCB8	0.0345846	0.933011	-0.240712	0.614704	0.317675	0.494313	0	0	0
ABCB9	-0.707406	0.394011	0.4761	0.615547	1.27979	0.104803	0	0	0
ABCC1	0.90703	0.078442	0.946277	0.119245	1.34147	0.0104067	0	0	1.34147
ABCC10	-0.33353	0.229459	-0.3367	0.353024	-0.0576109	0.905245	0	0	0
ABCC11	3.86354	NA	3.62382	NA	5.80654	0.112097	0	0	0
ABCC12	3.47258	NA	5.12301	NA	3.96844	NA	0	0	0
ABCC13	-0.574259	NA	-0.116299	NA	-0.199124	0.950636	0	0	0
ABCC2	0.790104	0.361558	1.04361	0.287357	1.84968	0.0294829	0	0	1.84968
ABCC3	0.0375004	0.95497	-0.115108	0.88985	0.198764	0.756932	0	0	0
ABCC4	-1.01434	0.152836	-0.610648	0.490169	-0.68007	0.44775	0	0	0
ABCC5-AS1	1.96049	NA	2.40215	NA	3.31084	0.156872	0	0	0
ABCC6	4.16522	NA	2.25319	NA	3.96844	NA	0	0	0
ABCC6P1	4.04958	NA	5.31212	NA	6.46589	NA	0	0	0
ABCC6P2	NA	NA	NA	NA	NA	NA	0	0	0
ABCC8	4.19973	NA	5.34407	NA	5.16539	NA	0	0	0
ABCC9	3.68435	NA	4.31557	NA	6.38887	NA	0	0	0
ABCD1	-0.140609	0.63984	-0.70105	0.028207	-0.134737	0.734572	0	-0.70105	0
ABCD1P2	NA	NA	NA	NA	NA	NA	0	0	0
ABCD1P3	NA	NA	NA	NA	NA	NA	0	0	0
ABCD1P4	NA	NA	NA	NA	NA	NA	0	0	0
ABCD1P5	3.55393	NA	2.25323	NA	3.96849	NA	0	0	0
ABCD2	-0.315174	0.903533	2.28913	0.357982	2.02195	0.389236	0	0	0
ABCD3	-0.0332321	0.946699	-0.371278	0.498509	-0.329579	0.559742	0	0	0
ABCD4	0.301171	0.483447	0.373612	0.449925	0.560083	0.219342	0	0	0
ABCE1	0.181656	0.65974	0.911987	0.0173198	0.560711	0.169823	0	0.911987	0
ABCF1	NA	NA	NA	NA	NA	NA	0	0	0
ABCF1-DT	NA	NA	NA	NA	NA	NA	0	0	0
ABCF2	-0.298228	0.260658	-0.478022	0.140569	-0.958763	0.0250513	0	0	-0.958763
ABCF2P1	0.225209	NA	-1.02633	NA	0.68893	NA	0	0	0
ABCF3	-0.00367454	0.992638	-0.287237	0.496487	0.116435	0.777419	0	0	0
[truncated: 44,484 more rows]

## Sheet: Afu_comparison
AF293	neg	neg	neg	0	pos	pos	pos	0	neg	neg	0	0	pos	0	0
AF293VKWH2	neg	neg	0	neg	pos	pos	0	pos	pos	0	neg	0	0	pos	0
AF293WKBR1	neg	0	neg	neg	pos	0	pos	pos	pos	0	0	neg	0	0	pos
	PTGFRN	IL17RB	RPSAP19	FN1	SERPINB2	KCMF1	DCP1A	PHLDA1	PHLDA1	HIVEP2	SLC1A2	CXCL9	PPA2	IFIT3	CREBRF
	ADAR	PLA2G16	ABCG2	HSD11B1	TRNG	PSMB1	CSRNP2	PGGHG		MME	CHI3L1	GSTM1	RPL10AP6	HERC5	KCTD21
	MSNP1	ETNK2	PANK3	SPARC	RPS29	CBX3	PRKAG3	ZC3HAV1		CHDH	HEATR5A	no_feature	MIF4GD	PPP1CB	TTC28
	EIF4BP7	NIPAL1	LSR	TLR8	IRAK4	PSMD6	UBE2Q1	TBCC		KIAA1671	PIGS	LAMP3	GLTP	RNF10	POU2F2
	PRKCB	TMEM164	HLA-DRB5	STAT1	PSMC5	PNPLA8	SOX4	RIPK1		TDRD9	PGM1	SIGLEC12	CCNY	ARIH1	GPN1
	A2M	SNX27	TXNRD1	PECAM1	HINT1	SMU1	PA2G4	ARIH2		CTLA4	SPTLC2	ADA	RPS23	BZW1	TTC17
	NOMO2	ZNF366	ACO1	PDCD1LG2	BLOC1S2	PCNP	HSBP1	VTI1A		MSH6	ERLIN1	RPLP0P6	STARD3NL	CNBP	CTDSPL
	CDH1	THRIL	SRP72	PCYOX1	SSU72	TOMM5	BRI3	EIF2B4		C5orf51	KIAA0513	SMG8	HTATIP2	GLRX3	DYRK1A
	CD82	HRH4	LDHAP4	TM9SF2	AHSA1	COG7	SF3B6	NOP2		MFAP1	MRPL49	SARAF	PSMA4	MEAF6	FABP5P7
	ADAM9	SLC39A11	GCC1	LOC729998	DNAJB11	NUP54	CIRBP	GTPBP4		FYCO1	MFAP3	HSD17B12	ADIPOR1	ZNF384	JTB
	PAM	INTS5	UBE3C	HADHA	FAU	CDC16	NUDT19	PSMD11		LAMC1	CD99L2	GSR	RAB1B	YTHDF1	RNASEH1
	PIK3AP1	WASF4P	OGFRL1	EXOC4	MANBA	CACYBP	FIS1	NEPRO		TMEM245	ORAI2	CTCF	KHDRBS1	MIER1	CPNE1
	EEF1A1P5	CHST3	BZW1P2	CPVL	LSM8	GOLGA7	PSMA6	MRRF		PGDP1	TSPAN31	TRMT1L	OSTF1	SMNDC1	PEAK3
	CRYBG1	ATRN	HSPD1P1	JUP	UFC1	RPAIN	TRAPPC3	CNOT2		KLK4	MAPKAP1	RAB31	SNRPD3	HSP90AB1	NUP214
	ITGB1	EIF3C	HSPA13	HACD3	OSTC	PRELID3B	GAPDH	EIF5		PRKD3	SLC9A1	FBXO22	HNRNPUL2	SNW1	DPM1
	EIF4HP1	EIF4BP3	MAP4K4	SEPT10	CHTOP	POP4	TOM1	SLC25A13		KIF3B	UTP14C	TRIM4	ARPC2	NCBP3	PCNT
	ERAP1	EXTL3	NRP1	GALC	USP3	PSMA3	MLF2	TRAPPC13		ROR1-AS1	LMAN2L	BCL2L13	GPI	RAF1	CLN3
	MIEF1	MYORG	LOC105369230	PTAFR	HMGB1	SRP9	BAX	DDX47		AGPAT4-IT1	TMEM121B	WDR24	KDELR1	SEH1L	SAR1A
	CBL	FUT11	IARS	PARP1	RPL27	CYCS	EDRF1	CHMP7		SEPT3	HYAL3	CD44	PDCD6IP	ANXA5	SECISBP2
	SORT1	PPARA	MMGT1	ATF6	PFDN5	PPP2CA	CTDNEP1	SNRK		TRIP11	SEC23IP	RCSD1	COPS5	USP15	MED15
	RAB5B	UBQLN4P1	RPS6KA3	CENPBD1P1	DERL2	OXA1L	RPL13A	SRRM1		SEC24A	EXT2	ATMIN	EIF4E2	DCTN4	NCLN
	RTL6	SLC30A1	GCC2	NBR1	TPI1	ZCCHC8	RPS3	MSL3		GTF3C4	ZMYM3	CCNG1	TFE3	ETF1	IMP4
	FADS2	MED1	CSNK2A3	IL13RA1	POMP	CDC42	NUDC	ZC3H11A		TRIM35	ITFG1	XKR8	DCAF8	USP16	ANAPC7
	LRP1	ACOT2	WAPL	SLC39A6	LUC7L3	PAIP2	CYTH2	PSMD12		GALNT10	BBX	ZNF28	C4orf3	POLR1D	NOP56
	ABHD2	NSD1	ARSB	TMBIM6	CERS5	MRPL47	ZNF746	ZNF131		DDI2	ZBTB7B	SLC45A3	SUPT4H1	UBE2E2	FLAD1
	VWA5A	GTF2I	POLD3	SNX14	ISCU	RBM34	N4BP2L2	PCBP1		CNOT6L	TRAPPC12	ABCF2	HCLS1	NELFCD	SETDB1
	FAR2	LOC149844	ST3GAL2	RNF26	OSGEP	RPS7P1	TXNL1	MGEA5		CNOT6LP1	MCM3	ACOX1	DEGS1	PSPC1	NAT10
	CRYBG3	ACVR1B	PINK1	CD68	PPP4R3A	SNRPB2	TMED1	GABPB1		BZW1P1	HS6ST1	G3BP1	SNX5	ZNF451	ETV6
	HIPK2	LRBA	IPO5	BCKDHA	DNTTIP2	NACA	C1orf162	ANKLE2		CYB561D1	S100A9	DLD	TFG	YTHDF3	GSS
	EIF4BP6	FRYL	STAU1	XPO7	SNRNP40	FKBP3	TP53I3	BCL10		ITGB3	LOC105374013	F8	COX7A2L	DARS	HNRNPAB
	PARP4	DCTN5	CDYL2	LRRK2	MRPL51	TLK2	PSMG2	CDK5RAP1		SUPT16HP1	C6orf89	RBBP4	RER1	UBTD2	CTDSP1
	H6PD	HPS6	CDKN1B	XRCC5	TOMM7	NASP	AGAP3	CHIC2		ZNF398	ARHGEF18	RHOQP3	DESI1	HNRNPC	ZFHX3
	TNFSF13	PARAL1	COPB1	USP5	FUNDC2	SUMO1	MOV10	FBXW7		USP34	MARCO	FCF1	UBE2A	RAE1	POLE
	EPB41	PRAG1	SMC3	TKT	PSMD4	MTFR1L	LSM4	GPBP1		ERVFRD-1	PELI3	AHCYL1	ANP32E	RAB21	TCF25
	CCL22	BCL7A	LYPLA1P3	IDH1	MORF4L1	SP100	MRPL4	FARSB		API5P1	TRAPPC9	DHX29	POLR2G	YPEL5	WDR37
	APLP2	LOC102725035	RAD50	GAS7	RPS4X	RPL24P4	RUVBL2	ATF4		LOC643562	LGR4	WDR44	MPDU1	YRDC	EMC8
	GNS	HK2P1	ASPH	ADA2	UBE2D3	FNTA	RBM26	RSRC2		LOC653631	VPS33A	TMEM19	MYL6	DCTN6	GTF3A
	CPD	ARAP1-AS2	SF3B3	KCNQ1	PPP2R3C	TMEM128	TIMM50	FAM204A		TWF1P1	LRRC45	FGL2	COPZ1	TBK1	INTS8
	CNOT1	SUSD1	EIF4G2	PTPA	UBE2I	UTP11	SF3B5	ZC3H4		IFNLR1	SIRPB1	RNF41	SEC11A	RPRD1B	SFMBT1
	FLNA	AP2B1	TRAPPC8	CANT1	MAGOH	TMEM18	ATP6V0B	IP6K2		PBRM1	PAQR4	FECH	IK	RBM8B	KHDC4
	ST13P6	RPS10P8	ICE1	HOMEZ	SRRT	ATP1B3	DYNLL1	RNF103		LOC440514	YIPF2	API5	HDAC1	GPBP1L1	COMMD5
	ARHGAP35	CEP350	VCPIP1	FIG4	SOD1	ANAPC16	ELP6	TTLL5		NBAS	LMBRD2	KLHL8	IKBKB	KBTBD2	NOP58
	RAB29	SLC30A7	GDI2	SYK	RPL11	PPIE	RBM42	SLBP		MCM2	ATIC	CD209	HDAC5	PNPT1	TBRG1
	ESYT1	CRH	UBQLN1	MYCL	ELP5	PDZD11	EEF1G	LRMP		TMEM184C	ERI2	SEC31A	CLTA	TAF11	OSER1
	PAPSS2	ASCC3	PALLD	THEMIS2	HAX1	COQ10B	TUBB4B	VPS16		MBTPS1	ATE1	ANKRD13A	ILK	NUS1	TOR1AIP2
	SEL1L	CAVIN2	CHAMP1	CIZ1	PTGES3	RTRAF	CYHR1	MAPK13		GARS	CPTP	HAT1	DPM2	CPSF4	GDPD5
	F11R	IDE	CEBPZ	USP1	PSMB4	BTF3L4	INTS9	TJAP1		METTL13	LINC00504	TMEM209	COG4	U2SURP	NKRF
	DOCK8	TMTC1	EEA1	MYO5A	RPS3AP6	SMURF2	ITGA11	UIMC1		PDCD11	SLC35A5	ATP2C1	ANP32B	CNOT4	MECP2
	ADCY1	PSKH1	NECTIN1	TRAFD1	RPL30	SUB1	NDUFAB1	SFPQ		MBP	RTF1	NCOA4	NOL7	UNK	INO80
	SEL1L3	ZBED3	SLC39A9	CD300LF	RPS6	MRPL1	CRTC2	ZNF350		NSF	ZNF772	CD93	SDHAF2	RC3H1	INTS4
	TGOLN2	PRKAR2A	FLT1	APEH	ATP5MC2	MAX	ARPC4	GTF2IRD1		TTI1	DHFR2	CYBRD1	CCDC90B	TOP1	PDPR
	PDIA6	SLC24A1	STT3A	MARCH1	NPRL2	PRR13	RPS24	PNP		ZNF574	MYCBP2	EIF3E	SPG21	AMZ2	BRAT1
	SLC2A3P1	TBC1D14	SMIM13	SEC24D	RBM22	RAD51C	CTDP1	MAP3K4		CD274	BTD	MGAT4A	RPL29P4	EIF1B	LINS1
	LARP1	KIF13B	NMT1	TBXAS1	RBM48	RPS3A	ACSF3	HELQ		ARID1A	SOS2	NANP	MCTS1	LAMTOR3	RABL2B
	EPRS	PDPK1	SON	HADHB	RRP15	KRI1	TXNL4A	SRSF10		LOC107986091	GNA12	DDX5	RAB2A	AAED1	NUP85
	IGF2R	GMPS	KIF5B	FGGY	PHYKPL	UBE2D1	ZKSCAN5	DONSON		B4GALT5	LRP3	GNPNAT1	ERGIC3	CASP8	GPATCH3
	ANO6	LOC112268013	YME1L1	OGDH	METTL21A	NSMCE4A	ERI3	SLC25A45		LIMCH1	CEP85	UBE2L6	MOGS	SNHG16	BLOC1S3
	PRKAR1A	MCMBP	EZR	RRM2B	SNRPD2	ZNF195	BCS1L	TBC1D15		NUS1P1	C10orf105	GPNMB	VIM	ZFX	NSL1
	TEX261	YWHAZP3	CYP1B1	BPNT1	UBE2N	FAM221A	KIF22	ZNF805		PHF13	CPQ	FLI1	NDUFS5	MAD2L1BP	FAM160B2
	MFSD14A	HADHAP2	TGFBRAP1	TNFRSF1A	RPL17P6	LOC102724297	TRMT112	NXT1		PIK3CB	SLC35E3	CYB561A3	ACP1	PRCC	DCUN1D5
	DTX3L	DDO	APOBEC3C	TBC1D9	LSM3	NCBP2	SNRPC	BRIX1		PHF20	SLC25A20	TTC7B	SSR2	ZNF3	NSMCE2
	MCFD2	SUCLG2P2	TPR	FSCN1	DSN1	DRAM1	LAMTOR4	UTP15		ESYT2	TBL2	BACE1	TMEM126A	NSRP1	TCP1
	MR1	APC	CCNI	HEXB	UXT	FAM214A	STYXL1	SARNP		ELOVL5	AGPAT3	XRCC6	PDCD2	PDE8A	MTA1
	LRP10	ACVRL1	MANEA	DCTN1	RPL31	RPP30	RBM10	TAF1D		MARCH8	GNE	TMED2	PRPSAP2	ATL2	C21orf58
	CHTF8	MARK2	SOAT1	ZNF710	CHRAC1	TRNAU1AP	RPS27P3	CAMKK1		FADD	LINC01547	TMEM59	H2AFV	HNRNPA2B1	PIAS2
	DYNC1H1	CELF2-AS1	ANTXR2	TOP2B	TIMM23	NSA2	UBXN1	EIF2B5		KIF16B	ZNF282	SSR1	SLC35A4	LARP1B	MAST2
	EHF	EPN2	WASHC5	SHMT2	ZFAS1	SMIM26	MRPL11	MPZL3		SEMA3G	KCNC3	TMEM50A	TMEM69	GNL3	STAC
	TEX2	HMGA1P2	ALG1	LOC100131294	ISY1	TBPL1	SNU13	MRGBP		MTOR	GXYLT1	RPS8P8	MRPL24	ABCE1	ALG9
	ZBTB38	LOC107984583	AKAP5	AP3M1	ATP5MPL	RPS13P2	CXXC1	ZNF354A		FBH1	PLCB1	ACAA2	KLHL12	RBM28	NDUFAF4
	MYH9	MSRB1	FKBP1C	ACE	TPT1	RPS27L	TSSC4	SRSF3		SMC2	VPS18	TMEM170B	WRNIP1	STK17B	NBPF12
	GLUD2	TLE1P1	FKBP5	ABAT	RPF2	LSM5	TTC1	MCM7		TSC22D1	SOGA1	ASAH1	ACTB	EIF4A2	NFRKB
	RGP1	MTMR10	ARHGAP31	GRN	RPL15	PRKRA	C21orf2	IMMP2L		HSPG2	DPP3	CASC4	LRSAM1	WRN	ARPC5L
	EEF2	FAM212B	UBXN2B	SEC23B	RPS10P19	N4BP2L1	RPS12P22	ALYREF		NUP205	FNDC10	CTSS	ZNF394	PPP1R2	DROSHA
	GLB1	C12orf49	BCLAF1P2	EPHX1	ARFIP2	PIBF1	ZFYVE19	SENP7		RFFL	TLR6	DSC2	TXN2	KANSL2	FAM76A
	PRKDC	PSD3	CYP51A1	SCPEP1	WDR45B	LRRFIP2	MRPL9	METTL1		RBBP5	SDCBPP3	CRYZ	PRKACA	UBA5	VRK1
	DCAF7	ZBED6	FYTTD1	CORO1B	LOC101926963	NDUFA10	MTFMT	R3HDM4		GPT2	POLD1	EXOC6	CEPT1	SLC35B1	PDCL3
	SAMHD1	ZYG11B	RAB8B	CLPTM1	DAD1	PTPN12	RPL18AP3	EMG1		HEATR1	SMARCA4	IFNAR2	KIAA1191	ESF1	PEX14
	FLNB	IPO8	SCIMP	WDTC1	ZBTB8OS	RPL26P19	ACP2	CLK4		IGHE	CARD6	CREBL2	SERP1	ZBED5	MANBAL
	SLCO4C1	CDK12	RAB11FIP4	NF1	SNIP1	RSL24D1	COX7A2	SRC		RAB3GAP2	ELOVL1	WIPF1	ECSIT	MRPS6	GTF3C5
	WARS	LOC101930307	YIPF5	CPM	UBA52	METTL5	TMEM129	LCP2		IPO11	PDXP	MFSD1	LETMD1	NKIRAS1	PANK2
	LIMA1	PREP	ANKRD44	BAIAP2-AS1	RPL23P6	RAB5A	ATP5MC1	GAS5		NECTIN3	ZBTB47	MDH1	NSFL1C	TEX10	MOB2
	DARS2	ANKRD17	RNF4	ACTBP2	DNAJB6	TMSB4XP8	RPS15A	ACACB		FNDC3A	EVI5L	KCTD12	COMMD10	PPP4R2	RABIF
	MRC1	RTN4R	TMF1	ADAM15	TRA2B	RPL41	TIMM17B	WDR27		FLNB-AS1	EARS2	ZNF142	NMI	PPP3CC	AHI1
	UGGT1	ACOT1	SLC6A6	EHBP1L1	RIOK1	VDAC2	RPL19	SUN1		CD207	OS9	NR3C1	ATAD1	C12orf43	SH3YL1
	CDC42BPB	KIAA0355	UBE2R2	ITGB2	CMC2	ZNF587B	UBE2D4	SERTAD1		TNRC6B	SPECC1	SNX18	MYL12B	YAF2	CBR4
	VASH1	RFWD3	NSD3	PLD3	PLEKHA1	HSPB11	SSR4	NGDN		MIA3	WDR18	COMMD2	DYNLT1	MIS12	ITFG2
	ERLEC1	POFUT1	PEX19	MAF1	NFU1	CHCHD2	OXSM	PLCG1		ATP11C	LOC653653	SWAP70	CTBP2	SEC11C	TNK2
	MANEAL	SERBP1P6	SH3GLB1	MAN2B2	GLA	SRP14	CRIPT	WDR62		LINC00967	ZNF219	YWHAB	EMC7	PPP2R2A	INSR
	MYOF	DHCR7	STT3B	EIF2S2P4	WDR59	ZNF839	NDUFA11	PLEKHA3		UTP20	CSNK2A2	EPB41L2	L3MBTL2	TRIM13	WDR89
	ZNF106	EGLN1	HMGB1P5	CAPN1	DNAJC8	FKRP	SH3BP1	PDE7A		TRIM56	FDXR	DIRC2	MEN1	BCL7B	METTL8
	SPTAN1	ENDOD1	POLE3	SCARB1	UHRF2	ZNF302	DTWD1	EXOSC8		LOC100420679	RABL6	TMEM123	PKN2	TRMT5	CDK5RAP2
	TMPPE	ANKFY1	MFSD6	AP1B1	FTSJ1	MPC1	RPS17P16	FBXO11		POMK	PRAM1	RNF19B	WBP2	ZNF202	ELP1
	SRPRA	AQR	RAD21	ADCY7	MRPL18	C8orf59	CCDC14	PCID2		OSBP	RNF170	ACADM	TMEM230	RNPS1	SCAND2P
	PRMT5	CHD8	SCAF11	TBC1D2B	MED10	RANBP1	TRIP6	CBLB		MAP2K6	MTX1	LMBRD1	GPX4	EPC1	EEF1B2P6
	MAN2A1	TXLNA	MAOA	MOSPD2	PIH1D1	MAPKAPK5-AS1	CENPX	DUSP10		TBCD	ASB13	CLIC4	PPP2R5C	PIP5K1A	LOC107984063
	ALAS1	STXBP1	ZNFX1	ZDHHC20	RBMX2	CCDC77	NSUN3	WBP4		MTF1	PAK4	EMB	MRPS14	GTPBP10	HSD17B7
	LOC729086	CEP104	PPM1L	PRKCSH	MRPL32	THG1L	MRPL53	ING3		MEX3C	ITSN1	NANS	LPXN	RBM15	ZNF830
	IL21R	STEAP3	HNRNPA1P7	AHCY	ZNF333	LOC100420981	DDA1	SMIM3		THAP12P7	TMEM250	TRAP1	APH1B	RBM3	NUDT16L1
	DAG1	RAI1	ZBTB41	EPS15	RPS11	MAGOHB	BLVRB	IST1		SIGLEC8	SCO1	PTMAP2	OAT	ZNF558	POLR1C
	MGAT5	TMEM63B	ZMIZ1	LAMP2	EIF4A3	PFDN4	TACC3	DDX31		ITCH	TOR4A	GYG1	MCRS1	SPHK1	TIMM9
	ARFGEF1	PDP2	CSTF2T	TMEM109	GABARAP	DHX58	PARL	ZC3HC1		LOC112268254	CUX1	PPT1	MRPL43	ZCCHC11	AP4S1
	LAP3	SRP9P1	ERO1A	AKR7A2	UBE2D2	NT5C3A	CYB5D2	BTN3A1		RBM27	HAAO	HNRNPF	FBXO25	RAN	TRAF2
	TLN1	PEBP1P2	SELENOTP1	CAT	RBM6	SLIRP	ANAPC13	ZNF211		MED13	ATP6V0E2	SNX2	EIF3FP3	RPA3	RCL1
	ANKRD36BP1	KLHDC10	CCNG2	IFNGR1	PPWD1	CISD2	FAM172A	IKZF5		ASTN2	ABHD15	HNRNPCP2	CMTM7	PRPF39	SETD9
	ACO2	C1RL	PRCP	ZMAT3	RPS21	MPHOSPH6	ULK2	DGKE		CLSTN3	ALDH5A1	TAPBPL	ECHS1	TTC39C	TSC1
	ENPP2	USP9X	PSMB7	ZNF664	UNKL	ATP6V0E1	NRF1	MSC		KIAA1755	RNF5P1	PGAM1	AIP	RNF219	TMEM39A
	NFE2L1	IKBKG	TGFA	MAT2B	RPS28P7	DUSP28	MIB2	LOC400499		JCAD	ARHGEF40	WASHC4	IDH3B	HAUS3	ZBTB18
	IARS2	HERPUD2	LIPA	RCC1L	SAP18	RPL35P5	AP2S1	PAXBP1		TGIF2	ABHD8	TPMT	RBM4	CEP152	SLX4IP
	GART	ABI3	SLAIN2	DOK1	SEC61G	SRP19	GET4	NAA16		PTCSC1	CD300LB	HSD17B4	UBA3	PIGL	RAB2B
	NFATC3	PSME4	PFKP	GNB1	HEXIM1	CDCA4	LMF2	ZMYM2		GABPAP	GAA	MTMR3	CDIPT	DNAJC25	BPGM
	KCTD20	SGCB	GPD1L	CSF1R	DCAKD	PNRC2	SNRNP70	YDJC		TMEM130	PPM1F	STX12	BSG	NPM1P6	SKA2
	HSP90AB3P	BTBD3	TARS	TGFB1	RPS27P4	RPS27A	H2AFZ	MSTO1		AVL9	TOR1AIP1	SH3KBP1	KIN	IL4R	SATB1
	MAP3K1	TMEM192	RIF1	PREX1	CNNM2	STK36	KNTC1	IFIT2		DCAF10	ZNF777	PRKAA1	COMMD8	ACTR5	AKAP8L
	APOL6	CALM2P2	REST	DHRS7	RPL6P27	RPL26L1	ALG14	CDC42EP3		CRACR2A	HS1BP3	LITAF	CCDC115	LLGL2	AIMP2
	NUB1	MICALL1	ACOT7	CCDC69	RPS24P19	DNAJC19	USP21	PARP6		AS-PTPRE	UBTD1	CD53	NME2P1	BOD1	ORAOV1
	NIPBL	LOC146253	TLR4	MICU1	RPL35A	RWDD3	ZBTB48	RBM5		ITGA3	HYAL2	SERINC1	POLD4	LINC01128	RFC5
	EMILIN2	GCN1	GPRIN3	PLXND1	RPL26	NDUFA5	TMEM147	USP35		SEMA3C	TBCK	AHR	CFDP1	PUS10	VPS13A
	LAMP1	VGLL4	FUBP1	ATP5F1B	RPL31P4	MED30	ARMC5	FAM102A		CXCR2	MAN2B1	MXI1	RBM8A	CD40	ALG10
	TFRC	RBMS2P1	ZNF189	GNAI2	CNOT9	LOC374443	TRAPPC2L	PLXDC1		SHPRH	LOC105376794	SEPT2	LLPH	RPP38	APTX
	SLC31A1	ACPP	ACAD9	HEXA	COX7B	MCUB	FTL	KMO		ATP9A	RITA1	PDLIM5	TMCO1	WDR53	ERN1
	ACTR1A	NUDT16P1	ECPAS	TPP1	SLC9A8	PTMA	LOC105370792	C12orf65		GNAQP1	AGPAT2	RDX	MFF	SKIL	CSNK1D
	CPT2	SETD7	PRPS1	AKAP11	EIF1	COA5	CASP1	PNRC1		STARD4	NIPAL2	CREG1	ABHD14B	CCRL2	LSM12
	ATP1A1	CD180	SLC39A1	ARPC1B	PSIP1	TVP23A	RPS19	TNRC6C		TBC1D4	TRIM44	DNAJC21	ZNF385A	SIAH2	SFI1
	SUFU	IFFO2	GMFB	DPYD	BCAS2	RPL21P16	SH3GLB2	MSANTD3		SLC37A3	CHMP6	RAB5C	ABHD18	FAM241A	DDX50
	POR	FOCAD	CLIP1	TIMP2	C2orf68	PPP3CB-AS1	GPR108	CFAP298		DUSP18	MCM4	TOX4	THAP6	TYW5	CDC14A
	TUBBP1	MAT2A	LOC284685	PLIN3	VDAC1	DLGAP1-AS1	CCNB1IP1	BANP		ADD2	DUSP7	ATP6AP2	CHCHD1	SDC4	ZNF254
	CHD4	SLC26A2	LINC00847	CHP1	TNFRSF10D	TLR2	ZNF44	DSTNP2		NPTN-IT1	PNPLA6	TMED7	CXCL16	UBL5P2	ZNF440
	LCP1	NEU3	PLAGL2	AIFM1	SEC61B	ZNF429	NOP10	ZMYND8		LDLR	CASP2	MESD	ABHD3	MED4	ABCC1
	SLC8A1	KCNE1	NCL	PPP1R9B	ATP5PF	HSCB	ZFYVE21	ZFYVE28		COG8	NUDT16	ADAP2	PRDX5	COX17P1	TOMM34
	JAK1	TRIM46	FUT4	PPFIBP2	ZNF140	SMIM30	DNAJC9	ZNF18		VIRMA	NELFB	GRSF1	ANP32A	GIN1	CYTOR
	FOXJ2	SH3PXD2A	UBE2Z	PLCG2	NDUFB4	RAB30-AS1	RPS14	C3		SPATA18	IQSEC2	DAB2	NAP1L1	CRY1	SLC25A38
	M6PR	ATP9B	RANBP6	SCAMP2	UQCRB	TXNL4B	RPS2	MIR17HG		PRKCA	PFKL	MAP3K3	FOXRED1	BNIP1	MIR4435-2HG
	LUZP1	TAOK2	PIGK	PTTG1IP	ERH	ZNF548	RPL18	ANO9		FRRS1	MED25	DPYSL2	SLC35D2	ATG10	FRA10AC1
	AQP9	ZNF646	BCAR3		APOO	DNAJC17	DGCR6L	SF3A3P2		TANGO6	ATRX	DEK	WAC-AS1	MRPL39	LRR1
	TRAF7	SPRYD3	UBASH3B		GLUD1	SRSF4	SFT2D3	ARRDC2		ETV3	SLC47A1	TMED10	KAT8	MICAL3	RPLP0P9
	GLG1	CLOCK	DENND5A		SNHG8	SNX10	PRMT9	PASK		USP38	TWF2	OSTM1	RBMX	ZBTB10	ZNF614
	ITPR2	DDX54	AKIRIN1		SUMO2	ANAPC10	ATOX1	YY1AP1		LOC112268430	CNNM4	HDAC2	PYM1	ZNF383	RPS24P2
	IPO7	MELTF	ELF1		POLR2H	ACYP1	UPF3A	MTPAP		TLK2P1	CYBC1	QKI	SEC22B	THEM4	TTLL11
	NCKAP1L	ODF2	HNRNPKP2		C19orf66	BNIP3	NISCH	SLC44A2		LOC105369623	SFXN5	SERPINB1	TMEM179B	GNL2	UPF3B
	CLTC	ABHD17A	ACAT2		DENND1C	CLECL1	UCK1	ARHGAP9		NRIP1	PRPF19	CAST	DDX59	HDAC7	IL2RG
	TAOK1	PITPNM1	N4BP2		COX17	SFR1	COMMD1	PRKCH		CYP51A1P2	MAP4	TMEM167B	PPIH	ANKRD49	CACTIN
	PRR14L	VWA8	OSBPL11		ERCC1	EIF2S3	TMEM205	ZNF595		PNPLA3	PLOD1	TMEM33	EXOSC5	LYAR	ANKZF1
	AARS	DGCR2	CDC42SE2		WDR19	PLD6	ATP5PO	EP400P1		RBM11	ATP6V0A1	VAMP3	RPS16	POLI	TSC22D3
	LRPPRC	CDK19	BACH1		ZCCHC7	IQCB1	ALDH16A1	CD83		CAD	TMEM144	SHKBP1	SUGT1	SNX16	BIN1
	KTN1	CLUH	KLHL9		RAD52	SUB1P3	MRPL38	PRPF3		STK26	PC	RAB11A	TIMM10	SLC6A8	RRP8
	UGP2	RHOBTB2	TOMM70		RPL37A	PDCD4-AS1	NOD1	ZNF706		GUCA1A	FGD2	NECAP2	NAF1	MTHFD2L	XPNPEP3
	DHX36	STIP1P3	STAT3		GPS2	UBE2E3	TMEM219	RCAN1		EFTUD2	PSMB5	RPN1	CBR1	BTG1	SNAP47
	NIN	DENND1A	BCOR		RPL10	VILL	COX5B	KLHL3		GDF15	C1GALT1C1	ACTR2	S100PBP	ODF2L	GIGYF1
	LOC284441	AKAP13	HMGCR		RPL34P18	KPTN	C2orf42	NR1D1		PREPL	COMT	NARS	PSMG3	VIM-AS1	TM7SF2
	USP22	LOC642969	PIK3R1		RBBP6	EIF3EP3	ZNF865	CUBN		RASSF2	KDM1B	CCDC88A	ECI1	RPL23AP7	XAB2
	SUMF2	SNX5P2	SF3A1		COX4I1	TTC32	RPL28	OCSTAMP		STAG2	GRK3	GTF3C2	TMEM222	ZNF317	SIVA1
	VPS35	AKAP1	EIF4EBP2		PRKD2	DGUOK	RPS27P8	PLAUR		MUL1	TARS2	TM9SF3	UBE2L3	ZSCAN5A	TRMT44
	HDLBP	SPEN	CLIP4		TANK	KRBOX4	SIRT6	TCERG1		LIMS1-AS1	UNC93B1	ATP5F1C	EIF3H	GLMN	CBWD5
	ASXL2	ITGAE	PIGN		ACADVL	GGT7	ZNHIT1	LTBP3		KLHL6	CNTLN	CERS2	PIN1	PLIN2	TMC8
	AGO1	LRRK1	NORAD		COMMD6	CCDC59	LAT2	CEP83		LINC01705	SLC39A3	MOB1A	STOM	PSMD5	ARMCX4
	ERC1	TSPAN17	NFIL3		MLXIP	KRT8P12	FAAP20	PCOLCE		TM4SF19-AS1	NCKAP5L	MTHFD2	BID	RAB18	ZNF180
	XPOTP1	RNPS1P1	DDX21		DDX51	C1orf123	QPCTL	GLCCI1		SCDP1	PLA2G15	PRKCD	TNFSF13B	ZSCAN16	ZNF490
	BAZ1B	RALGAPB	LRRC58		NOL9	HMGN1P36	DOK2	FYN		CYP51A1P1	SLC12A9	UBE2G2	ACAD8	COX20P1	BUD23
	SREBF2	LRFN4	POLG		ATP5F1EP2	TMEM161B-AS1	ZNF169	TBC1D12		SOWAHC	AP1S1	ACTR3	IGBP1	SNTA1	SPATA5
	PRRC2B	GPATCH11	PHLDA3		AP4B1	ZNF532	C19orf24	ZFAND4		LOC101927756	SMAD5	NPTN	EIF2S2	MIR3945HG	PYROXD1
	HNRNPKP4	SMYD2	HTATSF1		MED26	C15orf48	NDUFA13	TCTN2		LOC158781	CENPB	GRB2	MXD4	PHF19	ULK4
	IL27RA	PFKFB4	SERINC5		COX6C	AP3S1	SDCCAG3	RABGEF1		ISG20L2	ADCK2	IDS	GIPC1	DNAJC2	ZNF844
	RPN2	HSPA4	MYO1E		PDCD6	DPYS	CHMP2A	FOXM1		PLXNA2	SIL1	ATP6AP1	NAXE	YWHAZ	MAP3K13
	SEC61A1	USP32	TMED5		SUPV3L1	FAM228B	ZFAND2B	FBLN7		LOC100422294	STX6		CISD1	LINC01569	LOC100131859
	PSMD1	HIF1AN	CCR5		RPS20	PCMTD2	NAA10	LOC100996842		ZNF469	PIK3R2		MKKS	STRN3	JADE1
	IL17RA	MNT	HNRNPLP2		C4orf46	FSTL3	ZSCAN16-AS1	ABCB1		RHOF	MID1IP1		SUGP1	CLK2P1	ARHGAP32
	MID2	TNPO3	ACVR1		AUP1	MRPL40	ZNF34	KYAT1		ACADSB	SBF2		MRPS5	MUTYH	RICTOR
	G3BP2	CDH23	THAP12		MPLKIP	PAXIP1-AS1	CUL9	PGAP1		ZEB1	BTN2A2		NUCB1	RRP7A	ZNF395
	TRIM14	PEX10	NBN		ZCCHC14	POLM	VPS28	RNF149		LOC107986532	TUBGCP3		NUPL2	AGAP5	IRF5
	MLEC	EXOC7	RRAGD		ZBTB2	FLJ37453	TAF12	HS3ST3B1		TDGP1	SNX17		EXOSC1	GRAP	HSD17B7P2
	DNAJC3	SREBF1	DCP2		MTRF1	MPC2	PTMS	SMAD3		LOC100130950	INTS1		RB1	LOC105747689	CDC25B
	SLC35E1	LIMD1	UBQLN2		RPS13	SNHG10	GOLPH3L	PLAG1		LOC102724687	YIF1B		FXYD5	TRMO	HAUS8
	TMCO3	KMT2D	TOR1A		PQBP1	PROX2	CMC1	HNRNPDL		LLGL1	COPG2		SF3B4	HNRNPK	LIG1
	NCAPD2	PPP6R1	SKAP2		RPL38	LIPT1	LDB1	TMEM217		SIRPAP1	RNPEPL1		SPTSSA	ZNF565	PPP1R16A
	MAP1A	TCF12	PICALM		SPG7	DLEC1	CIDECP	IL1RL2		ATL1	NAGLU		ZDHHC4	LRP5	DGKD
	ITPRIPL2	LOC642502	LIMS1		USF1	LOC107985986	PITPNC1	FGR		AMIGO1	VPS35L		SMUG1	ANGPTL6	ZNF7
	SLC1A5	SLC38A10	MFSD14B		TMEM189	LOC100506922	APOPT1	LINC01138		NACC2	PCCB		ARFIP1	STX11	PUS1
	ADCY3	HERC1	ATXN7L3B		PLSCR1	RAP1B	RPL8	ENO2		FOXN3	CLCN7		DDX19B	METAP1D	HS3ST1
	DYSF	TRAM2	PRRC1		WRAP53	SOD2	NUDT1	RIMKLB		LOC101929204	KLF16		PDAP1	PIGA	ZC3H6
	ARHGAP30	SYT17	PABPC1		ATP6V1F	LOC100506473	RPL12P4	NLRP1		RPL7AP16	C2CD2L		EIF3F	LIN9	L2HGDH
	TMEM127	UPF1	UHMK1		MED11	LYSMD2	PDE1B	ZNF43		SLC2A3	GATD1		CHMP5	SNX9	MTIF3
	BECN1	USP25	KPNA2		MEMO1	HPS4	AES	EPB41L4A-AS1		ANKS6	ARMC6		RMND5B	WSB1	PIGZ
	COPA	VTI1B	YY1		ATP5MG	MN1	RPS20P14	TSC22D2		LINC02365	PICK1		EMC2	PVT1	SEC22A
	EIF4G1	LARS2	ANXA2P2		MITD1	MTERF2	HSPBP1	MICAL1		DLSTP1	LMAN2		CWF19L1	FAM210A	CCDC18
	ZDHHC3	GAPDHP65	CFL1		SNHG3	SBDS	ENTPD6	MYO15A		SLC12A2	RIC8A		RACK1	ST3GAL3	BTN3A2
	LPL	B3GLCT	BTBD1		NINJ1	NDUFC1	TBX19	SNAPC1		BCR	EVL		MRPL33	ARFGAP3	HACE1
	APOL1	HP1BP3	SNX12		ERO1B	CHMP1B	NOSIP	PDGFA		AMBRA1	CHID1		RMDN1	RNF138	NDUFA5P11
	CCDC47	SLC9A7	PTPRA		DAGLB	LOC102724200	NAPA	ZNF212		OPN3	UTRN		DDX49	ZNF222	ZCWPW1
	SETP14	SZRD1	CMTM6		RPL27A	SDHAP3	RPL36	ERBB2		OTUD4P1	CLN6		SDHB	CNPY4	HELB
	WASF2	OTUD6B	EFR3A		TRAPPC2	PITHD1	ALKBH7	MIR503HG		HMGN1P1	ATF7		DZIP3	RBM17	CHEK1
	RALBP1	MTMR12	PTBP3		HDAC6	CRYGS	NSUN5	GFI1		LOC101928451	SEC14L1		TALDO1	NFE2L2	CA11
	HUWE1	MON1B	MRAS		TARSL2	RPL24P2	TFB1M	ILKAP		XIAPP1	CAPG		CYC1	USP12	RTTN
	RBL2	CLEC16A	COPG1		RPL34	MEIKIN	HSPH1	ILF3		P2RY1	NCOR2		CRLS1	AMIGO2	ZNF544
	RETSAT	NOL6	PDE12		SGF29	LINC00938	CRIPAK	CNTROB		HSPA8P1	MBD3		ATG4C	ACOXL	NDUFAF6
	SLC7A1	AUH	RALB		RPL39P3	SVIP	DPY30	DGKA		NES	FAM210B		ALG5	PUM3	C10orf88
	SPN	GNL3L	ARHGAP18		DEF6	FLJ46875	OXLD1	CARNS1		KRT8P46	TK2		MPV17	MASTL	SLC25A48
	RECQL	ZCCHC2	MGAT1		COX6A1	MB21D2	C11orf71	EIF4E		AKAP12	NSDHL		SESTD1	LINC01215	EFCAB2
	NCOR1	BOD1L1	YWHAG		FGD3	H3F3B	HAUS7	LRRC39		SLC5A3	MYO1F		RPL6	RIT1	TFDP2
	MEGF9	KDM5A	PDIA4		TBCA	LOC100996756	FAM184B	WDR74		MFHAS1	USB1		METTL23	ASF1B	TMEM44
	TGM2	CCDC71L	FBXL3		PNKD	SERINC4	RPL23A	RAB40B		KCNK5	STARD3		BRK1	ARL8B	MICALCL
	XRN2	NCOA6	ACTG1		PPP4C	LOC107984659	NELFA	TPRG1		CACNB4	UQCRC1		COQ4	ARL5B	KANSL1L
	GALNT2	SLC49A3	RAB3GAP1		NUTF2	PDE2A	IFT172	IGHMBP2		UTP4	TAOK3		TSR2	PCGF1	TMEM234
	SIDT2	DOCK1	WDFY1		TMSB4X	RPP40	ETFRF1	ASXL1		MCM9	BCKDK		GNAS	PTX3	ZFP62
	DOCK7	ZBED4	HIPK3		RPLP1P4	BASP1	LOC107985971	KIAA1257		CLEC19A	CDK5		MRPL16	TNFAIP8	EIF5A2
	FADS1	FAM13B	DOCK10		RPL37	COX19	ZSWIM7	ARHGEF7		PODXL	ENG		PFDN1	CD69	SCAI
	ERMP1	FOXK1	PDS5A		UBE2F	PXDC1	NDUFAF3	NCS1		CDH2	POLR2E		PCBD1	PCED1B	VSIG10
	CANX	KIAA0040	FAM199X		POMT1	INO80C	NDUFB11	FAM43A		PGAM4	PABPC1P4		B3GALT6	ZNF815P	TRMT10B
	MTREX	SLC4A1AP	CCR1		CAPRIN2	ELL2	NDUFS8	ARID5B		GFOD1	RIC1		NDUFB6	ESPL1	LIN7B
	ZC3H7B	MIS18BP1	SPART		TIAL1	COL23A1	COPS9	PDE4D		NCR3LG1	MAP3K11		DTNBP1	PHKG1	CCNB2
	DLAT	LPP	HAVCR2		UBC	LOC105378841	GSTZ1	SOCS3		LOC105371816	ARHGEF6		RPL13AP5	NFATC2IP	RASAL1
	CERS6	KHNYN	WDR1		TIMM8A	IFIT1	SENP3	RBM25		PCSK7	SIPA1		RPL22	DRICH1	C14orf93
	PPP2R5D	RANBP2	SSRP1		RPL23AP42	HNRNPA3	PHPT1	RABGGTB		TIAM2	CYB5R3		FAM162A	THAP7-AS1	STOML1
	CSDE1	ANKRD11	GHITM		FUS	CDKN2B	C20orf196	CDKL1		HIVEP3	ASNA1		SELENOT	SNHG6	C16orf91
	PSMD2	ZNF687	UBAP2L		THOC7	MIR3142HG	MRPL57	PRELID2		RAD23BP1	GNB2		FAM96A	ELOVL7	ADK
	ACLY	TMEM184B	SEC16A		LIN37	CDK2AP1	MX2	JARID2		NOCT	AAMP		RFC2	LAMA5	DOHH
	HSP90B1	PCYT2	WBP11		TAGLN	HESX1	LYRM4	EFNA4		GOLGA5	SMARCD2		MRPS28	ZC3H12C	ABCC2
	FAM53B	TTC7A	SCYL2		NCAPH2	LOC107984338	ANKRD26	INHBA		UBL4A	TNRC18		PLPP5	LOC107984482	SCMH1
	SECISBP2L	DNMT1	PRPF40A		ACOT9	IL10	SHCBP1	SSPN		HSPA9P1	GIT2		RPL15P3	EXOSC10	HENMT1
	IREB2	NOC2L	RAB14		PMM1	OLR1	RPS2P55	LOC107984988		CAVIN1	FAM234A		MOCS2	NASPP1	BCL7C
	SIGLEC7	FCHO1	CDV3		OFD1	MIR6723	COPE	GS1-124K5.11		LOC100420429	PACS2		COX5A	ZNF57	VASP
	CDC42P6	SP1	RAD23B		CDADC1	FAM186B	FBRSL1	KHDRBS3		TMX2P1	UNC13D		GCA	RHOH	PUS3
	VKORC1L1	VAC14	PAK2		PRR14	MYH7B	LARP7	WI2-87327B8.2		LRRC8A	EMC10		OGFOD2	EGR3	TAF1A
	SEC23A	GIT1	MAPRE1		LOC107984316	THUMPD2	RPL29	EIF2AK3		TAL1	ACSS2		DECR1	SIK1B	CCDC102B
	SUN2	SLX4	CHST11		MARK3	CFAP58-AS1	UQCR10	MIR210HG		ZNF740	TEP1		EAPP	LOC105375001	SLFN13
	MBTPS2	PLOD3	RBM47		ORMDL1	FRG1EP	GABRR2	RSAD2		FAM110B	LOC101928004		CYB5R1	GPR183	PXMP4
	MTDH	MEGF8			POLR2K	SIAH1	HSPBAP1	SERPINB9		PHC1P1	MRPS27		RPS11P5	MAPK1IP1L	CASTOR3
	BIRC6	ZDHHC18			HMOX1	FCHSD1	RPL13	NEK8		LOC112268092	VAV1		YIF1A	SNORA73A	DTX2P1
	SMARCC1	KAT7			SSBP1	SMIM29	COX8A	METTL15P1		LOC105374152	TMEM8A		RPS3AP5	PPM1E	SLC25A39
	CTDSP2	SHOC2			SNHG1	SBDSP1	RPL5P17	ITGB7		IP6K1	PLBD2		MEPCE	ADAM17	HCAR2
	IMPAD1	DNAJC5			TRNR	LINC00893	RHOG	ZNF267		GALNT18	HAUS4		RPL19P9	ODC1	RASAL2-AS1
	TCEA1P2	LYST			MYL6B	BRE-AS1	FTH1P11	LOC101929018		DEPP1	DGLUCY		PGM3	INSIG1	CMSS1
	DDX46	USP8			RPL24	TAF1C	TMEM265	SYTL2		ECE1	DPP9		CYB561D2	SNORA29	CEP41
	CHPF2	PIEZO1			RPS7P10	SSC5D	ICA1L	INPP5F		CTDSPL2	COLGALT1		RASSF1	LOC100419170	CENPE
	WNK1	RPS6KA4			YBX3	ZFP36L1	POLR2L	ASLP1		LYNX1	RBM15B		ETFB	LOC105376311	FKBP4
	HNRNPUL1	MTMR6			MRPS15	CCL4	NDUFAF2	SNHG9		VPS13D	SPI1		LOC388955	ALS2CL	MCRIP2
	DOCK11	GBF1			RPL14	DDX12P	IRF3	EHD1		ERV3-1	TANGO2		RFXANK	AXDND1	CAB39L
	NEK9	SLC27A4			LAMTOR5	SNORD14E	NUCB2	KIF2C		DSTYK	NKIRAS2		RPL4	GATAD2A	TMEM177
	SMARCA2	USP19			NAP1L1P3	NIPSNAP3B	DISP1	LBH		UBXN7	TADA2B		SSH3	MAMLD1	ACVR2B
	WSB2	SPNS1			BANF1	LOC105371058	NOL3	AKR1C1		SIGLEC17P	DBNL		COMMD9	MAPK6	IDNK
	MAGT1	TAB1			NPHP3	ZNF295-AS1	C1orf54	KLF2		PSMD2P1	ABCD1		ZNF141	CSRNP1	TFAP4
	FAM129A	SLC9A6			ZNF688		CAMKMT	MYO1B		MAVS	LRPAP1		SYF2	LOC105372272	ZBTB3
	HS2ST1	GANC			DNAJB4		HMGN1	AOC2		SFT2D2	GORASP1		TXNDC12	MT1E	ITGA7
	SLC17A5	LNPK			RPL37P2		VAMP1	SLC16A10		NBPF1	MCCC2		KLHDC3	TUBB2A	ADORA2B
	PIK3CG	SMG7			RPS12		NMRK1	LOC643167		SEPT7P6	HGSNAT		MGMT	PRKAG2	RPS2P4
	ST13P4	SEPT9			ADCY10P1		CCDC146	KCNAB3		ADD3	RALY		COX14	NLRC3	LOC101928387
	CR1	KHSRP			ATP6V1G1		PLPPR2	SNORD17		RUNDC1	GNAQ		ZNF76	PLCD1	SCAPER
	KLF13	APOBR			BBIP1		NDUFS6	CECR2		LOC107985481	TMED9		NDUFA4P1	LOC105369704	PLCD4
	CTSD	RNF40			TOMM6		FUT8	RBM39		RBM12	SMARCC2		CSTF3	TNFAIP3	ZSWIM3
	PIK3R4	GNPTAB			RPL32		FLJ44635	C1QTNF6		TRAPPC10	ARF1		EBAG9	SNORA73B	NRG4
	KDM4A	PSMD3			RPLP2		ENDOV	C4orf19		TAF1L	VPS4A		DFFB	CACNB1	FOXP1
	CKAP5	CNDP2			PPP1R3E		MRPL52	ALPK2		FABP4	HPS1		ZNF124	PTGER4	LOC152594
	VPS26C	SEC24C			TRIR		JMJD6	SAP30BP		UNC5B	HDGFL2		RILPL2	DYRK3	VAMP2
	KIAA0100	SLC25A35			EDF1		DRAP1	ACOT12		WDR3	LSP1		SMAP2	LZTR1	HSPE1P3
	NRP2				RPS7		TNFSF12	ZDHHC11		PLEKHA6	MFSD10		GGPS1	MMP10	AFF1-AS1
	ARRB1				UQCRQ		ASB16-AS1	LOC105374412		DACT1			NDUFB5	CCL4L1	NEMP2
	TPI1P1				CREM		TBCB	LOC101927789		HSPD1P4			DSTN	MARCH6	TOMM40
	ATP7A				S100A6		CFAP44	MYO10		KPNA6			C2CD2	HCAR3	PTK2
	SMARCA5				SRSF2		ARL6IP4	LOC105374129		SEMA7A			NDUFA7	SPRY1	METTL22
	PKM				ARPC3		TCEA2	C9orf3		EML4			POLL	SEMA3F-AS1	MAST4
	SCD				RPS25P6		NADSYN1	ANXA2R		DAAM1			CBX1	LOC107986069	SNHG11
	C6orf106				CCDC58		WDR13	HEXIM2		XIAP			SRI	LOC101928487	NDUFAF8
	AP3B1				WDR45		POLR2F	SH2D6		VDAC1P1			FBXO6	SRPX2	NR6A1
	DOCK2				SLC25A28		C7orf50	SRSF11		LOC102723761			MRM3	TAS2R5	CLEC1A
	OIP5-AS1				PRKAG2-AS1		MRPL48	F3		LOC105376059			QDPR	LOC105373386	RPARP-AS1
	PSAP				CCDC159		GMFG	SNX22		LOC105378353			NAB1	IDS2	WFDC21P
	ICMT				NR2C1		COMMD4	TNFRSF25		CENPV			FGFR1OP	THBD	ZNF507
	AP2A1				RAD23A		SEPT7P2	LOC105378867		SMG1P4			MED27	UFM1	ZNF484
	CPNE3				TIMM8B		S100A13	LINC00910		TTC39B			ANAPC4	RIPK2	TMEM116
	MAN1A2				MT1X		NR1H3	MYO18B		CCDC85C			PAF1	C1orf52	LOC101928421
	ENTPD7				ZCCHC18		SELENOO	LOC100288203		ERI1			FBXL12	LOC107986031	ZNF324
	IFNAR1				NUFIP1		KRT10	WHRN		VDAC1P2			NDUFB9	SCML1	FAM19A3
	RNF20				ZNF83		CCDC28B	GDI1		FAM198A			HMGN2P41	C17orf53	ZSWIM4
	HRH2				TMEM258		ZNF358	LOC101929718		PHAX			ATPAF1	CCNT2	VSIG2
	APAF1				PTP4A1		LINC02019	LOC101929280		YWHAQ			STXBP3	ZNF330	CIAPIN1P
	CDC40				DPH7		GEMIN7	CDK16		LOC107986063			COX18	PIP5KL1	GPR68
	CALU				C12orf45		CST3	POU6F1		LOC107985184			BABAM2	LOC107985711	RNLS
	PIGT				LOC105374454		NUDCP2	B3GNT4		XPO5			HDDC3	CDK11B	RYR1
	PTPN9				UBE2B		MZF1	FER1L4		FICD			TMEM14B	LOC100101483	ALPK3
	COPB2				CWC15		SERPINH1	HIP1R		DTX2			HMGN2	ANKH	LOC105369519
	DNAJC13				USPL1		GRTP1	ZNF575		AFF3			ANKRD42	ZBTB21	PLEKHG2
	IL6R				TMSB10		MMP24OS	PAQR5		THRA			TMEM126B	TMPRSS5	GPR135
	GALNT1				NARF		PPDPF	SLC28A3		MCTS2P			RWDD1	LOC105379003	REXO5
	NCOA3				POLG2		ZNF763	NAXD		B3GNT5			TMUB2	FADS3	LOC101927180
	SIK2				SELENOK		PIGBOS1	RYR3		AGK			SUZ12P1	EREG	THAP3
	NUP210				SLC25A37		DMAP1	LOC105369690		SLC2A1			MRPS33	PDK1	PCNX2
	ROCK2				NSUN6		LYPLA2	CAMK2B		LOC100507403			G6PC3	APOD	UBE2S
	PTDSS1				S100A10		IFT88	ARMH1		SLC16A13			ZNF512	ATP2B1	CCDC171
	NCEH1				UBL5		NT5DC2	NXF1		SNORA40			PLD2	LOC107986153	GPSM1
	WFS1				UBAP1L		NOC4L	SIDT1		NPC1			CRTAP	LINC01050	TCHH
	BAZ2A				LOC653513		MPZ	TLNRD1		MYADM			C9orf72	GABARAPL1	ATXN7L1
	VCP				DEDD2		USP32P3	ZNF655		GK3P			HMGCL	PAPD7	WDR90
	AFG3L2				RPL35		PROCA1	TCF7		GPR107			RTN3	LOC112268097	KBTBD6
	GTF3C1				HAUS5		CDC42EP2	KRT8P39		LOC643576			UBL7	SEC61A2	ZDHHC14
	NONOP1				NQO2		NUDT17	CLK3		PUM1			ZNF397	LOC112267915	DNM3
	LMAN1				MRPL27		C1orf35	RASGRP2		ZC2HC1A			DMAC1	CCL2	BAHCC1
	XPC				PLEKHO1		SIGIRR	RASAL3		CDS2			AKR1A1	LOC105374352	EEF1AKMT1
	DDOST				DNASE1		CBY1	LOC105374777		ZNF121			RNF220	UBALD2	CRELD2
	PSME3				FAM96B		IDH3G	RIC3		ZXDB			YBEY	CPEB2	PSTK
	ATP10D				UQCR11		FASTK	DBH-AS1		ALDH1A2			SLC38A6	BHLHE40	LOC112268235
	ZNF318				C8orf76		RBCK1	CCDC12		RGPD8			ERP44	INHBA-AS1	ISG20
	NPEPPS				KLHDC1		MSANTD1	RPS20P6		SPIN4			CXorf56	SNORA70	C20orf194
	NEK6				LINC00641		BCO2	A2ML1		ZNF770			BORCS7	ELMSAN1	LCLAT1
	TAF13				DCBLD2		UBE2M	ENAH		ZNF845			SSSCA1	TBC1D7	DVL1
	DYNC1I2P1				LOC107984974		SHARPIN	ZAP70		GPR146			SMG9	LOC105370047	LOC652276
	ZFR				LOC643072		LOC107984138	LOC107985163		TNFAIP8L3			EOGT	SGK1	ZC3H12D
	MGRN1				METTL26		SNCA	IQGAP3		IDH3A			TMEM141	KDM6B	DLEU1
	DHX8				SRSF7		FKBP11	PARD6B		CSNK1G1			GLRX5	RPL29P14	DOT1L
	GANAB				TMEM107		RCCD1	WNT10B		LNPEP			RPP25L	CSF1	ACTR3C
	TTLL12				CCDC57		CCS	AK5		LDHB			PDRG1	LOC102724808	ALDH7A1
	SLCO2B1				NDUFB1		MTURN	THRB		NONOP2			RNF114		BCDIN3D
	HIPK1				DUT		H2AFX	LOC105372412		KIAA1522			NHP2		LYRM9
	EMC1				TRA2A		S100A4	LOC105372945		NAA35			MSRA		RPL17P36
	POGK				SLC25A33		ITGAD	LOC100130357		MSMP			SLC4A1APP1		TTI2
	BMPR2				RPS27		LOC107987097	LOC105373796		CHCHD3P3			PSMG1		ZNF784
	VPS41				SUPT7L		EXD3	SAMD12		CARD14			CYBA		C16orf72
	BAG5				HNRNPD		NDUFB8	LOC112267866		ATF4P4			LINC00339		PRR7
	ABHD4				NOP16		PRAF2	SERPINE2		PDE3B			CHMP4B		HMG20B
	TPM3P8				C3orf14		RPLP1	MTMR11		RAPGEF3			TMEM60		TRAF3IP2-AS1
	MAN1A1				ING1		NFYC	TMEM156		PIK3C2B			APMAP		CCDC39
	EIF2AK4				MORF4L2		IFITM2	SERTAD3		SPAG9			NFS1		C12orf10
	JMJD8				PIN4P1		SCOC-AS1	LOC105376278		CH25H			PCGF3		CCDC134
	PPTC7				SNRPF		MRPS25	STX16-NPEPL1		ZHX1			CARD8		PAQR7
	TRIP12				TMEM39B		CPNE9	TRIM7		CD300A			HDAC8		LOC105375981
	CRKL				TGIF1		ZNF775	PRRT2		SLC38A2			HSD17B10		OBSCN
	SETX				TMA7		LOC401261	SEPT1		AGFG2			MRPS26		RPS20P11
	IL10RA				NLGN3		GADD45GIP1	ULBP1		KLHL21			BET1		FHIT
	RBMS1P1				ARHGEF1		ZNF580	TNS2		ITGA4			SSNA1		KIF24
	MMP14				ZSCAN18		RPS10P7	LOC107986820		TIRAP			GPX3		SLITRK4
	SDHDP7				ERICH1		FBXO44	TNIP2		HRH1			ARHGEF9		CCNE1
	CTTNBP2NL				C2orf76		TRIM59	CLK1		POLR2B			CLTB		LOC101928212
	EIF2S3B				DHRS12		RRAS	LOC107984214		REL			CALML4		LOC100130691
	MSN				LOC107986127		MGME1	ANKS1B		COA7			VPS29		RAB3IP
	KIDINS220				LOC105376486		SNRPG	IGFBP6		KMT2A			RPL7P9		PAX8
	DPY19L1				ZNF461		ROMO1	LOC107986513		CDCA7L			TSEN15		LOC107987081
	UBR3				LOC105371692		LRRC69	LOC107984957		RNF24			RPS29P18		ACAP1
	EPB41L1				SNRPE		SMIM10L1	CLCF1		CISH			R3HCC1		ACER2
	TAX1BP1				GLRX		FAM151B	PLEKHA4		RNF111			METTL4		ZNF736
	TP53I11				CCDC18-AS1		ZNF10	HSP90AB4P		RBBP4P1			ZBED5-AS1		MCC
	EPAS1				C2orf92		UQCC2	SCARNA2		MRPS31P5			ZNF862		FAM122C
	FAM168B				NDUFV2P1		MYOM1	LOC105371337		SOCS6			ARL16		OVGP1
	ATP5F1A				FCER1G		ZNF493	LOC101928101		PPARG			TPCN1		MED19
	ANKRD52				ELOF1		PLK2	MAP2K3		FLJ23867			ALPK1		LOC105378620
	TM7SF3				ZNF433-AS1		SRP14-AS1	TEX14		MGA			OMA1		FSCN2
	FNDC3B				LOC105372117		LOC112268158	TNFSF15		PDZD8			PQLC3		CDK9
	GOLIM4				C12orf57		RPS15P4	LOC107986515		SYNJ2			SORL1		ZNF783
	ATP6V0A2				LOC112268148		ELOB	LOC101929709		NFATC2			SPAG7		ZNF674-AS1
	DIAPH1				SDF2L1		LINC01004	MET		AMER1			RPS8		BBS12
	G6PD				CAPZA1		RUBCNL	RPL13AP20		GOSR2			ERCC2		MED7
	EXOC5				NBPF19		ODF3B	BRD9		SETD2			IKBKE		LOC107985404
	KCNK6				RBX1		LOC105378819	TNRC18P1		MAFK			ALKBH6		BMPR1A
	SEPT11				COX7C		SLC15A2	STX1A		SMOX			NIT2		MORN1
	NCSTN				PLA2G6		DPEP2	LRRC28		PHOSPHO1			RWDD2B		RORA
	DHCR24				GTF2H5		LOC729973	PPIL6		EPS8			CAAP1		OLFM2
	BRPF1				SIRT3		EMP3	C8orf46		RAB43P1			STRADB		CCDC88B
	TET3				DBF4		PFN1	MMP1		KIF2A			RPL10P9		FBXW9
	RNF169				CENPU		APTR	CCL1		LOC105375061			C18orf21		DNAJB13
	RETREG2				HCFC1R1		LOC101928096	ARL4A		SCAF8			SNAP23		TUBB1
	AHNAK				TXK		KCNH3	SEZ6L2		ZSCAN12			RRNAD1		HNRNPLP1
	FASN				ALOX12		BLOC1S1	LOC101927949		TNFRSF10A			NDUFA4		ZFHX2
	YLPM1				SELENOW		NEIL1	ITPKB-IT1		NCBP1			COX6A1P2		PCDH12
	TGFBR2				IFI44		ANKRD13D	LOC105377540		XPNPEP2			BTF3		LIPG
	EIF3A				SMARCD3		RPS15	IRAK2		PIP4K2C			NDUFB3		FBLIM1
	UHRF1BP1L				PPP1R3F		LOC100506672	TRIM25		CSE1L			SNRPB		RNASEH1-AS1
	METTL7A				TTC28-AS1		CCDC138	GATA2		GALK2			FBXO46		CYP2R1
	STARD7				PPOX		PNN	SREK1		RRS1			POLR3GL		DAZAP2P1
	PI4KA				GTF2IP20		ATG16L2	S100A2		BCL9			ZFPL1		PBX4
	CPSF2				FAM192A		MKNK1	ZBTB25		CREBBP			HSD17B11		CC2D2B
	ZDHHC5				TTC21A		EIF4EBP1	NDRG4		ST13P15			NDUFA8		SH3PXD2B
	ACBD5				AMY2B		PTPRCAP	NAV2		KPNA4			CHEK2		TFCP2L1
	AHCTF1P1				WASH7P		CSNK2B	LOC646976		CXCR4			B3GAT3		LRGUK
	YWHAZP2				SH3BP5-AS1		TDRD6	STARD5		TP53BP2			MRPL28		MASP2
	PTBP1				ELMO3		AP1G2	LOC100418868		NUAK2			SHISA5		HARBI1
	HTT				FBXW4		REELD1	EDA		SLC19A1			POP5		TRNL2
	NIPA2				MIEN1		ARSA	HHIPL2		LOC644462			PHF21A		NR3C2
	DAP				LOC100287402		TAF10	GPRC5A		HS3ST2			CNPY3		ST20
	APP				ZNF345		PPP1R12C	P3H2		NET1			KIZ		YJU2
	HIF1A				MYH3		CDK2AP2	PPIF		NFYA			ZNF213		HLA-A
	SHPK				P2RX4		LOC105377659	UC.134		DDX28			ACTR3B		CCDC7
	SERINC3				CMC4		H2AFJ	BEST4		HSPA8P5			NEK3		SLC39A12
	MKL1				FLJ45513		LOC107987250	LOC100506098		DHX15			ULK1		ATP1B2
	ZNF609				CENPK		TMEM81	TLE6		ITPKB			JDP2		ZFYVE9
	CA2				RTL8A		GUK1	LOC107986755		EXOC8			NDFIP1		CNTNAP1
	ATP2A2				DDX56		NCF1C	PLAC8L1		DENND4C			SULT1A1		AKR1B1P2
	RABEP1				IL20RB		MZT2B	LOC107984275		SPSB1			COA4		ANK1
	DOPEY2				DDIT3		LOC105376952	TNFSF14		AP5B1			VAMP8		KCNJ11
	LBR				HOOK2		LOC105373690	MYLPF		B3GALNT1			CLPP		ATAD5
	MYO18A				PAN3		SLC43A2	LOC112268473		XPNPEP1			TSPYL4		FLJ21408
	ERGIC1				ATP5MD		C17orf67	LOC101928554		PPP1R3D			NAA38		LOC105371839
	CAMK1D				ZNF335		VNN2	LOC107985230		NAA15			ZNF585B		KIAA0825
	SND1				LUCAT1		SF3A2	LOC105370034		FRMD4A			APIP		ZNF790-AS1
	WDFY4				HIST1H2BD		C1QA	UTS2		CDC42EP4			NAP1L1P1		KNL1
	CYTH1				ANXA2		GNPTG	LOC105378531		NRIP3			APPL2		LOC112268089
	AGPS				ELOC		CCDC170	LINC00852		ZNF654			RNASEH2B		RANBP17
	PGK1				AMT		CEACAM19	DHX34		EIF4EP2			LINC01094		FLT3LG
	TMEM104				SNRNP35		SIRT7	LOC102724416		SEC24B			PSMB10		LOC728743
	LRRC59				FTH1		ZNF814	RNASEK		VDR			ELMOD3		MPP7
	CLCC1				ZGLP1		LOC105379173	LOC105369890		TCP11L2			COQ2		EEF1B2P2
	HK1				PAXX		TAGAP	LOC100506747		DNAJC11			LRMDA		WDR76
	SCRN1				LINC00672		CATSPER3	CDK20		CTPS1			RAB33B		C3orf35
	WWP2				PHACTR1		NFIA	EDN1		RAPH1			ARL3		GNB5
	SHTN1				SLC4A8		STMN3	HMCN2		GGT1			VPS45		HAVCR1
	MACF1				ZNF692		MAPK8IP1	MMP19		SH3BP5			RPS15AP1		TANC1
	ADGRE2				LOC112267872		MAP1LC3A	PKMP5		FANCA			MRPL22		FANCI
	VCL				PKD1L1		FCRLA	CACHD1		DENND4A			GFER		DCXR
	CAPRIN1				ICAM4		FLYWCH2	LOC149935		RFC1			SP140L		MKRN9P
	ARHGAP1				LAT		NME3	RND2		URB1			PTRH2		LOC105372295
	PLPP3				LINC00622		LOC102724993	ANGPT2		DAGLA			MRPL58		FBXO48
	DYNLL2				P2RX5		ATP5MDP1	LEAP2		ST6GAL1			ASCC2		KRBA2
	GFM1				QRICH2		APRT	TCTEX1D2		MOSPD1			TATDN3		CDCA8
	GAB2				SNRPA		AP2A2	KANK1		C16orf54			OAZ1		ZNF568
	CAND1				TIMP1		C19orf53	DUOX2		AGGF1			NME4		COL15A1
	SGPL1				AKIRIN2		LINC00926	SDK2		SMG1			ING4		HMGB3P24
	IQGAP1				C11orf80		RPL12	LINC02453		FAM83G			DPH5		PATL2
	DIP2B				ATP5PD		TCEAL9	WHAMM		ITGA5			NIPSNAP3A		TMEM173
	TIAM1				ZNF37BP		LOC105373711	PIM3		HIC2			JPT1		C8orf82
	PABPC3				HNRNPA1		RHOT2	DNAH9		WWC2			FAM45A		WDR83
	ZBTB33				ARHGDIB		ZNF593	ACTBP4		DNMT3A			GABPB2		RAB44
	PPP5C				COQ3		MRPL34	RNF122		CAMSAP1			GAB3		LOC105370567
	SLA				KLF10		CLDND2	LTBP1		BCL2L11			RPL23		IL17RE
	ST14				PHKG2		LOC105378099	SMG1P2		RRP1B			ZNF226		ZNF284
	ARCN1				LOC100130394		TRAPPC1	PIWIL2		KIAA0319L			GTPBP3		LOC100420892
	ADAM10				SRSF6		APOBEC3D	RASD1		RYBP			KRCC1		H2AFZP2
	GUCD1				ZNF75A		ATP2C2	LOC102725258		ALMS1			CHCHD5		ITPR3
	CARM1				HEIH		TYROBP	ZNF541		TOMM22			SMIM8		SNORD14A
	SIRPA				LOC105369313		LOC105373780	MAST1		CD226			RHBDD2		ESYT3
	NOTCH2				CDK10		TSPAN13	LOC150776		PLEKHA5			SLAMF8		NINL
	RTN4				HELLS		ABCA9	FLT1P1		RAP1GAP2			REEP4		CA5B
	CDC23				UBE2CP5		PPM1N	NDUFAF5		PROSER3			SATB2		TMEM67
	SMC1A				MTFR2		SPAG4	ACTN2		MATK			BEST1		LOC101928077
	QSOX1				STMP1		GDF9	RPL13AP6		HECTD1			FRG1CP		VLDLR
	ACTN1				NENF		CIB1	WIPF3		KPNA3			REXO2		LOC105374162
	OSBPL1A				ATF7IP2		ATP6V0C	MDM4		IRF4			ZMIZ2		ABCA10
	ALAD				CROCC		ZNF700	LOC105370679		LCOR			PPA1		PKD2L1
	TTC37				LOC107987245		PLEKHS1	IGF2BP1		FNIP2			DNLZ		GUCY2D
	SLC16A3				AFG3L1P		KIAA0895L	LOC105370557		LOC647150			LY96		SRRM2-AS1
	PCM1				CAMTA1		HGS	EPHB4		RIOX1			SLC35B3		MAGIX
	SASH3				CSTB		GSTO2	ZBTB17		IL1RN			SPCS1		LOC105373041
	TBC1D5				SEM1		TCF7L1	SNHG12		ZBTB39			CAMLG		LINC01588
	DSE				PYROXD2		ZSCAN31	HIC1		NIPA1			ZNF248		RPL17P18
	NDST1				AMPD3		CMYA5	ZYG11A		KCTD7			RPS18P9		KLRA1P
	SNX29				PJVK		LOC731075	LOC105371441		IL6ST			FAM206A		LOC105376090
	HPS3				LOC112268258		FUOM	KIRREL2		AGO2			TRADD		PDE4B
	ATP6V1A				PLK1		STRADA	RNVU1-4		CD200R1			CASP4		CCDC40
	LPGAT1				ZNF554		RILPL1	MEIS1		NUP155			CTNNBIP1		LOC107986196
	YBX1P10				ALG13		SPSB3	CCNL2		KIF1B			PLGRKT		TSGA10
	SLK				HIGD2A		CABYR	ZAN		FAM69A			LRRC27		LOC101930112
	TMX4				LOC101929174		LOC101928156	RNU5A-1		CCND2			WAS		NAPA-AS1
	FAM120A				FDX1L		ANKRD24	CSMD2		CAMK2D			NBPF11		LOC105370928
	APH1A				LTBP2		ENO4	LOC105374795		NBEAL2			DNAJC15		AHCTF1
	HNRNPA3P6				CHAF1B		LOC101928068	DNAJC27-AS1		GJD3			NDUFB10		CHAD
	PTGS1				COA6		GPRC5D	SPC24		TMEM41A			EPB41L3		PIGM
	GNB4				RASL11A		LOC105371873	LINC01181		LRP12			MRPS34		ZNF827
	CTSA				ENY2		CLIP3	MTG1		ELOA			WWC3		AURKC
	CCT7				CEP95		BDNF-AS	TMEM232		ITGB8			GAR1		LOC101927974
	PJA2				LOC102606465		C9orf16	OSBPL3		TMEM183B			ARPC3P3		KIF21A
	PLXDC2				NT5C		SNAI1	C20orf203		TMEM71			RPS9P2		FST
	SNRNP200				ZNF600		NFE2L3P2	RUNDC3B		LY9			ZNF511		HPCAL1
	CTNNB1				AVIL		LOC107985935	FER1L5		SGMS2			LOC101927027		ZMYND19
	LPCAT3				LOC107985939		LAMA2	DIO2		PIGO			TMEM242		CP
	CTNNA1				TIGD1		SCARF2	LOC105371018		DIS3			TWISTNB		NPEPL1
	CLCN5				HSD11B1L		CADM4	CELF5		TRIO			FAM98C		WDR7-OT1
	CD46				CCDC30		CABP4	SNRPA1		ZBTB5			HAUS1		LOC102724322
	TMBIM1				CLEC2B		RAB3IL1	ARID5A		TJP2			RIDA		FMN1
	TSPAN14				NDUFA1		AASS	MAN2C1		RPRD2			RTN2		LOC105370579
	HACD2				POPDC2		SNORC	ANKRD10		SETBP1			YPEL4		PPFIA3
	KLF3				SCARNA17		PPP1R36	SH3BP2		PIAS1			WDR61		ITGA2
	NNT				LYSMD1		SCNN1D	CATSPERD		DDX20			MAF		LINC01465
	MAPK1				INPP5E		LOC105369319	SNHG15		MINDY1			UNC119		TAC4
	TBC1D1				HKR1		RNF139-AS1	TRAF4		ZNF134			ABTB1		ZBTB20
	CD84				LOC105370910		GHRL	LINC00471		LRP8			YBX1		LOC105372489
	ELF4				ISG15		TAF9P3	SNORD35B		PFAS			ZMYND15		PAX6
	CASP7				HNRNPH3		NT5DC4	LOC105379326		CIPC			CNPY2		MCF2L2
	PEX26				YPEL3		WDR91	AP1M2		ZNF445			BOLA3		CPO
	TRRAP				EFHC1		LOC102723704	RHPN2P1		CCDC186			CCDC28A		PARVG
	APPL1				RPL39		PSTPIP1	RPS6KL1		ASB8			DUSP23		CCDC13
	EP300				LOC105376287		PTGER3	SLC5A5		SENP5			JAML		FLJ42351
	SNX30				IPW		CH17-340M24.3	FBN3		STK17A			MAP3K12		RAB28P5
	PTPRO				CDKL3		LOC105372511	DUS3L		FEM1C			LAMTOR2		ZNF789
	PDIA3P1				COMMD3		PFN1P2	LINC01852		SUCNR1			PEX16		PROCR
	TSR1				MRPS21		CEBPD	CDK5RAP3		MAP4K3			WRB		OSBPL10
	MFN2				GNG5		PYCARD	DDX39A		FAM214B			RABAC1		CLSPN
	P4HB				COX6B1		VEGFB	BAALC		RALGAPA1P1			ARSG		NME9
	FAM129B				QTRT1		ACSM1	IVNS1ABP		PIM1			ICA1		TEKT4P2
	TOPBP1				CASTOR2		TEPSIN	DNHD1		CLDN12			NAGK		LINC00639
	RDH11				ZNF668		WASHC1	THAP9-AS1		PPFIBP1			BLNK		SBSPON
	ITGAM				NPM1		IER5L	UAP1L1		MFN1			PET100		KIAA0319
	CCDC6				ATP5MF		TEX29	BTG2		GNA11			MCRIP1		CD244
	ARHGEF3				C3orf62		LINC02390	FOSL1		NDRG1			IGIP		TRIM45
	NHLRC3				PRDM1		LGALS1	SNORA33		ZNF649			ANKRD39		LOC100507487
	PYGB				ITGAX		FAM124A	KLF6		MYC			BRMS1		RND3
	CAP1				WDR83OS		PRG4	PELI1		RAPGEF1			IGFLR1		RECQL4
	PTPN11				CLEC2D		GTSE1	RASGEF1B		RNF38			CD27-AS1		CRACR2B
	GALM				CDH26		KANK2	DUSP5		PFKFB2			RPS15AP24		CFAP157
	PEX13				RGS10		TRNC	SLCO4A1		SACS			CASP10		AURKAPS1
	KIF1C				CCZ1P-OR7E38P		AOC3	ATF3		ZNF562			LACTB2		RHEBL1
	TMEM30A				SS18L2		CA14	RPL21P125		LOC728730			TYSND1		BRD7P3
	EXOC2				CKS2		MEIOC	LOC105376033		CREB3L2			RPGR		ASPHD1
	ARL5A				TMEM158		C9orf152	PRR22		ARHGAP26			COPS6		ENO3
	NAGA				LOC653712		PPP1R32	PLAU		ANKRD40			GBGT1		MYBL1
	RTCB				IER5		LOC105377359	LOC101928361		KAT6A			IQCG		CSKMT
	N4BP1				THOC1		MS4A14	NDUFV2-AS1		MOB3B			GSTP1		LOC105375724
	ACAP2				GDF11		CAPS	OTUD1		MIR5047			WASHC3		ITGB1BP2
	FMNL3				TRMT1		STAP1	GPCPD1		DHX37			ZNRF2		IFITM10
	STIM1				SLC19A2		LINC02316	UPP1		RUVBL1			FBF1		LOC101928045
	PQLC1				PGBD1		FHDC1	RGCC		SPATS2L			BPHL		LOC105376436
	BRCC3				KCNAB1		ASPSCR1	ATXN7L2		FMNL2			TST		CEBPE
	PGM2				LOC100996447		KLK14	SNORD99		TP53BP1			PPP2R5B		PINLYP
	LONP2				GSDMB		MYO5C	PLEKHF1		RAD54L2			SNHG5		RNF212B
	EHD4				SPCS2		NSUN5P1	LRRC70		SHC1			PIGP		LRRN2
	VAT1				FLVCR1-AS1		CD19	TIPARP		HMGCS1			BST2		LOC105370532
	HERC3				ZNF274		RPS9	PER1		KMT2C			BISPR		ZEB2-AS1
	RAB11FIP1				ST3GAL6		POLR2J	SNORA67		ETV5			RNF135		RTN4RL2
	LASP1				MST1		AURKAIP1	CREB5		MPRIP			FAM111A		AXL
	GM2A				TRNP		LOC105374164	OVOL1		FAS			DRAM2		LINC00899
	UBN1				SPTBN2		ARRB2	HSPA1A		NHLRC2			DNPEP		CIT
	SNX33				HMGN2P46		SH2D4B	ATG9B		B3GNT2			DBP		LINC00654
	ST6GALNAC6				ANKS3		OLFML2B	NFKBID		RASAL2			MCEE		GSG1
	CLSTN1				IL11RA		FAM209B	LOC105376512		FOSL2			IRAK3		DNAH14
	TNPO1				TRNH		ABHD11	CNKSR3		FOXO1			CENPJ		LOC107984409
	RIN3				CEBPB		LOC105369379	LOC107986148		LPIN1			RAB13		RAD51B
	SLC29A3				EWSR1		RN7SL832P			ZNF407			PDE6D		RNF17
	ATXN1L				ZFAND2A		FAM71A			ADGRE5			CAPZB		CLEC18B
	ZNF592				FAM71F2		CNBD2			STK4			FAM200B		ESCO2
	AP2M1				PDZD2		ARHGAP26-AS1			FEM1B			LOC107986211		GIPR
	WDR82				CFAP70		LOC100268168			KCNK13			LYL1		LOC100420109
	ATP11A				KRTCAP2		NTAN1P2			SMAD7			DHRS7B		PTPN2
	TTL				WEE1		HES6			AZIN1			NBDY		LOC105371921
	AKT1				PDCD5		WASH2P			MLX			IDH2		UBOX5-AS1
	APBB1IP				MC1R		FBLN5			NDFIP2			UBAC1		LOC105370969
	ARFGEF2				LOC101927759		FAM238B			CNIH3			GPR137		FDPSP5
	KDM3B				LOC644656		SH3TC1			SIPA1L2			ZNF133		LOC107984110
	LOC100129034				STX16		PDZD3			PCYT1A			MAEA		ZNF761
	PHF3				EIF5A		LOC105377730			AFF4			ACOT13		LOC105370461
	PLEKHO2				LOC101929185		SUMO1P1			STARD8			B2M		SRGAP3
	KPNB1				MEI1		LOC102724351			COL4A3BP			KSR1		LINC00649
	SPINT1				OASL		ZNF165			GON4L			VSIR		PSD
	PLXNB2				FRG1HP		STK11IP			RAP1BL			LOC105369197		PDZD7
	ATG9A				TPRA1		ASXL3			NUFIP2			FTH1P10		GOLGA2P5
	STRN				SRA1		LOC107986401			PJA1			GPX1		CLIC1P1
	SELENON				C10orf143		SLC25A27			STX3			PGLS		DNAH3
	VAV2				ADAT2		CCL18			FASTKD5			ZNF818P		SYN2
	PACS1				MINOS1		VMO1			PKD2			TMSB4XP1		LOC107986871
	PI4K2A				ITGB4		HOTAIRM1			GOLM1			ISOC2		LOC100506055
	FLOT2				LOC105377347		PTCH2			BCL2L1			TMEM35B		SH3BGRL2
	SNN				MEGF6		LOC105372825			ZBTB24			CUEDC2		ADGRG5
	TRAPPC11				MAP1LC3B		RASL10A			CEP68			SNX24		ABCA7
	PLEKHB2				LOC399900		SPDYA			ZNF518B			ITPA		SLC51A
	CASP3				THBS1		RAPSN			PPP1R26			LOC101929947		LOC107984345
	SRCAP				CLDND1		CENPA			TTC9C			FLYWCH1		MIR142
	MAPKAPK3				LOC105374304		ARHGAP4			HOMER1			CYB5A		LOC112268058
	MIB1				CD72		C9			NRBP1			TSPAN4		ARGLU1
	TMOD3				PPP1R14BP3		RNASEH2C			CTNS			ISCA1		ZNF221
	TRPV2				LOC105378179		ZSCAN12P1			RPTOR			TMEM150B		PSMC6
	LRRFIP1				CACNB2		SNORA52			EIF1AXP1			RSRP1		RGMB
	PACSIN2				S100A8		KDELR3			UHRF1BP1			ENGASE		NPIPB15
	AFF1				SAMD1		FKBP2			SQLE			SLC35A1		SPAG16
	ZFAND3				SMS		LOC107986517			NAA30			RAC1		ZNF483
	ANGEL1				GTF3C6		RN7SL472P			PI4KAP2			ABCC5		HIST4H4
	PPP1CA				ADRA2B		GGA1			ATXN1			LAGE3		PA2G4P6
	SLC7A8				HSPB1		CLHC1			SLC12A6			UQCC3		LOC105375126
	DNM2				PABPC1L		LOC107985416			MAML2			PLA2G12A		GPRASP1
	RRBP1				FABP3		LOC105370202			TLE1			SVBP		LOC101928331
	AMPD2				BAG3		LRRC71			SPIDR			SDHAF3		MTCH1
	CALM3				TRNE		MYH14			PRR12			HINT2		STK31
	SNX19				GCNA		LCAT			NUP98			DNPH1		CCDC157
	NACC1				TRNT		C1orf127			TMEM135			CDC26P1		LOC101927609
	BICD2				MLLT3		ATP5F1D			TAB2			PTGES2		MIRLET7BHG
	TMEM106A				USE1		PARD6G-AS1			ASH1L			CLEC7A		LOC100127955
	FGD5-AS1				MIR155HG		DDN			LOC732229			ZNF799		NEURL1
	ROCK1				SLC25A34		SLC6A13			RAPGEF2			ZNF224		LOC105371850
	NEK7				LOC728392		AP5Z1			SFMBT2			TCF4		FOXD2
	AKT2				DYNLRB1		HEBP2			MTHFD1L			CD52		PARP12
	CORO1C				CCDC130		LOC105370051			POLR1A			SMIM4		LOC101927100
	SLC37A2				IFRD1		GCM1			LEO1			MALSU1		PRRG2
	BET1L				HIST1H2BK		REX1BD			TBC1D13			COA3		CDC37
	ARF3				FAAH		DPP7			FAM46A			TMEM160		OCIAD2
	KCTD10				ACVR2A		PMFBP1			NFAT5			MVB12A		GRIK1-AS2
	NCF2				PKD1L3		LOC221946			CDKN1A			ZSCAN26		LOC105377725
	AP3D1				NAMPT		ADAMTS4			ZNF275			PSENEN		SCN7A
	EFCAB14				ADSSL1		MRPL41			SLC35C1			SMIM19		LOC105369354
	FKBP15				FAM50A		LOC105374746			TMEM131			DHODH		HIST1H2BC
	IRAK1				ASB3		NBPF7			LDLRAP1			ZNF514		LOC107985367
	LIMK1				CXorf65		GPR83			CABIN1			MIS18A		LOC107984689
	SSFA2				FAM129C		YJEFN3			MIER2			NCBP2-AS2		LOC105371870
	VPS13C				LYG1		LOC105376301			PLEKHA8			MPST		SMTNL2
					STX18		ACTA1			ARMC8			LRCH1		SLC47A2
					TRNL1		ITGB2-AS1			FAM160B1			OAZ2		RPS5P6
					ETS2		FGF18			ABCB7			AOAH		LPIN3
					CHRNA10		TMEM255B			PPP4R1			TFPI		MUSTN1
					PPIA		LOC105379045			ZBTB34			DNAJC19P9		LOC107987132
					RSPH4A		ARHGAP33			SART3			YAE1D1		RPS15AP16
					LOC105371630		LOC101926967			SMPD1			CCDC124		KIAA1549
					GADD45A		LRP5L			TATDN2			MRPS36		LOC101928216
					DPF3		ZNF300			ACSL3			HEBP1		CFAP73
					ERP27		NOXA1			EIF4G3			IRF2BP1		GARNL3
					GREB1L		SPAG5			WDR6			NBPF14		F5
					WTAP		ACCS			KIAA0232			RPL35P2		DDX43
					ZRSR2		IDUA			MCL1			NFE2L3		SCUBE3
					FBXL22		SNORD83B			UBAP1			ZNF23		USP43
					TAZ					TRAF5			RNF181		LOC105372706
					CAHM					MICAL2			FTH1P7		GAL3ST4
					ZNF432					AXIN1			CINP		CHAC1
					SGSM2					DCAF1			SDHD		TLR9
					GUCA1B					DDX6			LINC01503		CASC4P1
					LOC105374181					ALCAM			PTPMT1		GLT1D1
					LRRC37A3					RSPH3			PYCR2		AUTS2
					RND1					TGFBR1			CCDC167		FBXO36
					DNAJA4					DNASE1L1			ZNF846		STOX2
					ERMN					CD276			PIR		LOC399715
					LOC102723750					LSM12P1			STK25		MCMDC2
					CDK11A					NUDT4			POLB		EML6
					CYB5D1					AGPAT4			CEBPZOS		RFPL1S
					NIPAL4					ZXDC			PDIA3		CHN1
					LOC107985228					NMD3			SLFN12		UCKL1
					ATP5ME					MAPK9			ZNF444		CSGALNACT1
					RTL8C					RALGAPA2			FAM173A		NT5M
					TRNI					PTPN7			LINC01410		PRMT1P1
					FAM193B					GTPBP1			RTN4IP1		ENTHD1
					LOC101928813					ARAP2			CENPW		MGC70870
					CACNA1A					OTUD4			CSTA		GPR3
					PMAIP1					ZFYVE26			NUSAP1		FXYD3
					SAP25					MINDY2			KCNIP2		LOC101928842
					PPIEL					PRRC2C			RASGRP4		HEATR4
					SRSF5					CHKA			ARHGEF19		LOC100129484
					RPL17P50					SLC45A4			NDUFA12		VDAC3P1
					GHRLOS					SERTAD2			MS4A6A		SLC20A1
					TRNW					NPAT			RP9P		FHAD1
					DNAH17					NDEL1			SERGEF		LINC01590
					EFEMP2					LMBR1			NIFK-AS1		RAD51
					LOC260422					THOP1			CCDC191		ANKRD13B
					LOC101927765					EPC2			IFT43		HIST1H4H
					LIMD2					POM121			LSM6		MELK
					LOC644090					EAF1			MRPS18C		LINC00265
					PLEKHD1					PLEKHF2			PIN4		NIM1K
					HSF4					GALNT7			PBLD		LOC105373215
					TSPYL2					MED12			CTB-41I6.1		RPS18P2
					RPL22L1					LONP1			C11orf49		LOC105377103
					VCPKMT					SLC25A25			PTRH1		LOC107987044
					ZNF682					AEN			TPRKB		THBS4
					USP32P2					SLMAP			NPIPB2		COL24A1
					CIART					ZNF292			TRG-AS1		TRPM8
					HIST1H2AE					RNF19A			BDH2		LOC105376898
					ZNF529					RLIM			ZNF22		LOC107986664
					SLC22A1					SUSD6			TGFBI		RGS16
					PTOV1					HSPD1			IDI2		DNA2
					LRP4					HMGXB4			PSMG4		FAM83D
					UBE3D					C2orf69			ZNF581		DPYSL4
					GPR161					IGF1R			XPA		LOC285500
					CA5BP1					GOLGA4			ANAPC11		LOC107985783
					SAT2					BPTF			TMEM134		AKR1E2
					RNR2					DHX30			FAM3C		SLC35F2
					FAM169A					ELK4			B3GNTL1		LINC00513
					RPLP0P2					KRR1			THYN1		LOC102724050
					KMT2E-AS1					SLC29A1			CHCHD6		LOC105372261
					ZMAT1					LIG3			LHPP		SPPL2B
					TMEM86B					ARHGAP21			TMEM9		ESRP2
					NDUFV2					PLAA			NDUFC2		TG
					CDK5R1					VPS13B			LRRC6		CD70
					PTS					PAFAH1B2			MS4A4A		TNFRSF18
					DARS-AS1					FDPS			FAM104B		SH3D19
					DNAJC4					CIC			BIN2		CDH13
					ATP2A1					SPOPL			RTN1		LOC107985388
					THOC6					KMT2E			MAPK12		SUSD3
					PFDN2					ARHGAP12			AFMID		LOC284009
					RAB24					SLC41A2			MRPL21		NAALADL2
					LOC100288914					EDEM1			TBC1D19		ACTRT3
					RHEB					PROSER1			GEN1		LOC105375674
					SCARNA9					PTPN1			MYPOP		COL27A1
					SAT1					AMD1			NDUFA2		BSN
					NME1					ARRDC4			TMEM216		MAP3K9
					PSMA3-AS1					DICER1			ACBD4		TBX6
					LINC01176					JAK2			HSPB1P2		MAP7D2
					C20orf96					EI24			VKORC1		PYCARD-AS1
					PCED1A					FOXO3			PTRHD1		GCNT3
					RAPGEFL1					ABRAXAS2			LOC100507373		PRUNE2
					TINCR					TMEM43			CRYL1		GUCY2C
					SEMA6C					UBE4A			EPHB2		ADORA2A-AS1
					CILP					HELZ			THUMPD3-AS1		CDC6
					HNRNPH1					MAFG			ITM2B		AGMAT
					ANKHD1					UBE2D3P1			LOC101929767		LINC01232
					NPM1P46					STK10			SELENOH		LOC101927069
					AGAP7P					RAPGEF6			KYNU		GREB1
					LSMEM1					ZFP91			CRIM1		AGAP11
					SSPO					NUP153			SIRPB2		EXOC3-AS1
					LZTS3					AHCYL2			FBXO5		CEP57L1P1
					PYGM					ABL1			SSBP2		LOC107984494
					ZFAND5					RAB35			MRI1		GOLGA8B
					ZNF577					SMG5			BDH2P1		ZNF114
					LOC105372631					OSBPL8			LINC01089		OVCA2
					HYDIN					FBXO30			TSSK3		SPTBN4
					NPFF					RNF168			C15orf41		PEX11G
					RNR1					CHFR			FRS3		ANK3
					S100A11					RSPRY1			SCAND1		SLC35G2
					TRNK					XPO4			LOC389842		PTPRG
					LOC105372279					NAA50			UQCRBP1		ACSBG1
					FSD2					GFPT1			ALDH2		TMED6
					ARMC12					NOP14			MTSS1		SNORD104
					LOC101929977					SMC4			GABARAPL2		LOC105372997
					LUC7L					ZNF622			UQCRH		DRAXIN
					KCNQ1OT1					SYVN1			NDUFS7		SNRPN
					PMF1					RBMXL1			NUP50-AS1		LOC107986168
					UBXN11					GIGYF2			SLC40A1		LOC105378948
					LOC105375513					PAICS			DYNLT3		CATSPER2P1
					DKFZP586I1420					DNM1L			PDCD2L		LOC105379280
					LOC101927143					SELENOI			TRPM2		PRICKLE1
					NBPF25P					FASTKD2			HCST		LINC01134
					GPR18					KLHL36			IQCK		LOC105372521
					NKPD1					CASC3			FCGRT		LRRC34
					CLEC4E					SRPK2			PILRA		UMODL1
					GADD45G					LETM1			HSP90AA1		NEK10
					HES1					SLC30A9			CCDC154		LPAR3
					LOC101928762					TNKS2			ZNF596		SLC6A16
					MRPL55					AKNA			RCBTB2		ZNF521
					LOC101929240					STAM2			IL18		LOC107985944
					SLC5A11					ENTPD5			HNMT		LOC102724943
					HSPA2					HECTD4			LSM10		RPS28
					SH3BGRL3					NUP188			GNG5P2		PPP5D1
					CDCA2					KAT2B			RBM44		LOC105371036
					ABCA5					ARHGAP10			LOC100996660		LOC107984397
					RPL31P46					TAF7			LYPLAL1		LOC107984567
					IQCN					FAM126B			CRYBB2P1		WBP2NL
					ADAMTS14					PPM1A			STX8		EGFEM1P
					DNAH12					DDB1			CD4		ARGFXP2
					PNOC					GTF2A1			TMEM80		ABCA13
					LINC02081					BAHD1			ZNF594		FAM189A2
					TRNM					RB1CC1			DEPDC7		CCDC65
					JUND					YARS			PCYOX1L		LOC105373233
					BAMBI					CEP250			ABCA11P		LOC102723338
					U2AF1L4					ATP11B			TMEM147-AS1		CLEC17A
					LOC102724720					ATXN2			CYSTM1		LINC00260
					LOC105371090					UBR5			ZNF213-AS1		PPFIA4
					NR4A2					ELK1			GSAP		LOC105369487
					NR4A1					PATL1			GGTA1P		SEZ6
					TRNS1					TAF5L			LYZ		MKRN2OS
					STON1					UBE2J1			C3orf33		ARHGAP39
					CLASRP					MGAT2			HIKESHI		LOC107984837
					RGS2					LARP4			ARF5		GPC5
					KIAA1217					SMAD2			TAPT1-AS1		FBXO24
					FFAR2					PHC3			FAM13A-AS1		LOC107986862
					LINC00174					DDX3X			ZDHHC23		PPP1R9A
					ID1					GPD2			MEF2C		BNC2
					MYO1H					CHD1L			NDN		WNK4
					LRP2					UBTF			LOC107987098		CD6
					CAPN3					KRAS			HLA-DQB1		ALK
					CASC1					CAPN7			ACYP2		CTC1
					HIST1H4E					STIP1			DPM3		LOC105374334
					CSAD					RNF6			SGPP2		CNGB1
					KALRN					DGKZP1			NPL		LOC112268453
					STX4					CSNK1A1			LY86		LOC105374476
					ULK3					HNRNPLL			RPL23AP2		DCST1
					PLCE1					SEC22C			CPED1		LOC101929201
					TRPT1					ATAD2B			AAMDC		GRIP1
					HPX					MED13L			MRPL20		HSPA8P14
					LOC112268421					RNF216			ENKD1		LOC107985023
					GEM					HCFC1			LOC105377663		PDGFRB
					KCND1					CDC27			POLQ		CFAP57
					CTRL					EHMT1			RNASET2		ETFBKMT
					IL1A					MATR3			MAFB		LOC100271656
					AGAP6					ZNF24			OST4		RPL12P44
					C4orf47					PITRM1			ROM1		LOC101928841
					UBE2FP1					RCOR1			ZNF331		EVA1C
					EMD					RNMT			FTH1P20		TPT1P10
					DNAAF1					PIGG			SNHG20		LOC112268196
					DPH1					TDG			ASCL2		LOC105375624
					PDE6A					LATS2			TNFSF8		LOC107986167
					OSBPL6					GPATCH8			SERPINA1		LOC102723458
					ZNF266					GLS			UNC5CL		LOC112268047
					LOC107984917					CUEDC1			PLA2G4C		LOC107984747
					PTOV1-AS2					AREL1			NDUFB2		RPL19P6
					CES4A					EIF4A1P10			SENCR		LOC102723654
					CNDP1					DNAJC14			RNFT2		HMGN1P25
					PSMC1					TAB3			MS4A7		LOC105378925
					JUN					FOXJ3			LINC01857		MAFA
					NPHS1					CCT2			CAPN10-AS1		RGS20
					TUBG2					POLDIP3			RPGRIP1		RNF150
					GPR84					MAPKAPK2			SEMA4A		SMIM17
					TTLL9					CPEB4			GIMAP8		LOC729652
					DNM1					TARDBP			KLHDC8B		FAM218A
					ATP6V1B1					ADNP			C11orf74		NWD1
					SIRT4					ARL8A			SPATA7		BAIAP2L2
					ZNF26					ATF2			LOC101927243		RAD54L
					ADGRE1					AP1M1			MCTP1		FZD4
					ACTN3					BRWD1			XAF1		LOC107986302
					LARP1P1					HSPA9			RAB3A		PPRC1
					RHOB					MAPK14			FUCA1		CCDC150
					RPS7P3					CNOT6			COLQ		BAIAP3
					SLC5A9					NSUN2			MS4A4E		ZNF578
					ERBB3					ANKIB1			OSCP1		LOC105371419
					LOC105376000					THRAP3			C3AR1		EXO1
					GATD3B					GLYR1			TRAPPC2B		NUDT22
					ADAM11					DLST			TRPM4		NRN1L
					RMRP					LARP4B			MAK		GLIS3
					LOC101928572					NDUFS2			CMAHP		B3GNT7
					PPP1R15A					PIP4K2A			ME1		KLHL30
					MHENCR					OSGIN2			ACSM3		HSD17B13
					LOC112268202					USP14			LOC648771		UPK3B
					IL23A					PSD4			FAUP1		TET1
					RFTN2					SSR3			RPS8P9		RBPMS
					MRS2P2					TPP2			MORN2		TTLL13P
					RCVRN					MAPKBP1			REM2		CUX2
					NPPA					UGCG			TBC1D30		ADAM20
					SERF2					SETD3			FTH1P23		LOC107985656
					LOC105375038					LOC100128653			HAGH		MFSD2B
					NKX3-1					SHB			CALHM6		LOC112268253
					CATSPERG					MAFF			OSER1-AS1		LOC643802
					TTLL8					DVL3			ZNF467		PCDHGA10
					SELENBP1					RIOK3			MPEG1		RGL3
					TEAD3					LOC105375235			SLC25A42		C4orf36
					TNFSF9					RSC1A1			RASSF4		LOC102723811
					LPAR2					SZT2			AKR7L		LOC105377320
					LOC105370124					FGFR1			LSM7		LOC112268450
					LINC01578					CELF1			IGFBP7		TMEM8B
					CDHR4					TRAF6			CFP		ZNF787
					PTBP2					GPATCH2L			MELTF-AS1		ARHGAP42
					LOC100506358					MFSD12			FAM72D		DDX18P4
					TRND					MEF2A			ZNF547		LOC101926948
					GUSBP11					SNORA48			TMIGD3		LOC105375690
					FAM227A					DCUN1D3			RPS15AP19		GALNT8
					NPC1L1					LOC107986477			SLC25A4		LOC105378561
					ADAM28					BTBD19			SNRNP25		TBC1D8B
					FAM166A					CITED2			ZNF439		KLRD1
					MUC19					HMGXB3			RPL36P14		LOC102723512
					NLRP9					NAA25			TNFAIP8L2		PIH1D2
					PTGS2					ZNF714			PTTG1		LOC105371087
					LOC440934					LOC100422717			NOL12		LOC112268024
					LINC00884					PLEKHM1P1			LOC112268278		LOC107984280
					DUSP1					LOC105372860			IGFBP4		LOC101930496
					SLC11A1					RPE			KCTD13		C19orf18
					DNAJB1					C1orf115			ZNF233		LOC105374538
					CCDC17					NAP1L4P1			LANCL2		PDE7B
					MIR583HG					EGR2			AGTRAP		LOC105376364
					INAFM1					LOC100506142			TMSB10P1		LOC101929289
					MUC17					FABP5			EBPL		HRK
					TMEM254-AS1					PLK3			SMIM35		TCTE1
					KLHL31								LOC151457		HIST2H2BF
					ITIH4								RNASE6		EIF4HP2
					MYBPC3								ZNF607		FAM151A
					SNHG17								PDHA1		CPA1
					LOC105369760								PNPLA7		DLG2
					LOC105373652								L3HYPDH		HNRNPA1P36
					EFCAB8								DPRXP4		PRRT3-AS1
					PRRT1B								LOC105372141		POU5F1P4
					EID3								LXN		RGS9
					LOC105379524								LOC101928230		LOC105369402
					LOC112268274								NME8		COL4A4
					LOC401320								LOC101927070		MTUS2
					HEY1								TP53TG1		LOC105369388
					LOC100132215								LOC107984421		LOC105378180
					ELAVL3								SLAMF6		CDC25A
					MYCBPAP								LOC100506472		CNN3
					ASAP1-IT2								HPRT1		RPS18P14
					KIF6								LOC100128288		LOC101929256
					LOC102724955								POLR2I		NPTX1
					IER2								CTSF		LOC107986163
					ARHGAP27P1-BPTFP1-KPNA2P3								STAC3		SEMA3A
					SLC30A10								CSF3R		NCAM1
					CCNL1								NDUFB4P12		NFASC
					GPR19								DCAF4L1		LOC105377402
					LOC105378085								ARL2		LOC100506844
					LOC105379094								C8G		GHET1
					SLC36A2								CCDC61		TMEM163
					HIST1H1C								TMEM120A		LOC107987272
					MYO15B								FCGR2A		GDF7
					LOC105369663								RPL34P27		C6orf132
					PRG2								NCK1-AS1		LOC101927811
					LOC105369743								LINC00630		LOC105379177
					RNF152								DMPK		DDAH1
					LOC105378305								ZNF503		CALCR
					TMEM138								SMPDL3A		RAPGEF4
					LOC101927245								LOC100421561		ATP13A4
					PPP1R14B								LOC100506100		DUSP15
					LIF								LOC107986463		NPM2
					VPS9D1								H1FX-AS1		LOC105378847
					CRYAB								GZF1		IL23R
					FOS								LOC100130370		LOC102724378
					CENPT								RWDD1P3		LOC105372178
					SEC31B								LOC101929243		LOC105374542
					LOC107987237								ZNF731P		RLIMP1
					NCF4								OCEL1		TDRD12
					NFKBIA								SNHG19		E2F5
					AHRR								LOC107984026		EFCAB5
					MXD3								HTR2B		CCDC58P3
					LPAR6								LINC01061		NTRK3
					LOC107985162								MIIP		LOC105379052
					HIST1H1E								SMG1P7		LOC102724615
					EFNA5								RPS28P4		LOC112268426
					LOC105371566								LOC100506114		GAS2
					LOC107987437								CBLN3		PIGR
					ASIC3								ERMAP		APLP1
					COL6A4P2								CPAMD8		LOC107986553
					CLEC5A								IFI6		LRRC19
					CATIP								LOC107985922		RBFOX3
					JHDM1D-AS1								GPBAR1		LOC107986072
					EFCAB12								MINCR		MARVELD3
					LOC107984952								LOC100288001		LOC101927971
					TNNT3								KCNK7		LOC100420092
					CTRC								C19orf70		PDE4C
					HSPE1								SLC18B1		CACNA2D3
					ARC								ADGRG2		SALL4
					NUP210L								FLJ20021		USP50
					TTC25								FTLP3		LOC105369568
					CXCL1								HAL		EPPK1
					TPM2								NCF1		LOC105369332
					RN7SK								C2orf81		CHRM5
					APBB3								CAPNS1		USP44
					LYPD4								LOC105369725		TPH1
					MAP3K8								SLC9A9		LOC112268030
					HBEGF								CHST13		LOC105372411
					EGR4								GIMAP1		CSNK1A1P1
					LINC00346								LOC105371088		SLC13A5
					CCL20								LOC105376014		LYG2
					LOC107986084								SIGLEC1		PAPPA
					AK1								PRDM8		SYNE4
					C11orf96								LOC101928415		LOC101928414
					LOC284454								CLBA1		TYRO3
					DUSP2								CD163		STPG2
					LOC644794								FTH1P16		STOX1
					STAB1								RNPC3P1		LOC105374257
					GAL								SFT2D1		KANK3
					PP7080								SLC43A1		HYKK
					NEAT1								LOC101929703		LOC101928674
					LOC642846								LOC105369436		PNLDC1
					ASTL								C1orf159		CLNK
					RNVU1-14								LINC00528		RPS5P2
					CSF2								UNC80		LOC101928658
					LOC107987251								BOLA3-AS1		ADAMTS17
					TEKT2								EIF1AX		LOC105372926
					DUSP6								NDUFB7		KCNN4
					ZFP36								MRPL54		APOBEC2
					PAQR6								MARCKS		PRDX2P1
					GADD45B								CARD16		SLC51B
					NFKBIZ								CTSK		LOC107987118
					GOLGA8A								DLGAP1-AS2		STT3A-AS1
					DDX11L2								MCF2		LOC100128676
					CXCL3								CMKLR1		TRIM59-IFT80
					ISYNA1								AMIGO3		LOC105369761
					RRAD								TMEM176A		LOC105371901
					LINC-PINT								ZC3H3		LINC00597
					NOS1								ASGR1		ZNF662
					RCN3								PNISR		A3GALT2
					G0S2								RPS4XP11		SLC28A1
					LINC01191								VSIG4		SIX1
					RHBDF1								FTLP2		MUSK
					MTSS1L								LOC102724773		FGF6
					CCL3L1								MMP2-AS1		ANGPTL7
					IL1B								MTX2		LOC105370491
					FOSB								GPR162		WWC1
					EGR1								SLC25A25-AS1		LOC100507437
					HSPA6								HOMER3-AS1		LINC00837
					SLC9A3-AS1								HLA-DMA		SLC4A9
					HIST1H2BG								KRTAP5-9		P2RX3
					HSPA1B								FAHD2A		LOC102723409
					TULP2								RABEP2		JARID2-AS1
					ATP2B1-AS1								CEP131		PYGO1
					AGAP9								S100B		CHORDC2P
					TSIX								MIR4458HG		CEP72
					CXCL8								MYO7A		DPY19L2
					FAM183BP								ZBTB8OSP2		LOC105370174
					CXCL2								TRAPPC6A		TIMD4
					RNVU1-19								PDZK1		RRP1
					DNAH2								PCF11-AS1		STAB2
					SNORD3A								LINC01353		PTPRH
					TMEM88								SRRM5		LOC107986715
													FAM110A		LOC107986064
													LOC101927057		LOC105374378
													TMEM176B		MYBPC2
													MYOM2		GXYLT2
													SERPINF1		LOC729603
													BEX3		CFAP61
													LOC100422713		LOC102724438
													LOC112268412		ABCA4
													TPTE2P5		SGSM1
													LOC105374187		CCNI2
													GSDMA		ITGA10
													NHLH1		IFNK
													TRNY		LOC107986848
													E4F1		NUTM1
													FAM238A		EFCAB6
													LINC00942		LOC105372282
													LOC101927391		CLDN11
													MSRB2		TFAP2C
													NCF1B		SPATA21
													ADAMDEC1		MEIS2
													LOC105370569		RPL9P25
													LOC107986924		CATSPER4
													TMEM37		LOC107987080
													HSPA7		LOC441487
													LIX1L-AS1		LOC100419037
													LOC105375218		SNORD35A
													CNRIP1		COMTD1
													ALDH8A1		CPT1C
													LOC105371622		COL25A1
													IFITM3		HMCN1
													CD79A		C11orf16
													HLA-DRB4		KLHL17
													RPL37P23		CLCN6
													LOC101927344		LOC105375500
													NUDT14		FRY-AS1
													LOC102724740		LOC105379719
													LOC388734		CSMD1
													CLEC12A		EXOC3
													ATP5MFP2		PCDH9
													CD14		LOC105378329
													THSD1		LOC105377177
													VNN1		CCDC83
													IFFO1		LOC105370500
													LOC105376951		CDKL2
													C7orf61		LOC107985040
													CLPTM1L		FAM24B
													CCL23		NEURL3
													SIX5		CA12
													OMG		LOC100506497
													FAM53A		C7
													TLR10		PITRM1-AS1
													RNASE1		SYNJ2-IT1
													COLGALT2		LINC02078
													ABHD12		NRBP2
													VPREB3		LOC105379882
													HHLA3		ISPD
													ARRDC1		CDH3
													ANG		LOC107986028
													BRICD5		SNORD3B-2
													H1FX		SUGCT
													SELENOP		BMS1P14
													LACC1		ZNF462
													RPL31P2		HIST2H2BE
													CCDC112		BNIPL
													CDA		LOC105370550
													LOC105378751		DLEU2
													LOC101928263		LOC105379034
													LOC101928228		LOC105371068
													TAF7L		LOC102724765
													IL18BP		THSD4
													AMZ2P1		RPAP2P1
													LOC341056		CABP5
													HMGN3		LOC105378447
													KAT2A		MUC13
													CD163L1		LOC107984889
													LOC105369767		ETF1P3
													LOC105372632		CCDC181
													NUPR1		LOC105376671
													FOLR2		FGF12
													NCCRP1		SOAT2
													RBP1		LOC102724657
													TKTL2		LOC105370575
													PDXDC2P-NPIPB14P		COX5BP6
													FCN1		AATK
													CD74		DKFZP434A062
													FTH1P8		MYADML
													RGS18		LOC105375120
													LOC101927963		MYL6BP1
													RBM22P2		LOC107986424
													SGSM3		C16orf47
													TREML1		NRXN3
													LOC105371159		SLC35G3
													PANO1		KCNQ3
													MALAT1		CRX
													BEX4		KLRG2
													PRDX1P1		NECAB1
													LOC105374333		LOC105372803
													PADI2		GPR143
													RPS16P5		ARID3A
													BCL3		TRIM72
													TRMT2A		LOC105371089
													EFHD2		MUC3A
													SORBS3		DNAH10
													LGMNP1		U2AF1L5
													DENND6B		PTPRD
													LINC00894		TPTE2P1
													GAS6-AS1		SH3GL3
													C10orf55		CFAP54
													C1QC		SGSH
													RPS14P3		MIPOL1
													NPIPB4		EEF1E1
													PIK3R6		PRPH2
													LGMN		LOC107986246
													C1QB		EMP2
													TRAPPC5		SLC25A29
													LOC107987261		ABLIM2
													LOC729737		KRT8P3
													SCX		SH3GL2
													MAMDC4		SCN8A
													VMP1		LOC100509620
													LOC107985014		TENM3
													LOC105374937		SYBU
													LOC200772		AHSA2P
													LOC105375124		LOC107984616
													HLA-DQB1-AS1		GABRB1
															WDFY2
															BRF1
															RBM20
															LOC105369594
															TUBGCP6
															LOC101927954
															ZNF536
															RTEL1
															DGKZ
															LOC155060
															PIDD1
															ARHGEF39
															HIST1H3D
															ARFGAP1
															VPS37B
															LOC102723765
															TRPV1
															ZNF316
															ACAP3
															TCIRG1
															D2HGDH
															LOC101927441
															ATAD3B
															LINC01000
															MYL5
															HLX
															SNORD14D
															ZC3H12A
															SPTBN5
															LOC100421358
															KIFC2
															ARHGAP27P1
															C20orf197
															RHPN1
															LOC105377016
															VAC14-AS1
															LOC105378083
															TRG-GCC2-4
															HLA-F

## Sheet: Asp_pathways_strains_specific
Species	Strain	Direction	Category	Term	Count	List Total	Pop Hits	Pop Total	P-Value	Fold Enrichment	User Ids
Aspergillus fumigatus	AF293WKBR1	Over-represented	REACTOME_PATHWAY	Interaction between L1 and Ankyrins	8	429	31	11569	0.00011	6.96	SPTBN4,SPTBN5,NFASC,SCN8A,KCNQ3,SCN7A,ANK3,ANK1
Aspergillus fumigatus	AF293WKBR1	Over-represented	REACTOME_PATHWAY	L1CAM interactions	15	429	123	11569	0.000177	3.29	SPTBN4,SPTBN5,CNTNAP1,ITGA2,ANK3,ANK1,DNM3,NFASC,ITGA10,SCN8A,TUBB1,KCNQ3,SCN7A,NCAM1,SH3GL2
Aspergillus fumigatus	AF293WKBR1	Over-represented	REACTOME_PATHWAY	Cell Cycle, Mitotic	37	429	555	11569	0.00073	1.8	AHCTF1,CDCA8,NSL1,CDC14A,SKA2,CCNB2,HAUS8,NUP85,TUBB1,CEP72,E2F5,PCNT,NINL,POLE,CDK5RAP2,NUP214,RFC5,LIG1,ANAPC7,DYRK1A,VRK1,CSNK1D,ESCO2,CDC6,KNL1,CDC25A,CDC25B,CENPE,PSMC6,TFDP2,CCNE1,UBE2S,TUBGCP6,CEP41,DNA2,SFI1,LPIN3
Aspergillus fumigatus	AF293WKBR1	Over-represented	REACTOME_PATHWAY	Anchoring of the basal body to the plasma membrane	12	429	98	11569	0.000966	3.3	AHI1,HAUS8,TMEM67,RAB3IP,CEP72,KIF24,CSNK1D,CEP41,PCNT,NINL,SFI1,CDK5RAP2
Aspergillus fumigatus	AF293WKBR1	Over-represented	REACTOME_PATHWAY	Cell Cycle	43	429	691	11569	0.000998	1.68	RTEL1,AHCTF1,CDCA8,NSL1,CDC14A,SKA2,CCNB2,HAUS8,EXO1,NUP85,TUBB1,CHEK1,CEP72,CLSPN,E2F5,PCNT,NINL,POLE,CDK5RAP2,NUP214,RFC5,CTC1,LIG1,ANAPC7,DYRK1A,VRK1,CSNK1D,ESCO2,CDC6,KNL1,CDC25A,CDC25B,CENPE,RAD51,PSMC6,TFDP2,CCNE1,UBE2S,TUBGCP6,CEP41,DNA2,SFI1,LPIN3
Aspergillus fumigatus	AF293WKBR1	Over-represented	REACTOME_PATHWAY	Mitotic Prometaphase	18	429	207	11569	0.00176	2.34	AHCTF1,CDCA8,CSNK1D,KNL1,NSL1,SKA2,CENPE,CCNB2,HAUS8,NUP85,TUBB1,TUBGCP6,CEP72,CEP41,PCNT,NINL,SFI1,CDK5RAP2
Aspergillus fumigatus	AF293WKBR1	Over-represented	KEGG_PATHWAY	IgSF CAM signaling	20	289	302	9496	0.00209	2.18	SPTBN4,SPTBN5,CNTNAP1,NTRK3,ARPC5L,ANK3,PTK2,PTPRD,GRIP1,ACTR3C,NFASC,SLITRK4,SCN8A,TUBB1,KCNQ3,NCAM1,SRGAP3,PPFIA4,CD244,PPFIA3
Aspergillus fumigatus	AF293WKBR1	Over-represented	REACTOME_PATHWAY	G0 and Early G1	6	429	27	11569	0.00279	5.99	TFDP2,CCNE1,DYRK1A,CDC6,E2F5,CDC25A
Aspergillus fumigatus	AF293WKBR1	Over-represented	REACTOME_PATHWAY	S Phase	14	429	150	11569	0.00374	2.52	RFC5,ANAPC7,LIG1,ESCO2,CDC6,CDC25A,CDC25B,PSMC6,TFDP2,CCNE1,UBE2S,DNA2,E2F5,POLE
Aspergillus fumigatus	AF293WKBR1	Over-represented	REACTOME_PATHWAY	Cilium Assembly	17	429	207	11569	0.00432	2.21	RAB3IP,KIF24,CSNK1D,AHI1,HAUS8,BBS12,TMEM67,TUBB1,TCP1,EXOC3,CEP72,CEP41,PCNT,NINL,SFI1,CNGB1,CDK5RAP2
Aspergillus fumigatus	AF293WKBR1	Over-represented	REACTOME_PATHWAY	Receptor-type tyrosine-protein phosphatases	5	429	20	11569	0.00559	6.74	PTPRD,NTRK3,SLITRK4,PPFIA4,PPFIA3
Aspergillus fumigatus	AF293WKBR1	Over-represented	KEGG_PATHWAY	Cell cycle	12	289	158	9496	0.00859	2.5	CCNB2,TFDP2,ANAPC7,CCNE1,CHEK1,ESCO2,KNL1,CDC6,E2F5,CDC25A,CDC14A,CDC25B
Aspergillus fumigatus	AF293WKBR1	Over-represented	REACTOME_PATHWAY	Dopamine Neurotransmitter Release Cycle	5	429	23	11569	0.00935	5.86	PPFIA4,LIN7B,SYN2,VAMP2,PPFIA3
Aspergillus fumigatus	AF293WKBR1	Over-represented	REACTOME_PATHWAY	Recruitment of mitotic centrosome proteins and complexes	9	429	81	11569	0.00999	3	HAUS8,TUBGCP6,CEP72,CSNK1D,CEP41,PCNT,NINL,SFI1,CDK5RAP2
Aspergillus fumigatus	AF293WKBR1	Over-represented	REACTOME_PATHWAY	Centrosome maturation	9	429	81	11569	0.00999	3	HAUS8,TUBGCP6,CEP72,CSNK1D,CEP41,PCNT,NINL,SFI1,CDK5RAP2
Aspergillus fumigatus	AF293WKBR1	Over-represented	REACTOME_PATHWAY	Recruitment of NuMA to mitotic centrosomes	10	429	98	11569	0.0103	2.75	HAUS8,TUBB1,TUBGCP6,CEP72,CSNK1D,CEP41,PCNT,NINL,SFI1,CDK5RAP2
Aspergillus fumigatus	AF293WKBR1	Over-represented	KEGG_PATHWAY	ABC transporters	6	289	45	9496	0.0112	4.38	ABCC1,ABCA10,ABCC2,ABCA4,ABCA7,ABCA13
Aspergillus fumigatus	AF293WKBR1	Over-represented	KEGG_PATHWAY	Cytoskeleton in muscle cells	15	289	233	9496	0.0114	2.12	SPTBN4,SPTBN5,COL27A1,MYBPC2,COL24A1,ITGA2,ANK3,ATP1B2,ENO3,THBS4,MYL5,OBSCN,ITGA10,COL4A4,ITGA7
Aspergillus fumigatus	AF293WKBR1	Over-represented	REACTOME_PATHWAY	HDR through Homologous Recombination (HRR)	8	429	70	11569	0.0146	3.08	RFC5,RAD51B,RTEL1,RAD51,EXO1,CHEK1,DNA2,POLE
Aspergillus fumigatus	AF293WKBR1	Over-represented	REACTOME_PATHWAY	Loss of Nlp from mitotic centrosomes	8	429	70	11569	0.0146	3.08	HAUS8,CEP72,CSNK1D,CEP41,PCNT,NINL,SFI1,CDK5RAP2
Aspergillus fumigatus	AF293WKBR1	Over-represented	REACTOME_PATHWAY	Loss of proteins required for interphase microtubule organization from the centrosome	8	429	70	11569	0.0146	3.08	HAUS8,CEP72,CSNK1D,CEP41,PCNT,NINL,SFI1,CDK5RAP2
Aspergillus fumigatus	AF293WKBR1	Over-represented	REACTOME_PATHWAY	Regulation of PLK1 Activity at G2/M Transition	9	429	87	11569	0.015	2.79	CCNB2,HAUS8,CEP72,CSNK1D,CEP41,PCNT,NINL,SFI1,CDK5RAP2
Aspergillus fumigatus	AF293WKBR1	Over-represented	REACTOME_PATHWAY	Presynaptic phase of homologous DNA pairing and strand exchange	6	429	40	11569	0.0153	4.05	RFC5,RAD51B,RAD51,EXO1,CHEK1,DNA2
Aspergillus fumigatus	AF293WKBR1	Over-represented	REACTOME_PATHWAY	Resolution of D-loop Structures through Synthesis-Dependent Strand Annealing (SDSA)	5	429	27	11569	0.0165	4.99	RAD51B,RTEL1,RAD51,EXO1,DNA2
Aspergillus fumigatus	AF293WKBR1	Over-represented	REACTOME_PATHWAY	AURKA Activation by TPX2	8	429	73	11569	0.018	2.96	HAUS8,CEP72,CSNK1D,CEP41,PCNT,NINL,SFI1,CDK5RAP2
Aspergillus fumigatus	AF293WKBR1	Over-represented	REACTOME_PATHWAY	Homologous DNA Pairing and Strand Exchange	6	429	43	11569	0.0205	3.76	RFC5,RAD51B,RAD51,EXO1,CHEK1,DNA2
Aspergillus fumigatus	AF293WKBR1	Over-represented	KEGG_PATHWAY	Endocytosis	15	289	252	9496	0.0211	1.96	PSD,SH3GL3,ZFYVE9,ARPC5L,HLA-A,VPS37B,IL2RG,HLA-F,ARFGAP1,DNM3,ACAP3,ACTR3C,ACAP1,BIN1,SH3GL2
Aspergillus fumigatus	AF293WKBR1	Over-represented	KEGG_PATHWAY	Steroid biosynthesis	4	289	20	9496	0.0215	6.57	SOAT2,CYP2R1,HSD17B7,TM7SF2
Aspergillus fumigatus	AF293WKBR1	Over-represented	REACTOME_PATHWAY	Cell Cycle Checkpoints	19	429	289	11569	0.0217	1.77	RFC5,AHCTF1,ANAPC7,CDCA8,KNL1,CDC6,CDC25A,NSL1,SKA2,CENPE,CCNB2,PSMC6,CCNE1,EXO1,UBE2S,NUP85,CHEK1,DNA2,CLSPN
Aspergillus fumigatus	AF293WKBR1	Over-represented	KEGG_PATHWAY	DNA replication	5	289	36	9496	0.0228	4.56	RFC5,RNASEH1,LIG1,DNA2,POLE
Aspergillus fumigatus	AF293WKBR1	Over-represented	KEGG_PATHWAY	Cell adhesion molecules	11	289	160	9496	0.0237	2.26	CLDN11,PTPRD,CNTNAP1,NFASC,CDH3,CD6,SLITRK4,NRXN3,NCAM1,HLA-A,HLA-F
Aspergillus fumigatus	AF293WKBR1	Over-represented	REACTOME_PATHWAY	Neurofascin interactions	3	429	7	11569	0.0253	11.56	CNTNAP1,NFASC,ANK1
Aspergillus fumigatus	AF293WKBR1	Over-represented	REACTOME_PATHWAY	Signaling by Receptor Tyrosine Kinases	30	429	538	11569	0.027	1.5	ALK,SH3GL3,GABRB1,TPH1,ITPR3,TCIRG1,IL2RG,THBS4,FGF6,CHEK1,RICTOR,FAM83D,SH3GL2,PDGFRB,COL27A1,COL24A1,TNK2,ITGA2,NTRK3,INSR,FLT3LG,PTK2,DNM3,ESRP2,NRG4,AXL,CDC37,COL4A4,TLR9,PTPN2
Aspergillus fumigatus	AF293WKBR1	Over-represented	REACTOME_PATHWAY	Serotonin Neurotransmitter Release Cycle	4	429	18	11569	0.0271	5.99	PPFIA4,SYN2,VAMP2,PPFIA3
Aspergillus fumigatus	AF293WKBR1	Over-represented	REACTOME_PATHWAY	G2/M Transition	14	429	193	11569	0.0271	1.96	CSNK1D,CDC25A,CDC25B,CCNB2,PSMC6,HAUS8,TUBB1,TUBGCP6,CEP72,CEP41,PCNT,NINL,SFI1,CDK5RAP2
Aspergillus fumigatus	AF293WKBR1	Over-represented	REACTOME_PATHWAY	Mitotic G2-G2/M phases	14	429	195	11569	0.0292	1.94	CSNK1D,CDC25A,CDC25B,CCNB2,PSMC6,HAUS8,TUBB1,TUBGCP6,CEP72,CEP41,PCNT,NINL,SFI1,CDK5RAP2
Aspergillus fumigatus	AF293WKBR1	Over-represented	REACTOME_PATHWAY	M Phase	24	429	408	11569	0.0294	1.59	NUP214,AHCTF1,ANAPC7,CDCA8,CSNK1D,VRK1,KNL1,NSL1,SKA2,CENPE,CCNB2,PSMC6,HAUS8,UBE2S,NUP85,TUBB1,TUBGCP6,CEP72,CEP41,PCNT,NINL,SFI1,LPIN3,CDK5RAP2
Aspergillus fumigatus	AF293WKBR1	Over-represented	REACTOME_PATHWAY	Transcription of E2F targets under negative control by DREAM complex	4	429	19	11569	0.0314	5.68	TFDP2,CDC6,E2F5,CDC25A
Aspergillus fumigatus	AF293WKBR1	Over-represented	KEGG_PATHWAY	Protein digestion and absorption	8	289	105	9496	0.0402	2.5	COL15A1,CPA1,COL27A1,COL24A1,COL25A1,COL4A4,ATP1B2,KCNN4
Aspergillus fumigatus	AF293WKBR1	Over-represented	REACTOME_PATHWAY	CHL1 interactions	3	429	9	11569	0.0414	8.99	ITGA10,ITGA2,ANK1
Aspergillus fumigatus	AF293WKBR1	Over-represented	KEGG_PATHWAY	Focal adhesion	12	289	203	9496	0.0449	1.94	VASP,PDGFRB,MYL5,PARVG,ITGA10,COL4A4,ITGA2,CHAD,ITGA7,EMP2,PTK2,THBS4
Aspergillus fumigatus	AF293WKBR1	Over-represented	REACTOME_PATHWAY	Activation of ATR in response to replication stress	5	429	37	11569	0.0466	3.64	RFC5,CHEK1,CDC6,CLSPN,CDC25A
Aspergillus fumigatus	AF293WKBR1	Over-represented	REACTOME_PATHWAY	Resolution of D-Loop Structures	5	429	37	11569	0.0466	3.64	RAD51B,RTEL1,RAD51,EXO1,DNA2
Aspergillus fumigatus	AF293WKBR1	Over-represented	REACTOME_PATHWAY	Synthesis of DNA	9	429	108	11569	0.0467	2.25	RFC5,PSMC6,ANAPC7,LIG1,CCNE1,UBE2S,DNA2,CDC6,POLE
Aspergillus fumigatus	AF293WKBR1	Over-represented	KEGG_PATHWAY	Glycerolipid metabolism	6	289	65	9496	0.0468	3.03	DGKD,LIPG,ALDH7A1,LCLAT1,DGKZ,LPIN3
Aspergillus fumigatus	AF293WKBR1	Over-represented	KEGG_PATHWAY	Human papillomavirus infection	17	289	333	9496	0.0468	1.68	PDGFRB,FZD4,ITGA2,TSC1,HLA-A,TCIRG1,HLA-F,PTK2,THBS4,DLG2,CCNE1,ITGA10,COL4A4,CHAD,LOC101927180,DVL1,ITGA7
Aspergillus fumigatus	AF293WKBR1	Over-represented	REACTOME_PATHWAY	Protein-protein interactions at synapses	8	429	90	11569	0.0489	2.4	PTPRD,DLG2,NTRK3,SLITRK4,NRXN3,PPFIA4,LIN7B,PPFIA3
Aspergillus fumigatus	AF293WKBR1	Over-represented	KEGG_PATHWAY	TGF-beta signaling pathway	8	289	110	9496	0.0496	2.39	ZFYVE9,FST,E2F5,RGMB,ACVR2B,THSD4,BMPR1A,GDF7
Aspergillus fumigatus	AF293WKBR1	Under-represented	REACTOME_PATHWAY	Membrane Trafficking	19	116	647	11569	6.54e-05	2.93	ACTR3,ACTR2,RAB5C,TMED10,YWHAB,SH3KBP1,RAB11A,DAB2,F8,NECAP2,SNX18,SNX2,RAB31,TMED2,GRB2,EXOC6,TMED7,SEC31A,VAMP3
Aspergillus fumigatus	AF293WKBR1	Under-represented	REACTOME_PATHWAY	Neutrophil degranulation	16	116	489	11569	9.66e-05	3.26	CD53,ACTR2,SERPINB1,ASAH1,XRCC6,RAB5C,CD93,PGAM1,PRKCD,ATP6AP2,FGL2,CTSS,RAB31,CREG1,GYG1,CD44
Aspergillus fumigatus	AF293WKBR1	Under-represented	REACTOME_PATHWAY	Clathrin-mediated endocytosis	9	116	148	11569	0.000111	6.06	ACTR3,ACTR2,DAB2,NECAP2,SNX18,RAB5C,SH3KBP1,GRB2,VAMP3
Aspergillus fumigatus	AF293WKBR1	Under-represented	KEGG_PATHWAY	Endocytosis	11	93	252	9496	0.000154	4.46	ACTR3,WASHC4,ACTR2,DAB2,SNX2,RAB5C,RAB31,WIPF1,SH3KBP1,RAB11A,RNF41
Aspergillus fumigatus	AF293WKBR1	Under-represented	KEGG_PATHWAY	Fatty acid metabolism	6	93	57	9496	0.000215	10.75	ACAA2,ACOX1,PPT1,HSD17B4,ACADM,HSD17B12
Aspergillus fumigatus	AF293WKBR1	Under-represented	REACTOME_PATHWAY	Vesicle-mediated transport	19	116	751	11569	0.000418	2.52	ACTR3,ACTR2,RAB5C,TMED10,YWHAB,SH3KBP1,RAB11A,DAB2,F8,NECAP2,SNX18,SNX2,RAB31,TMED2,GRB2,EXOC6,TMED7,SEC31A,VAMP3
Aspergillus fumigatus	AF293WKBR1	Under-represented	REACTOME_PATHWAY	Immune System	38	116	2296	11569	0.00116	1.65	ASAH1,PRKAA1,AHCYL1,RAB5C,WIPF1,YWHAB,SH3KBP1,RPN1,FGL2,RNF19B,UBE2L6,FBXO22,CTSS,TRIM4,RBBP4,CREG1,GYG1,SEC31A,CD53,ACTR3,IFNAR2,ACTR2,MAP3K3,SERPINB1,XRCC6,CD93,SIGLEC12,PGAM1,PRKCD,ATP6AP2,UBE2G2,RNF41,RAB31,CD209,HNRNPF,GRB2,CD44,VAMP3
Aspergillus fumigatus	AF293WKBR1	Under-represented	KEGG_PATHWAY	Lysosome	7	93	133	9496	0.0018	5.37	ASAH1,ATP6AP1,LAMP3,PPT1,IDS,LITAF,CTSS
Aspergillus fumigatus	AF293WKBR1	Under-represented	REACTOME_PATHWAY	Innate Immune System	23	116	1155	11569	0.00205	1.99	CD53,ACTR3,ACTR2,SERPINB1,ASAH1,XRCC6,AHCYL1,RAB5C,CD93,WIPF1,PGAM1,PRKCD,ATP6AP2,FGL2,UBE2L6,CTSS,RAB31,TRIM4,CD209,CREG1,GRB2,GYG1,CD44
Aspergillus fumigatus	AF293WKBR1	Under-represented	KEGG_PATHWAY	Metabolic pathways	27	93	1583	9496	0.00357	1.74	ASAH1,MTMR3,AHCYL1,ACAA2,FECH,RPN1,HSD17B4,HSD17B12,NANP,GNPNAT1,IDS,ACADM,NANS,GYG1,GSTM1,ATP6AP1,MDH1,PGAM1,GSR,ATP5F1C,MTHFD2,ACOX1,MGAT4A,PPT1,DLD,ADA,CERS2
Aspergillus fumigatus	AF293WKBR1	Under-represented	REACTOME_PATHWAY	Asparagine N-linked glycosylation	10	116	320	11569	0.00457	3.12	NANP,F8,TMED10,MGAT4A,RPN1,GNPNAT1,TMED2,TMED7,NANS,SEC31A
Aspergillus fumigatus	AF293WKBR1	Under-represented	REACTOME_PATHWAY	RHO GTPases Activate WASPs and WAVEs	4	116	36	11569	0.00538	11.08	ACTR3,ACTR2,WIPF1,GRB2
Aspergillus fumigatus	AF293WKBR1	Under-represented	REACTOME_PATHWAY	Infectious disease	21	116	1129	11569	0.0075	1.86	ACTR3,IFNAR2,ACTR2,XRCC6,DDX5,HDAC2,AHCYL1,RAB5C,WIPF1,YWHAB,SH3KBP1,RPN1,UBE2L6,NR3C1,TRIM4,RBBP4,CD209,MGAT4A,G3BP1,GRB2,GRSF1
Aspergillus fumigatus	AF293WKBR1	Under-represented	REACTOME_PATHWAY	Disease	31	116	1964	11569	0.00869	1.57	DDX5,HDAC2,AHCYL1,RAB5C,TPMT,WIPF1,YWHAB,SH3KBP1,RPN1,UBE2L6,NR3C1,TRIM4,RBBP4,G3BP1,IDS,GYG1,SEC31A,ACTR3,CAST,IFNAR2,ACTR2,XRCC6,QKI,LMBRD1,F8,CD209,MGAT4A,GRB2,GRSF1,DLD,ADA
Aspergillus fumigatus	AF293WKBR1	Under-represented	REACTOME_PATHWAY	SARS-CoV Infections	12	116	488	11569	0.00918	2.45	IFNAR2,DDX5,HDAC2,TRIM4,RBBP4,YWHAB,SH3KBP1,MGAT4A,G3BP1,RPN1,GRB2,NR3C1
Aspergillus fumigatus	AF293WKBR1	Under-represented	REACTOME_PATHWAY	Viral Infection Pathways	17	116	899	11569	0.016	1.89	IFNAR2,XRCC6,DDX5,HDAC2,RAB5C,YWHAB,SH3KBP1,RPN1,UBE2L6,NR3C1,TRIM4,RBBP4,CD209,MGAT4A,G3BP1,GRB2,GRSF1
Aspergillus fumigatus	AF293WKBR1	Under-represented	REACTOME_PATHWAY	Fcgamma receptor (FCGR) dependent phagocytosis	6	116	152	11569	0.0177	3.94	ACTR3,ACTR2,AHCYL1,WIPF1,PRKCD,GRB2
Aspergillus fumigatus	AF293WKBR1	Under-represented	KEGG_PATHWAY	Phagosome	6	93	159	9496	0.0189	3.85	STX12,RAB5C,ATP6AP1,CD209,CTSS,VAMP3
Aspergillus fumigatus	AF293WKBR1	Under-represented	REACTOME_PATHWAY	Adaptive Immune System	18	116	1009	11569	0.0214	1.78	PRKAA1,AHCYL1,SIGLEC12,YWHAB,SH3KBP1,RPN1,RNF19B,UBE2L6,UBE2G2,FBXO22,CTSS,RNF41,TRIM4,RBBP4,CD209,GRB2,SEC31A,VAMP3
Aspergillus fumigatus	AF293WKBR1	Under-represented	REACTOME_PATHWAY	Cargo recognition for clathrin-mediated endocytosis	5	116	107	11569	0.0219	4.66	DAB2,NECAP2,SH3KBP1,GRB2,VAMP3
Aspergillus fumigatus	AF293WKBR1	Under-represented	REACTOME_PATHWAY	Potential therapeutics for SARS	6	116	165	11569	0.0243	3.63	IFNAR2,HDAC2,RBBP4,SH3KBP1,GRB2,NR3C1
Aspergillus fumigatus	AF293WKBR1	Under-represented	KEGG_PATHWAY	Biosynthesis of unsaturated fatty acids	3	93	27	9496	0.0279	11.35	ACOX1,HSD17B4,HSD17B12
Aspergillus fumigatus	AF293WKBR1	Under-represented	KEGG_PATHWAY	Fatty acid elongation	3	93	28	9496	0.0298	10.94	ACAA2,PPT1,HSD17B12
Aspergillus fumigatus	AF293WKBR1	Under-represented	REACTOME_PATHWAY	COPII-mediated vesicle transport	4	116	71	11569	0.0336	5.62	F8,TMED10,TMED2,SEC31A
Aspergillus fumigatus	AF293WKBR1	Under-represented	REACTOME_PATHWAY	Class I MHC mediated antigen processing & presentation	9	116	376	11569	0.0337	2.39	TRIM4,RNF19B,UBE2L6,UBE2G2,FBXO22,CTSS,RNF41,SEC31A,VAMP3
Aspergillus fumigatus	AF293WKBR1	Under-represented	REACTOME_PATHWAY	Cargo concentration in the ER	3	116	33	11569	0.0423	9.07	F8,TMED10,TMED2
Aspergillus fumigatus	AF293WKBR1	Under-represented	REACTOME_PATHWAY	Transport to the Golgi and subsequent modification	6	116	193	11569	0.0433	3.1	F8,TMED10,MGAT4A,TMED2,TMED7,SEC31A
Aspergillus fumigatus	AF293VKWH2	Over-represented	REACTOME_PATHWAY	Metabolism of RNA	29	172	740	11569	3.7e-06	2.64	EIF4A2,RBM28,SEH1L,PRCC,PPP2R2A,RRP7A,EXOSC10,RAE1,SMNDC1,RPP38,CPSF4,RBM17,PNPT1,TYW5,TEX10,YWHAZ,U2SURP,GNL3,CNOT4,YRDC,SNW1,HNRNPK,TRMT5,HNRNPA2B1,RNPS1,ETF1,HNRNPC,NSRP1,RAN
Aspergillus fumigatus	AF293VKWH2	Over-represented	REACTOME_PATHWAY	Processing of Capped Intron-Containing Pre-mRNA	13	172	283	11569	0.00101	3.09	CPSF4,RBM17,SEH1L,PRCC,U2SURP,HNRNPK,SNW1,HNRNPA2B1,RNPS1,HNRNPC,NSRP1,RAE1,SMNDC1
Aspergillus fumigatus	AF293VKWH2	Over-represented	REACTOME_PATHWAY	tRNA processing	8	172	113	11569	0.00142	4.76	CPSF4,YRDC,SEH1L,TYW5,TRMT5,RAE1,RAN,RPP38
Aspergillus fumigatus	AF293VKWH2	Over-represented	REACTOME_PATHWAY	Gene expression (Transcription)	39	172	1612	11569	0.00204	1.63	SEH1L,CCNT2,BTG1,MEAF6,PRKAG2,ZNF3,HDAC7,WRN,BCL7B,EPC1,RPRD1B,NELFCD,ZNF202,YAF2,ZNF565,RAE1,SKIL,ZNF222,CPSF4,ZNF383,BOD1,TAF11,MED4,YWHAZ,GATAD2A,CNOT4,SNW1,KANSL2,RPA3,POLR1D,ZNF317,ZNF558,RNPS1,PLIN2,SGK1,LAMTOR3,MAMLD1,RAN,PHF19
Aspergillus fumigatus	AF293VKWH2	Over-represented	REACTOME_PATHWAY	mRNA Splicing - Major Pathway	10	172	205	11569	0.00341	3.28	RBM17,HNRNPK,SNW1,PRCC,HNRNPA2B1,RNPS1,HNRNPC,NSRP1,SMNDC1,U2SURP
Aspergillus fumigatus	AF293VKWH2	Over-represented	REACTOME_PATHWAY	Cytokine Signaling in Immune system	23	172	800	11569	0.00348	1.93	EIF4A2,LAMA5,CD40,SEH1L,IL4R,CSF1,CCL4L1,RIPK2,SPHK1,YWHAZ,IFIT3,HERC5,ADAM17,CASP8,TUBB2A,TBK1,NKIRAS1,HNRNPA2B1,CCL2,ARIH1,RAF1,ABCE1,RAE1
Aspergillus fumigatus	AF293VKWH2	Over-represented	KEGG_PATHWAY	Polycomb repressive complex	6	122	83	9496	0.00407	5.63	SCML1,USP16,TEX10,PCGF1,YAF2,PHF19
Aspergillus fumigatus	AF293VKWH2	Over-represented	REACTOME_PATHWAY	mRNA Splicing	10	172	213	11569	0.00438	3.16	RBM17,HNRNPK,SNW1,PRCC,HNRNPA2B1,RNPS1,HNRNPC,NSRP1,SMNDC1,U2SURP
Aspergillus fumigatus	AF293VKWH2	Over-represented	KEGG_PATHWAY	Salmonella infection	10	122	251	9496	0.0047	3.1	DCTN6,TUBB2A,CASP8,HSP90AB1,RIPK2,DCTN4,RHOH,SNX9,RAF1,ARL8B
Aspergillus fumigatus	AF293VKWH2	Over-represented	KEGG_PATHWAY	IL-17 signaling pathway	6	122	95	9496	0.0072	4.92	TBK1,CASP8,HSP90AB1,TNFAIP3,CCL2,MAPK6
Aspergillus fumigatus	AF293VKWH2	Over-represented	REACTOME_PATHWAY	DDX58/IFIH1-mediated induction of interferon-alpha/beta	6	172	83	11569	0.00764	4.86	HERC5,TBK1,CASP8,HSP90AB1,NKIRAS1,TNFAIP3
Aspergillus fumigatus	AF293VKWH2	Over-represented	REACTOME_PATHWAY	Antiviral mechanism by IFN-stimulated genes	8	172	154	11569	0.00787	3.49	EIF4A2,HERC5,TUBB2A,SEH1L,SPHK1,ARIH1,ABCE1,RAE1
Aspergillus fumigatus	AF293VKWH2	Over-represented	REACTOME_PATHWAY	Respiratory Syncytial Virus Infection Pathway	7	172	121	11569	0.00907	3.89	HERC5,PPP1CB,HSP90AB1,SDC4,ARIH1,MED4,SEC11C
Aspergillus fumigatus	AF293VKWH2	Over-represented	REACTOME_PATHWAY	Autophagy	8	172	161	11569	0.00993	3.34	GABARAPL1,TUBB2A,TBK1,HSP90AB1,ATG10,PRKAG2,PLIN2,LAMTOR3
Aspergillus fumigatus	AF293VKWH2	Over-represented	REACTOME_PATHWAY	tRNA processing in the nucleus	5	172	59	11569	0.0112	5.7	CPSF4,SEH1L,RAE1,RAN,RPP38
Aspergillus fumigatus	AF293VKWH2	Over-represented	REACTOME_PATHWAY	Viral Infection Pathways	23	172	899	11569	0.0131	1.72	CPSF4,SEH1L,CCNT2,HSP90AB1,SDC4,RIPK2,CNBP,TAF11,MED4,YWHAZ,GATAD2A,HERC5,PPP1CB,TUBB2A,HNRNPK,TBK1,NELFCD,ARIH1,RAE1,RAN,SEC11C,NFE2L2,ST3GAL3
Aspergillus fumigatus	AF293VKWH2	Over-represented	REACTOME_PATHWAY	Transcriptional Regulation by TP53	12	172	361	11569	0.0183	2.24	CNOT4,WRN,CCNT2,MEAF6,RPA3,TAF11,PRKAG2,NELFCD,SGK1,LAMTOR3,YWHAZ,GATAD2A
Aspergillus fumigatus	AF293VKWH2	Over-represented	REACTOME_PATHWAY	Macroautophagy	7	172	146	11569	0.0212	3.22	GABARAPL1,TUBB2A,TBK1,ATG10,PRKAG2,PLIN2,LAMTOR3
Aspergillus fumigatus	AF293VKWH2	Over-represented	REACTOME_PATHWAY	ISG15 antiviral mechanism	5	172	74	11569	0.0238	4.54	EIF4A2,HERC5,SEH1L,ARIH1,RAE1
Aspergillus fumigatus	AF293VKWH2	Over-represented	REACTOME_PATHWAY	G2/M Transition	8	172	193	11569	0.0246	2.79	PPP1CB,TUBB2A,HSP90AB1,CEP152,HAUS3,PPP2R2A,LIN9,CDK11B
Aspergillus fumigatus	AF293VKWH2	Over-represented	REACTOME_PATHWAY	Interferon Signaling	10	172	283	11569	0.0247	2.38	EIF4A2,HERC5,TUBB2A,SEH1L,SPHK1,ARIH1,RAF1,ABCE1,RAE1,IFIT3
Aspergillus fumigatus	AF293VKWH2	Over-represented	REACTOME_PATHWAY	Respiratory syncytial virus (RSV) genome replication, transcription and translation	3	172	17	11569	0.0255	11.87	PPP1CB,HSP90AB1,SEC11C
Aspergillus fumigatus	AF293VKWH2	Over-represented	REACTOME_PATHWAY	Mitotic G2-G2/M phases	8	172	195	11569	0.0258	2.76	PPP1CB,TUBB2A,HSP90AB1,CEP152,HAUS3,PPP2R2A,LIN9,CDK11B
Aspergillus fumigatus	AF293VKWH2	Over-represented	REACTOME_PATHWAY	Regulation of TP53 Activity	7	172	161	11569	0.0323	2.92	WRN,MEAF6,RPA3,TAF11,PRKAG2,SGK1,GATAD2A
Aspergillus fumigatus	AF293VKWH2	Over-represented	REACTOME_PATHWAY	RNA Polymerase II Transcription	30	172	1388	11569	0.0336	1.45	CCNT2,BTG1,MEAF6,PRKAG2,ZNF3,HDAC7,WRN,EPC1,RPRD1B,NELFCD,ZNF202,YAF2,ZNF565,SKIL,ZNF222,CPSF4,ZNF383,TAF11,MED4,YWHAZ,GATAD2A,CNOT4,SNW1,RPA3,ZNF317,ZNF558,RNPS1,SGK1,LAMTOR3,MAMLD1
Aspergillus fumigatus	AF293VKWH2	Over-represented	KEGG_PATHWAY	NOD-like receptor signaling pathway	7	122	189	9496	0.0336	2.88	GABARAPL1,TBK1,CASP8,HSP90AB1,RIPK2,TNFAIP3,CCL2
Aspergillus fumigatus	AF293VKWH2	Over-represented	REACTOME_PATHWAY	SUMOylation of RNA binding proteins	4	172	48	11569	0.0338	5.61	HNRNPK,SEH1L,HNRNPC,RAE1
Aspergillus fumigatus	AF293VKWH2	Over-represented	REACTOME_PATHWAY	Cell Cycle, Mitotic	15	172	555	11569	0.0356	1.82	SEH1L,HSP90AB1,CEP152,MIS12,HAUS3,PPP2R2A,LIN9,MASTL,CDK11B,PPP1CB,TUBB2A,ESPL1,RPA3,RAE1,RAN
Aspergillus fumigatus	AF293VKWH2	Over-represented	REACTOME_PATHWAY	SARS-CoV-2 activates/modulates innate and adaptive immune responses	6	172	126	11569	0.039	3.2	TBK1,SEH1L,HSP90AB1,RIPK2,CNBP,RAE1
Aspergillus fumigatus	AF293VKWH2	Over-represented	KEGG_PATHWAY	PI3K-Akt signaling pathway	10	122	362	9496	0.0414	2.15	LAMA5,HSP90AB1,IL4R,CSF1,THEM4,PPP2R2A,RAF1,SGK1,YWHAZ,EREG
Aspergillus fumigatus	AF293VKWH2	Over-represented	KEGG_PATHWAY	mRNA surveillance pathway	5	122	103	9496	0.0423	3.78	PPP1CB,CPSF4,PPP2R2A,RNPS1,ETF1
Aspergillus fumigatus	AF293VKWH2	Over-represented	REACTOME_PATHWAY	Infectious disease	25	172	1129	11569	0.0437	1.49	LAMA5,SEH1L,CCNT2,HSP90AB1,SDC4,HERC5,PPP1CB,TBK1,ARIH1,NELFCD,RAE1,SEC11C,ST3GAL3,CPSF4,RIPK2,CNBP,TAF11,MED4,YWHAZ,GATAD2A,ADAM17,TUBB2A,HNRNPK,RAN,NFE2L2
Aspergillus fumigatus	AF293VKWH2	Under-represented	REACTOME_PATHWAY	Metabolism of RNA	29	172	740	11569	3.7e-06	2.64	EIF4A2,RBM28,SEH1L,PRCC,PPP2R2A,RRP7A,EXOSC10,RAE1,SMNDC1,RPP38,CPSF4,RBM17,PNPT1,TYW5,TEX10,YWHAZ,U2SURP,GNL3,CNOT4,YRDC,SNW1,HNRNPK,TRMT5,HNRNPA2B1,RNPS1,ETF1,HNRNPC,NSRP1,RAN
Aspergillus fumigatus	AF293VKWH2	Under-represented	REACTOME_PATHWAY	Processing of Capped Intron-Containing Pre-mRNA	13	172	283	11569	0.00101	3.09	CPSF4,RBM17,SEH1L,PRCC,U2SURP,HNRNPK,SNW1,HNRNPA2B1,RNPS1,HNRNPC,NSRP1,RAE1,SMNDC1
Aspergillus fumigatus	AF293VKWH2	Under-represented	REACTOME_PATHWAY	tRNA processing	8	172	113	11569	0.00142	4.76	CPSF4,YRDC,SEH1L,TYW5,TRMT5,RAE1,RAN,RPP38
Aspergillus fumigatus	AF293VKWH2	Under-represented	REACTOME_PATHWAY	Gene expression (Transcription)	39	172	1612	11569	0.00204	1.63	SEH1L,CCNT2,BTG1,MEAF6,PRKAG2,ZNF3,HDAC7,WRN,BCL7B,EPC1,RPRD1B,NELFCD,ZNF202,YAF2,ZNF565,RAE1,SKIL,ZNF222,CPSF4,ZNF383,BOD1,TAF11,MED4,YWHAZ,GATAD2A,CNOT4,SNW1,KANSL2,RPA3,POLR1D,ZNF317,ZNF558,RNPS1,PLIN2,SGK1,LAMTOR3,MAMLD1,RAN,PHF19
Aspergillus fumigatus	AF293VKWH2	Under-represented	REACTOME_PATHWAY	mRNA Splicing - Major Pathway	10	172	205	11569	0.00341	3.28	RBM17,HNRNPK,SNW1,PRCC,HNRNPA2B1,RNPS1,HNRNPC,NSRP1,SMNDC1,U2SURP
Aspergillus fumigatus	AF293VKWH2	Under-represented	REACTOME_PATHWAY	Cytokine Signaling in Immune system	23	172	800	11569	0.00348	1.93	EIF4A2,LAMA5,CD40,SEH1L,IL4R,CSF1,CCL4L1,RIPK2,SPHK1,YWHAZ,IFIT3,HERC5,ADAM17,CASP8,TUBB2A,TBK1,NKIRAS1,HNRNPA2B1,CCL2,ARIH1,RAF1,ABCE1,RAE1
Aspergillus fumigatus	AF293VKWH2	Under-represented	KEGG_PATHWAY	Polycomb repressive complex	6	122	83	9496	0.00407	5.63	SCML1,USP16,TEX10,PCGF1,YAF2,PHF19
Aspergillus fumigatus	AF293VKWH2	Under-represented	REACTOME_PATHWAY	mRNA Splicing	10	172	213	11569	0.00438	3.16	RBM17,HNRNPK,SNW1,PRCC,HNRNPA2B1,RNPS1,HNRNPC,NSRP1,SMNDC1,U2SURP
Aspergillus fumigatus	AF293VKWH2	Under-represented	KEGG_PATHWAY	Salmonella infection	10	122	251	9496	0.0047	3.1	DCTN6,TUBB2A,CASP8,HSP90AB1,RIPK2,DCTN4,RHOH,SNX9,RAF1,ARL8B
Aspergillus fumigatus	AF293VKWH2	Under-represented	KEGG_PATHWAY	IL-17 signaling pathway	6	122	95	9496	0.0072	4.92	TBK1,CASP8,HSP90AB1,TNFAIP3,CCL2,MAPK6
Aspergillus fumigatus	AF293VKWH2	Under-represented	REACTOME_PATHWAY	DDX58/IFIH1-mediated induction of interferon-alpha/beta	6	172	83	11569	0.00764	4.86	HERC5,TBK1,CASP8,HSP90AB1,NKIRAS1,TNFAIP3
Aspergillus fumigatus	AF293VKWH2	Under-represented	REACTOME_PATHWAY	Antiviral mechanism by IFN-stimulated genes	8	172	154	11569	0.00787	3.49	EIF4A2,HERC5,TUBB2A,SEH1L,SPHK1,ARIH1,ABCE1,RAE1
Aspergillus fumigatus	AF293VKWH2	Under-represented	REACTOME_PATHWAY	Respiratory Syncytial Virus Infection Pathway	7	172	121	11569	0.00907	3.89	HERC5,PPP1CB,HSP90AB1,SDC4,ARIH1,MED4,SEC11C
Aspergillus fumigatus	AF293VKWH2	Under-represented	REACTOME_PATHWAY	Autophagy	8	172	161	11569	0.00993	3.34	GABARAPL1,TUBB2A,TBK1,HSP90AB1,ATG10,PRKAG2,PLIN2,LAMTOR3
Aspergillus fumigatus	AF293VKWH2	Under-represented	REACTOME_PATHWAY	tRNA processing in the nucleus	5	172	59	11569	0.0112	5.7	CPSF4,SEH1L,RAE1,RAN,RPP38
Aspergillus fumigatus	AF293VKWH2	Under-represented	REACTOME_PATHWAY	Viral Infection Pathways	23	172	899	11569	0.0131	1.72	CPSF4,SEH1L,CCNT2,HSP90AB1,SDC4,RIPK2,CNBP,TAF11,MED4,YWHAZ,GATAD2A,HERC5,PPP1CB,TUBB2A,HNRNPK,TBK1,NELFCD,ARIH1,RAE1,RAN,SEC11C,NFE2L2,ST3GAL3
Aspergillus fumigatus	AF293VKWH2	Under-represented	REACTOME_PATHWAY	Transcriptional Regulation by TP53	12	172	361	11569	0.0183	2.24	CNOT4,WRN,CCNT2,MEAF6,RPA3,TAF11,PRKAG2,NELFCD,SGK1,LAMTOR3,YWHAZ,GATAD2A
Aspergillus fumigatus	AF293VKWH2	Under-represented	REACTOME_PATHWAY	Macroautophagy	7	172	146	11569	0.0212	3.22	GABARAPL1,TUBB2A,TBK1,ATG10,PRKAG2,PLIN2,LAMTOR3
Aspergillus fumigatus	AF293VKWH2	Under-represented	REACTOME_PATHWAY	ISG15 antiviral mechanism	5	172	74	11569	0.0238	4.54	EIF4A2,HERC5,SEH1L,ARIH1,RAE1
Aspergillus fumigatus	AF293VKWH2	Under-represented	REACTOME_PATHWAY	G2/M Transition	8	172	193	11569	0.0246	2.79	PPP1CB,TUBB2A,HSP90AB1,CEP152,HAUS3,PPP2R2A,LIN9,CDK11B
Aspergillus fumigatus	AF293VKWH2	Under-represented	REACTOME_PATHWAY	Interferon Signaling	10	172	283	11569	0.0247	2.38	EIF4A2,HERC5,TUBB2A,SEH1L,SPHK1,ARIH1,RAF1,ABCE1,RAE1,IFIT3
Aspergillus fumigatus	AF293VKWH2	Under-represented	REACTOME_PATHWAY	Respiratory syncytial virus (RSV) genome replication, transcription and translation	3	172	17	11569	0.0255	11.87	PPP1CB,HSP90AB1,SEC11C
Aspergillus fumigatus	AF293VKWH2	Under-represented	REACTOME_PATHWAY	Mitotic G2-G2/M phases	8	172	195	11569	0.0258	2.76	PPP1CB,TUBB2A,HSP90AB1,CEP152,HAUS3,PPP2R2A,LIN9,CDK11B
Aspergillus fumigatus	AF293VKWH2	Under-represented	REACTOME_PATHWAY	Regulation of TP53 Activity	7	172	161	11569	0.0323	2.92	WRN,MEAF6,RPA3,TAF11,PRKAG2,SGK1,GATAD2A
Aspergillus fumigatus	AF293VKWH2	Under-represented	REACTOME_PATHWAY	RNA Polymerase II Transcription	30	172	1388	11569	0.0336	1.45	CCNT2,BTG1,MEAF6,PRKAG2,ZNF3,HDAC7,WRN,EPC1,RPRD1B,NELFCD,ZNF202,YAF2,ZNF565,SKIL,ZNF222,CPSF4,ZNF383,TAF11,MED4,YWHAZ,GATAD2A,CNOT4,SNW1,RPA3,ZNF317,ZNF558,RNPS1,SGK1,LAMTOR3,MAMLD1
Aspergillus fumigatus	AF293VKWH2	Under-represented	KEGG_PATHWAY	NOD-like receptor signaling pathway	7	122	189	9496	0.0336	2.88	GABARAPL1,TBK1,CASP8,HSP90AB1,RIPK2,TNFAIP3,CCL2
Aspergillus fumigatus	AF293VKWH2	Under-represented	REACTOME_PATHWAY	SUMOylation of RNA binding proteins	4	172	48	11569	0.0338	5.61	HNRNPK,SEH1L,HNRNPC,RAE1
Aspergillus fumigatus	AF293VKWH2	Under-represented	REACTOME_PATHWAY	Cell Cycle, Mitotic	15	172	555	11569	0.0356	1.82	SEH1L,HSP90AB1,CEP152,MIS12,HAUS3,PPP2R2A,LIN9,MASTL,CDK11B,PPP1CB,TUBB2A,ESPL1,RPA3,RAE1,RAN
Aspergillus fumigatus	AF293VKWH2	Under-represented	REACTOME_PATHWAY	SARS-CoV-2 activates/modulates innate and adaptive immune responses	6	172	126	11569	0.039	3.2	TBK1,SEH1L,HSP90AB1,RIPK2,CNBP,RAE1
Aspergillus fumigatus	AF293VKWH2	Under-represented	KEGG_PATHWAY	PI3K-Akt signaling pathway	10	122	362	9496	0.0414	2.15	LAMA5,HSP90AB1,IL4R,CSF1,THEM4,PPP2R2A,RAF1,SGK1,YWHAZ,EREG
Aspergillus fumigatus	AF293VKWH2	Under-represented	KEGG_PATHWAY	mRNA surveillance pathway	5	122	103	9496	0.0423	3.78	PPP1CB,CPSF4,PPP2R2A,RNPS1,ETF1
Aspergillus fumigatus	AF293VKWH2	Under-represented	REACTOME_PATHWAY	Infectious disease	25	172	1129	11569	0.0437	1.49	LAMA5,SEH1L,CCNT2,HSP90AB1,SDC4,HERC5,PPP1CB,TBK1,ARIH1,NELFCD,RAE1,SEC11C,ST3GAL3,CPSF4,RIPK2,CNBP,TAF11,MED4,YWHAZ,GATAD2A,ADAM17,TUBB2A,HNRNPK,RAN,NFE2L2
Aspergillus fumigatus	AF293VKWH2	Under-represented	REACTOME_PATHWAY	Cellular response to heat stress	5	172	91	11569	0.0457	3.7	DNAJC2,SEH1L,HSP90AB1,RPA3,RAE1
Aspergillus fumigatus	AF293	Over-represented	REACTOME_PATHWAY	Aerobic respiration and respiratory electron transport	42	554	261	11569	1.21e-11	3.36	NDUFB9,ISCA1,NDUFB7,NDUFB6,NDUFB10,DMAC1,NDUFA12,NDUFB5,COX18,NDUFB3,NDUFB2,ETFB,ECSIT,COX5A,FOXRED1,UQCRH,RMND5B,MAEA,IDH3B,ME1,COX14,CYC1,COA3,NDUFA8,NDUFA7,PDHA1,UQCC3,PET100,NDUFA2,IDH2,NDUFC2,SDHD,SDHB,COX7A2L,NDUFS7,SDHAF2,SDHAF3,NDUFS5,TMEM126A,HAGH,TMEM126B,SLC25A4
Aspergillus fumigatus	AF293	Over-represented	REACTOME_PATHWAY	Respiratory electron transport	31	554	159	11569	7.63e-11	4.07	NDUFB9,NDUFB7,NDUFB6,NDUFB10,DMAC1,NDUFA12,NDUFB5,COX18,NDUFB3,NDUFB2,ETFB,ECSIT,COX5A,FOXRED1,UQCRH,COX14,CYC1,COA3,NDUFA8,NDUFA7,UQCC3,PET100,NDUFA2,NDUFC2,SDHD,SDHB,COX7A2L,NDUFS7,NDUFS5,TMEM126A,TMEM126B
Aspergillus fumigatus	AF293	Over-represented	REACTOME_PATHWAY	Complex I biogenesis	19	554	69	11569	2.28e-09	5.75	NDUFB9,NDUFA8,NDUFA7,NDUFB7,NDUFB6,NDUFB10,DMAC1,NDUFB5,NDUFA12,NDUFB3,NDUFA2,NDUFB2,NDUFC2,ECSIT,FOXRED1,NDUFS7,NDUFS5,TMEM126A,TMEM126B
Aspergillus fumigatus	AF293	Over-represented	KEGG_PATHWAY	Non-alcoholic fatty liver disease	25	368	157	9496	6.69e-09	4.11	NDUFB9,NDUFB7,NDUFB6,NDUFB10,NDUFA12,NDUFB5,NDUFB3,NDUFB2,ADIPOR1,COX5A,UQCRH,IKBKB,CYC1,RAC1,BID,NDUFA8,NDUFA7,NDUFA2,NDUFC2,SDHD,SDHB,MAPK12,COX7A2L,NDUFS7,NDUFS5
Aspergillus fumigatus	AF293	Over-represented	KEGG_PATHWAY	Chemical carcinogenesis - reactive oxygen species	30	368	227	9496	1.21e-08	3.41	NDUFB9,NDUFB7,NDUFB6,NDUFB10,NCF1,NDUFA12,NDUFB5,NDUFB3,NDUFB2,COX5A,UQCRH,PLD2,IKBKB,CYC1,RAC1,ACP1,NDUFA8,CBR1,NDUFA7,NDUFA2,AKR1A1,NDUFC2,CYBA,SDHD,SDHB,MAPK12,COX7A2L,NDUFS7,NDUFS5,SLC25A4
Aspergillus fumigatus	AF293	Over-represented	KEGG_PATHWAY	Oxidative phosphorylation	23	368	138	9496	1.31e-08	4.3	NDUFB9,NDUFA8,NDUFA7,NDUFB7,NDUFB6,NDUFB10,NDUFB5,NDUFA12,NDUFB3,NDUFA2,NDUFB2,NDUFC2,SDHD,COX5A,SDHB,UQCRH,COX7A2L,NDUFS7,PPA2,PPA1,NDUFS5,CYC1,LHPP
Aspergillus fumigatus	AF293	Over-represented	REACTOME_PATHWAY	Mitochondrial ribosome-associated quality control	19	554	91	11569	2.34e-07	4.36	MRPS28,MRPS26,MRPS14,MRPS33,MRPS34,MRPL16,MRPL28,MRPL58,MALSU1,MRPL24,MRPL43,MRPS5,MRPL21,MRPL54,MRPL22,MRPS18C,MRPL33,MRPL20,CHCHD1
Aspergillus fumigatus	AF293	Over-represented	KEGG_PATHWAY	Metabolic pathways	100	368	1583	9496	2.63e-07	1.63	CDA,ACSM3,NDUFA12,TXNDC12,HNMT,HDDC3,TKTL2,ALG5,TALDO1,ACYP2,MOGS,SDHD,SDHB,GBGT1,DPM2,DPM3,COX7A2L,HPRT1,NDUFB10,IDI2,MRI1,UQCRH,PLD2,AFMID,CYC1,MPST,PDHA1,IDH2,B3GALT6,PYCR2,CRLS1,COQ4,QDPR,LACC1,COQ2,HAL,G6PC3,VNN1,CRYL1,DEGS1,NIT2,ITPA,GPI,COLGALT2,MOCS2,PIGP,APIP,MCEE,ALDH2,KYNU,IDH3B,ME1,PGM3,PGLS,ACP1,L3HYPDH,VKORC1,ACAD8,CBR1,PLA2G12A,GPX1,GPX4,GGPS1,GPX3,PLA2G4C,AKR1A1,NDUFC2,NME4,NDUFS7…
Aspergillus fumigatus	AF293	Over-represented	KEGG_PATHWAY	Diabetic cardiomyopathy	26	368	205	9496	3.14e-07	3.27	NDUFB9,NDUFB7,NDUFB6,NDUFB10,NCF1,NDUFA12,NDUFB5,NDUFB3,NDUFB2,COX5A,UQCRH,CYC1,RAC1,NDUFA8,NDUFA7,PDHA1,NDUFA2,NDUFC2,CYBA,SDHD,SDHB,MAPK12,COX7A2L,NDUFS7,NDUFS5,SLC25A4
Aspergillus fumigatus	AF293	Over-represented	KEGG_PATHWAY	Thermogenesis	28	368	234	9496	3.27e-07	3.09	NDUFB9,NDUFB7,NDUFB6,NDUFB10,NDUFA12,NDUFB5,COX18,NDUFB3,NDUFB2,COX5A,UQCRH,ACTB,COX14,CYC1,PRKACA,COA4,COA3,NDUFA8,NDUFA7,NDUFA2,NDUFC2,SDHD,SDHB,MAPK12,COX7A2L,NDUFS7,NDUFS5,GNAS
Aspergillus fumigatus	AF293	Over-represented	REACTOME_PATHWAY	Mitochondrial translation initiation	18	554	88	11569	7.2e-07	4.27	MRPS28,MRPS26,MRPS14,MRPS33,MRPS34,MRPL16,MRPL28,MRPL58,MRPL24,MRPL43,MRPS5,MRPL21,MRPL54,MRPL22,MRPS18C,MRPL33,MRPL20,CHCHD1
Aspergillus fumigatus	AF293	Over-represented	REACTOME_PATHWAY	Mitochondrial translation elongation	18	554	88	11569	7.2e-07	4.27	MRPS28,MRPS26,MRPS14,MRPS33,MRPS34,MRPL16,MRPL28,MRPL58,MRPL24,MRPL43,MRPS5,MRPL21,MRPL54,MRPL22,MRPS18C,MRPL33,MRPL20,CHCHD1
Aspergillus fumigatus	AF293	Over-represented	KEGG_PATHWAY	Prion disease	30	368	278	9496	1.01e-06	2.78	C1QB,NDUFB9,NDUFB7,NDUFB6,NDUFB10,NCF1,NDUFA12,NDUFB5,NDUFB3,NDUFB2,COX5A,UQCRH,C8G,CYC1,RAC1,PRKACA,NDUFA8,NDUFA7,NDUFA2,NDUFC2,CYBA,SDHD,SDHB,MAPK12,COX7A2L,PSMA4,NDUFS7,NDUFS5,SLC25A4,C1QC
Aspergillus fumigatus	AF293	Over-represented	REACTOME_PATHWAY	Metabolism	150	554	2206	11569	2.29e-06	1.42	SLC35B3,RPL4,CDA,ISCA1,ACSM3,NDUFA12,ECI1,HNMT,RPL6,TXN2,MAEA,RPS16,NME2P1,SLC25A42,PRKACA,RPS8,RPL23,RPL22,AIP,ACOT13,TALDO1,SDHD,SDHB,COX7A2L,PPA2,PPA1,RBP1,TMEM126A,TMEM126B,HPRT1,NDUFB10,ABHD3,COX18,IDI2,SLC35D2,MRI1,ADIPOR1,OAZ1,OAZ2,PIK3R6,UQCRH,PLD2,SULT1A1,PTPMT1,DHRS7B,AFMID,CHST13,COX14,CYC1,ARSG,LHPP,DECR1,MPST,COA3,PDHA1,ACBD4,UQCC3,IDH2,B3GALT6,PYCR2,CRLS1,COQ4,QDPR,COQ2,HAL,G6PC3,VN…
Aspergillus fumigatus	AF293	Over-represented	REACTOME_PATHWAY	Mitochondrial translation termination	18	554	103	11569	6.92e-06	3.65	MRPS28,MRPS26,MRPS14,MRPS33,MRPS34,MRPL16,MRPL28,MRPL58,MRPL24,MRPL43,MRPS5,MRPL21,MRPL54,MRPL22,MRPS18C,MRPL33,MRPL20,CHCHD1
Aspergillus fumigatus	AF293	Over-represented	REACTOME_PATHWAY	Mitochondrial translation	19	554	115	11569	8.07e-06	3.45	MRPS28,MRPS26,MRPS14,MRPS33,MRPS34,MRPL16,MRPL28,MRPL58,MALSU1,MRPL24,MRPL43,MRPS5,MRPL21,MRPL54,MRPL22,MRPS18C,MRPL33,MRPL20,CHCHD1
Aspergillus fumigatus	AF293	Over-represented	KEGG_PATHWAY	Huntington disease	30	368	311	9496	9.47e-06	2.49	NDUFB9,NDUFB7,NDUFB6,NDUFB10,NDUFA12,NDUFB5,HDAC1,NDUFB3,NDUFB2,CLTB,CLTA,COX5A,UQCRH,POLR2G,CYC1,POLR2I,NDUFA8,NDUFA7,GPX1,GPX3,NDUFA2,NDUFC2,SDHD,SDHB,COX7A2L,PSMA4,NDUFS7,NDUFS5,ULK1,SLC25A4
Aspergillus fumigatus	AF293	Over-represented	KEGG_PATHWAY	Parkinson disease	27	368	271	9496	1.69e-05	2.57	NDUFB9,NDUFB7,NDUFB6,NDUFB10,NDUFA12,NDUFB5,NDUFB3,NDUFB2,CALML4,COX5A,UQCRH,UBE2L3,TXN2,CYC1,PRKACA,NDUFA8,NDUFA7,NDUFA2,NDUFC2,SDHD,SDHB,COX7A2L,PSMA4,NDUFS7,NDUFS5,GNAS,SLC25A4
Aspergillus fumigatus	AF293	Over-represented	REACTOME_PATHWAY	Translation	37	554	372	11569	4.3e-05	2.08	RPL4,MRPS14,MRPS33,MRPS34,MRPL16,MRPL58,MALSU1,RPL6,MRPL54,MRPL33,MRPL20,RPS16,ASCC2,CHCHD1,SEC11A,MRPS28,MRPS26,EIF1AX,RPS8,RPL23,SSR2,RPL22,MRPL28,EIF2S2,MRPL24,MRPL43,MRPS5,MRPL21,MRPS18C,MRPL22,SPCS1,PSMA4,PPA2,PPA1,EIF3H,EIF3F,RPS23
Aspergillus fumigatus	AF293	Over-represented	KEGG_PATHWAY	Amyotrophic lateral sclerosis	30	368	371	9496	0.000237	2.09	NDUFB9,NDUFB7,NDUFB6,NDUFB10,NDUFA12,NDUFB5,NDUFB3,NDUFB2,C9ORF72,COX5A,UQCRH,ACTB,CYC1,RAC1,BID,NDUFA8,NDUFA7,GPX1,GPX3,NDUFA2,NDUFC2,SDHD,SDHB,MAPK12,COX7A2L,PSMA4,NDUFS7,NDUFS5,ULK1,ANG
Aspergillus fumigatus	AF293	Over-represented	REACTOME_PATHWAY	Metabolism of proteins	138	554	2193	11569	0.000314	1.31	RPL4,RAB3A,KDELR1,ECI1,DCAF8,ACTB,RPL6,UBE2L3,RPS16,TFG,FBXO6,PRKACA,NUDT14,B2M,CHCHD1,MEN1,PDIA3,RAB2A,RPS8,IGFBP4,EIF1AX,RPL23,COG4,RPL22,ALG5,SHISA5,MOGS,MRPS18C,DPM2,DPM3,PPA2,PPA1,CLPP,L3MBTL2,MRPL16,ARL2,OMA1,CFP,MRPL20,COMMD8,APH1B,COMMD9,DPH5,IGFBP7,ARSG,MPDU1,OST4,PDHA1,FUCA1,TRAPPC5,IDH2,MRPL28,UBE2A,EIF2S2,LYZ,MRPL24,MRPL21,MRPL22,MSRA,COPS6,VNN1,COPS5,PSMG3,UBA3,RNF181,PAF1,PSMG4,PSMG…
Aspergillus fumigatus	AF293	Over-represented	KEGG_PATHWAY	Alzheimer disease	30	368	391	9496	0.00055	1.98	RTN3,NDUFB9,NDUFB7,NDUFB6,NDUFB10,NDUFA12,NDUFB5,NDUFB3,NDUFB2,CALML4,HSD17B10,COX5A,UQCRH,IKBKB,APH1B,CYC1,BID,PSENEN,NDUFA8,NDUFA7,NDUFA2,NDUFC2,SDHD,SDHB,COX7A2L,PSMA4,NDUFS7,NDUFS5,ULK1,SLC25A4
Aspergillus fumigatus	AF293	Over-represented	KEGG_PATHWAY	Retrograde endocannabinoid signaling	16	368	149	9496	0.00063	2.77	NDUFB9,NDUFA8,NDUFA7,NDUFB7,NDUFB6,NDUFB10,NDUFB5,NDUFA12,NDUFB3,NDUFA2,NDUFB2,NDUFC2,MAPK12,NDUFS7,NDUFS5,PRKACA
Aspergillus fumigatus	AF293	Over-represented	REACTOME_PATHWAY	Innate Immune System	78	554	1155	11569	0.00151	1.41	FCN1,GPI,CDA,SERPINA1,RAB3A,NCF1,TMEM179B,SNAP23,BRK1,ECSIT,ACTB,IKBKB,C8G,CASP10,CTSK,CASP4,C3AR1,OSTF1,RAC1,PRKACA,IKBKE,B2M,MEF2C,HSP90AA1,DYNLT1,RNASET2,IL18,RNASE6,NDUFC2,IRAK3,CYBA,CNPY3,VAMP8,PLPP5,PSMA4,BIN2,PADI2,TLR10,CARD16,ALPK1,C1QB,CLEC12A,GSTP1,WAS,LY96,CFP,RASGRP4,PLD2,RNF135,TRPM2,COMMD9,CLEC7A,STOM,CD14,GCA,PTGES2,POLR3GL,FUCA1,LY86,PDAP1,S100B,LYZ,MAPK12,BST2,ERP44,CD4,FCGR2A,V…
Aspergillus fumigatus	AF293	Over-represented	REACTOME_PATHWAY	Maturation of TCA enzymes and regulation of TCA cycle	6	554	19	11569	0.00163	6.59	ISCA1,SDHAF2,SDHAF3,IDH2,SDHD,SDHB
Aspergillus fumigatus	AF293	Over-represented	REACTOME_PATHWAY	Neutrophil degranulation	39	554	489	11569	0.00212	1.67	FCN1,GPI,CDA,SERPINA1,RAB3A,CLEC12A,TMEM179B,GSTP1,SNAP23,CFP,TRPM2,COMMD9,C3AR1,STOM,OSTF1,CD14,RAC1,B2M,HSP90AA1,GCA,DYNLT1,PTGES2,FUCA1,RNASET2,PDAP1,NDUFC2,CYBA,LYZ,VAMP8,BST2,ERP44,FCGR2A,VNN1,BIN2,PADI2,CYSTM1,LAMTOR2,DEGS1,NIT2
Aspergillus fumigatus	AF293	Over-represented	REACTOME_PATHWAY	Mitochondrial protein degradation	13	554	99	11569	0.00262	2.74	ACAD8,PDHA1,NDUFB6,ECI1,NDUFA2,IDH2,OMA1,TIMM10,COX5A,HSD17B10,ALDH2,CLPP,PRKACA
Aspergillus fumigatus	AF293	Over-represented	KEGG_PATHWAY	Sulfur relay system	4	368	8	9496	0.00277	12.9	MPST,MOCS2,NFS1,TST
Aspergillus fumigatus	AF293	Over-represented	KEGG_PATHWAY	Pathways of neurodegeneration - multiple diseases	32	368	483	9496	0.00369	1.71	NDUFB9,NDUFB7,NDUFB6,NDUFB10,NDUFA12,NDUFB5,NDUFB3,NDUFB2,CALML4,HSD17B10,C9ORF72,COX5A,UQCRH,UBE2L3,CYC1,RAC1,BID,NDUFA8,NDUFA7,GPX1,GPX3,NDUFA2,NDUFC2,SDHD,SDHB,MAPK12,COX7A2L,PSMA4,NDUFS7,NDUFS5,ULK1,SLC25A4
Aspergillus fumigatus	AF293	Over-represented	KEGG_PATHWAY	Antigen processing and presentation	10	368	82	9496	0.00424	3.15	PDIA3,CD74,HLA-DMA,CD4,HSP90AA1,HLA-DRB4,RFXANK,B2M,LGMN,HLA-DQB1
Aspergillus fumigatus	AF293	Over-represented	REACTOME_PATHWAY	Citric acid cycle (TCA cycle)	7	554	33	11569	0.00426	4.43	ISCA1,SDHAF2,SDHAF3,IDH2,IDH3B,SDHD,SDHB
Aspergillus fumigatus	AF293	Over-represented	KEGG_PATHWAY	Carbon metabolism	12	368	117	9496	0.00549	2.65	TKTL2,GPI,MCEE,ECHS1,PDHA1,IDH2,ME1,IDH3B,TALDO1,PGLS,SDHD,SDHB
Aspergillus fumigatus	AF293	Over-represented	REACTOME_PATHWAY	Asparagine N-linked glycosylation	27	554	320	11569	0.00578	1.76	SERPINA1,KDELR1,RAB1B,NPL,ASGR1,CAPZB,TFG,PGM3,NUDT14,MPDU1,PDIA3,OST4,SLC35A1,FUCA1,COG4,TRAPPC5,ALG5,MOGS,COPZ1,DPM2,DPM3,TRAPPC6A,NAGK,SEC22B,ARF5,ENGASE,BET1
Aspergillus fumigatus	AF293	Over-represented	REACTOME_PATHWAY	Pyrophosphate hydrolysis	3	554	3	11569	0.00663	20.88	PPA2,PPA1,LHPP
Aspergillus fumigatus	AF293	Over-represented	REACTOME_PATHWAY	Death Receptor Signaling	16	554	156	11569	0.00771	2.14	PSENEN,BEX3,HDAC1,MCF2,TRADD,OMG,ARHGEF19,UBE2L3,IKBKB,ARHGEF9,APH1B,CASP10,RACK1,ULK1,RAC1,IKBKE
Aspergillus fumigatus	AF293	Over-represented	REACTOME_PATHWAY	Antigen processing-Cross presentation	12	554	100	11569	0.0081	2.51	VAMP8,PDIA3,IKBKB,PSMA4,NCF1,SNAP23,LY96,CYBA,CD14,SEC22B,B2M,PSMB10
Aspergillus fumigatus	AF293	Over-represented	REACTOME_PATHWAY	Detoxification of Reactive Oxygen Species	7	554	38	11569	0.00869	3.85	PRDX5,GPX1,NCF1,GPX3,GSTP1,CYBA,TXN2
Aspergillus fumigatus	AF293	Over-represented	KEGG_PATHWAY	Tuberculosis	15	368	182	9496	0.0109	2.13	CD74,HLA-DRB4,KSR1,TRADD,IL18,RFXANK,CALML4,MAPK12,HLA-DMA,FCGR2A,CLEC7A,CASP10,CD14,BID,HLA-DQB1
Aspergillus fumigatus	AF293	Over-represented	REACTOME_PATHWAY	Protein localization	16	554	166	11569	0.0133	2.01	ATAD1,PEX16,COA4,CYB5A,CAMLG,MTX2,TYSND1,TIMM10,GFER,CHCHD5,HMGCL,COQ2,SERP1,CYC1,MPV17,SLC25A4
Aspergillus fumigatus	AF293	Over-represented	KEGG_PATHWAY	Endocytosis	18	368	252	9496	0.0182	1.84	VPS29,PDCD6IP,CLTB,CLTA,ACTR3B,PLD2,CAPZB,ARPC2,MVB12A,CHMP4B,VPS45,SMAP2,FOLR2,SNX5,SPG21,ARF5,WASHC3,CHMP5
Aspergillus fumigatus	AF293	Over-represented	REACTOME_PATHWAY	ER-Phagosome pathway	10	554	84	11569	0.0186	2.49	VAMP8,PDIA3,IKBKB,PSMA4,SNAP23,LY96,CD14,SEC22B,B2M,PSMB10
Aspergillus fumigatus	AF293	Over-represented	REACTOME_PATHWAY	Regulated Necrosis	8	554	59	11569	0.0218	2.83	HSP90AA1,PDCD6IP,TRADD,CASP4,IL18,CHMP4B,CARD16,UBE2L3
Aspergillus fumigatus	AF293	Over-represented	REACTOME_PATHWAY	Metabolism of amino acids and derivatives	27	554	358	11569	0.0222	1.57	RPL4,OAT,ECHS1,APIP,MRI1,HNMT,OAZ1,HSD17B10,OAZ2,RPL6,TXN2,RIDA,RPS16,KYNU,AFMID,PCBD1,MPST,ACAD8,RPS8,RPL23,RPL22,PYCR2,QDPR,HAL,PSMA4,TST,RPS23
Aspergillus fumigatus	AF293	Over-represented	KEGG_PATHWAY	Citrate cycle (TCA cycle)	5	368	30	9496	0.0272	4.3	PDHA1,IDH2,IDH3B,SDHD,SDHB
Aspergillus fumigatus	AF293	Over-represented	KEGG_PATHWAY	Epstein-Barr virus infection	15	368	205	9496	0.0277	1.89	RB1,PDIA3,HLA-DRB4,HDAC1,TRADD,MAPK12,IKBKB,HLA-DMA,BLNK,VIM,RAC1,BID,IKBKE,B2M,HLA-DQB1
Aspergillus fumigatus	AF293	Over-represented	REACTOME_PATHWAY	Programmed Cell Death	17	554	199	11569	0.0291	1.78	DFFB,HSP90AA1,PDCD6IP,TRADD,CARD8,APIP,IL18,LY96,OMA1,UBE2L3,PSMA4,CASP4,CHMP4B,CD14,VIM,CARD16,BID
Aspergillus fumigatus	AF293	Over-represented	KEGG_PATHWAY	Bacterial invasion of epithelial cells	8	368	78	9496	0.0307	2.65	ARPC2,CLTB,HCLS1,CLTA,ILK,RAC1,ACTR3B,ACTB
Aspergillus fumigatus	AF293	Over-represented	REACTOME_PATHWAY	EPH-ephrin mediated repulsion of cells	7	554	50	11569	0.031	2.92	PSENEN,APH1B,CLTB,CLTA,RAC1,EPHB2,ACTB
Aspergillus fumigatus	AF293	Over-represented	REACTOME_PATHWAY	mRNA Splicing - Minor Pathway	7	554	50	11569	0.031	2.92	SF3B4,POLR2G,SNRNP25,YBX1,SNRPD3,POLR2I,SNRPB
Aspergillus fumigatus	AF293	Over-represented	REACTOME_PATHWAY	EPH-Ephrin signaling	10	554	92	11569	0.0314	2.27	PSENEN,MYL6,APH1B,ARPC2,CLTB,CLTA,RAC1,EPHB2,ACTB,MYL12B
Aspergillus fumigatus	AF293	Over-represented	KEGG_PATHWAY	NOD-like receptor signaling pathway	14	368	189	9496	0.0315	1.91	GABARAPL2,HSP90AA1,CARD8,IL18,CYBA,MAPK12,TXN2,IKBKB,TRPM2,CASP4,PKN2,CARD16,SUGT1,IKBKE
Aspergillus fumigatus	AF293	Over-represented	REACTOME_PATHWAY	Mitochondrial Fatty Acid Beta-Oxidation	6	554	38	11569	0.0334	3.3	MCEE,ECHS1,ACSM3,ECI1,ACOT13,DECR1
Aspergillus fumigatus	AF293	Over-represented	KEGG_PATHWAY	Pyruvate metabolism	6	368	47	9496	0.0341	3.29	PDHA1,ALDH2,AKR1A1,ME1,ACYP2,HAGH
Aspergillus fumigatus	AF293	Over-represented	KEGG_PATHWAY	Salmonella infection	17	368	251	9496	0.0342	1.75	HSP90AA1,DYNLT1,TRADD,DYNLT3,IL18,BRK1,LY96,ACTR3B,ACTB,MAPK12,TXN2,MYL12B,IKBKB,ARPC2,CASP4,CD14,RAC1
Aspergillus fumigatus	AF293	Over-represented	REACTOME_PATHWAY	Immune System	128	554	2296	11569	0.0346	1.16	IFITM3,FCN1,CDA,CSF3R,RAB3A,NCF1,TMEM179B,ACTB,UBE2L3,RNF114,C3AR1,FBXO6,OSTF1,PRKACA,B2M,PDIA3,MEF2C,AIP,RNASE6,TALDO1,CYBA,CNPY3,PLPP5,JAML,BIN2,PADI2,ANAPC4,CARD16,ALPK1,LY96,CFP,RASGRP4,PIK3R6,ANAPC11,PLD2,TRPM2,CD79A,COMMD9,CLEC7A,NDN,SLAMF6,CD14,OST4,HLA-DRB4,POLR3GL,FUCA1,LY86,PILRA,UBE2A,EIF2S2,LYZ,UBAC1,BST2,TREML1,VNN1,COPS5,ARPC2,UBA3,PIN1,DEGS1,TNFSF8,CYSTM1,XAF1,NIT2,DZIP3,LGMN,RNF22…
Aspergillus fumigatus	AF293	Over-represented	KEGG_PATHWAY	Viral life cycle - HIV-1	7	368	64	9496	0.0365	2.82	BST2,KAT2A,CD4,PDCD6IP,SUPT4H1,CHMP4B,PIN1
Aspergillus fumigatus	AF293	Over-represented	REACTOME_PATHWAY	Formation of the ternary complex, and subsequently, the 43S complex	7	554	52	11569	0.0367	2.81	RPS16,RPS8,EIF1AX,EIF3H,EIF3F,EIF2S2,RPS23
Aspergillus fumigatus	AF293	Over-represented	KEGG_PATHWAY	Valine, leucine and isoleucine degradation	6	368	48	9496	0.0369	3.23	ACAD8,HMGCL,MCEE,ECHS1,ALDH2,HSD17B10
Aspergillus fumigatus	AF293	Over-represented	KEGG_PATHWAY	SNARE interactions in vesicular transport	5	368	33	9496	0.0371	3.91	VAMP8,STX8,SNAP23,SEC22B,BET1
Aspergillus fumigatus	AF293	Over-represented	KEGG_PATHWAY	Fc gamma R-mediated phagocytosis	9	368	99	9496	0.0374	2.35	MARCKS,FCGR2A,NCF1,ARPC2,PLA2G4C,WAS,RAC1,ACTR3B,PLD2
Aspergillus fumigatus	AF293	Over-represented	REACTOME_PATHWAY	Synthesis of substrates in N-glycan biosythesis	8	554	66	11569	0.0374	2.53	DPM2,SLC35A1,DPM3,NAGK,ALG5,PGM3,NPL,NUDT14
Aspergillus fumigatus	AF293	Over-represented	REACTOME_PATHWAY	Biosynthesis of the N-glycan precursor (dolichol lipid-linked oligosaccharide, LLO) and transfer to a nascent protein	9	554	81	11569	0.0392	2.32	DPM2,SLC35A1,DPM3,NAGK,ALG5,PGM3,NPL,NUDT14,MPDU1
Aspergillus fumigatus	AF293	Over-represented	REACTOME_PATHWAY	Mitochondrial protein import	8	554	67	11569	0.0402	2.49	COA4,CHCHD5,COQ2,MTX2,CYC1,TIMM10,SLC25A4,GFER
Aspergillus fumigatus	AF293	Over-represented	KEGG_PATHWAY	Yersinia infection	11	368	138	9496	0.0411	2.06	IKBKB,CD4,FCGR2A,ARPC2,IL18,WAS,PKN2,RAC1,ACTR3B,ACTB,MAPK12
Aspergillus fumigatus	AF293	Over-represented	REACTOME_PATHWAY	L13a-mediated translational silencing of Ceruloplasmin expression	11	554	112	11569	0.0416	2.05	RPL4,RPS16,RPS8,EIF1AX,RPL23,RPL22,EIF3H,EIF3F,EIF2S2,RPL6,RPS23
Aspergillus fumigatus	AF293	Over-represented	REACTOME_PATHWAY	GTP hydrolysis and joining of the 60S ribosomal subunit	11	554	113	11569	0.0438	2.03	RPL4,RPS16,RPS8,EIF1AX,RPL23,RPL22,EIF3H,EIF3F,EIF2S2,RPL6,RPS23
Aspergillus fumigatus	AF293	Under-represented	KEGG_PATHWAY	Hepatitis B	26	345	163	9496	7.82e-10	4.39	ATF2,CDKN1A,DDX3X,PIK3CB,ELK1,MAPK9,YWHAQ,MYC,CREB3L2,FADD,JAK2,MAP2K6,EGR2,CREBBP,NFATC2,PRKCA,MAPK14,HSPG2,TGFBR1,TIRAP,DDB1,MAVS,TRAF6,FAS,KRAS,TAB2
Aspergillus fumigatus	AF293	Under-represented	REACTOME_PATHWAY	Gene expression (Transcription)	106	476	1612	11569	5.38e-07	1.6	ATF2,NUP188,MAML2,EHMT1,PHAX,CASC3,GLS,CCND2,MYC,CDC27,PIP4K2A,PIP4K2C,ZNF445,RNF111,ZNF562,DICER1,NRBP1,HCFC1,KAT6A,ZNF714,ZNF398,NUP205,POM121,KMT2A,KMT2C,FOXO3,NDRG1,FOXO1,BCL2L11,ABL1,TP53BP2,HIVEP3,MAP2K6,SMAD2,PLK3,CREBBP,NUP155,VDR,EAF1,TDRD9,NFATC2,TNFRSF10A,NUP153,PHC3,SMAD7,CNOT6,AGO2,ZNF770,CDKN1A,THRA,PHF20,CITED2,SLC2A3,AFF4,RPTOR,MED12,MED13,YWHAQ,ZNF649,XPO5,UBTF,ELOA,CTLA4,PBRM1,T…
Aspergillus fumigatus	AF293	Under-represented	KEGG_PATHWAY	Nucleocytoplasmic transport	17	345	108	9496	1.52e-06	4.33	IPO11,POM121,NUP205,NCBP1,NUP188,NUP155,CSE1L,PHAX,NUP153,NMD3,CASC3,XPO4,XPO5,KPNA6,KPNA4,NUP98,KPNA3
Aspergillus fumigatus	AF293	Under-represented	REACTOME_PATHWAY	Diseases of signal transduction by growth factor receptors and second messengers	39	476	458	11569	2.81e-05	2.07	AMER1,CDKN1A,CAMK2D,MAML2,SHC1,ITGB3,PIK3CB,FOXO3,FOXO1,MAPK9,GOLGA4,BCL2L11,TNKS2,MPRIP,POLR2B,MYC,PIM1,JAK2,MCL1,SMAD2,CREBBP,NCBP1,AGK,CSNK1A1,SYVN1,AXIN1,TGFBR1,MTOR,BCR,EML4,KAT2B,PPFIBP1,IRF4,AGO2,AGGF1,TRIP11,KRAS,FGFR1,BCL2L1
Aspergillus fumigatus	AF293	Under-represented	REACTOME_PATHWAY	RNA Polymerase II Transcription	88	476	1388	11569	2.89e-05	1.54	ZNF770,ATF2,CDKN1A,THRA,MAML2,CITED2,PHF20,EHMT1,PHAX,SLC2A3,CASC3,AFF4,GLS,RPTOR,MED12,MED13,CCND2,YWHAQ,MYC,ZNF649,CDC27,ELOA,PIP4K2A,CTLA4,PIP4K2C,ZNF445,RNF111,ZNF562,PBRM1,TGIF2,CNOT6L,NCBP1,ITGA4,AXIN1,ARID1A,NRBP1,KAT2B,PPM1A,TAL1,KAT6A,ZNF714,PPARG,ITGA5,ZNF398,GTF2A1,CAMK2D,KMT2A,RNMT,POLDIP3,KMT2C,TAF1L,FOXO3,NDRG1,FOXO1,HSPD1,BCL2L11,RBBP5,POLR2B,ABL1,LEO1,TP53BP2,HIVEP3,RFFL,ZNF740,MA…
Aspergillus fumigatus	AF293	Under-represented	KEGG_PATHWAY	Thyroid hormone signaling pathway	16	345	122	9496	3.25e-05	3.61	PFKFB2,CREBBP,THRA,ITGB3,SLC2A1,PRKCA,PIK3CB,FOXO1,MTOR,MED13L,MED12,KAT2B,MED13,TBC1D4,MYC,KRAS
Aspergillus fumigatus	AF293	Under-represented	KEGG_PATHWAY	Pathways in cancer	39	345	533	9496	4.46e-05	2.01	CDKN1A,CAMK2D,SLC2A1,XIAP,CXCR4,LAMC1,PIK3CB,STK4,ELK1,FOXO1,IGF1R,MAPK9,BCL2L11,CCND2,MYC,GNA11,ABL1,PIM1,DVL3,FADD,JAK2,SMAD2,CREBBP,ITGA3,AXIN1,PRKCA,TGFBR1,MTOR,MSH6,BCR,EML4,TRAF6,TRAF5,FAS,KRAS,PPARG,IL6ST,FGFR1,BCL2L1
Aspergillus fumigatus	AF293	Under-represented	KEGG_PATHWAY	FoxO signaling pathway	16	345	133	9496	8.95e-05	3.31	PLK3,CDKN1A,CREBBP,HOMER1,PIK3CB,FOXO3,STK4,MAPK14,FOXO1,TGFBR1,DEPP1,IGF1R,MAPK9,BCL2L11,CCND2,KRAS
Aspergillus fumigatus	AF293	Under-represented	KEGG_PATHWAY	Human T-cell leukemia virus 1 infection	21	345	224	9496	0.000176	2.58	SMAD2,ATF2,FDPS,CDKN1A,EGR2,CREBBP,SLC2A1,NFATC2,XIAP,PIK3CB,ELK1,TGFBR1,ELK4,MAPK9,KAT2B,CCND2,MYC,CDC27,CREB3L2,KRAS,BCL2L1
Aspergillus fumigatus	AF293	Under-represented	REACTOME_PATHWAY	Metabolism of lipids	53	476	760	11569	0.000181	1.69	PIK3CB,PIK3C2B,MED12,MED13,SMPD1,OSBP,PIP4K2A,TNFAIP8L3,PIP4K2C,LDLRAP1,GGT1,STARD4,PCYT1A,HMGCS1,ELOVL5,ACSL3,TIAM2,CH25H,PHOSPHO1,PRKD3,THRAP3,GPD2,B3GNT5,MTF1,MAPKAPK2,PPARG,B4GALT5,SGMS2,SELENOI,AGPAT4,UGCG,B3GALNT1,MBTPS1,FDPS,OSBPL8,SEC24B,CREBBP,SEC24A,NFYA,CHKA,AGK,VDR,PLEKHA5,PLEKHA6,SYNJ2,MED13L,PLEKHA8,SQLE,FABP4,FABP5,PNPLA3,LPIN1,CDS2
Aspergillus fumigatus	AF293	Under-represented	REACTOME_PATHWAY	Generic Transcription Pathway	78	476	1266	11569	0.000238	1.5	ZNF770,ATF2,CDKN1A,THRA,MAML2,CITED2,PHF20,EHMT1,SLC2A3,GLS,RPTOR,MED12,MED13,CCND2,YWHAQ,MYC,ZNF649,CDC27,ELOA,PIP4K2A,CTLA4,PIP4K2C,ZNF445,RNF111,ZNF562,PBRM1,TGIF2,CNOT6L,ITGA4,AXIN1,ARID1A,NRBP1,KAT2B,PPM1A,TAL1,KAT6A,ZNF714,PPARG,ITGA5,ZNF398,CAMK2D,KMT2A,KMT2C,TAF1L,FOXO3,NDRG1,FOXO1,HSPD1,BCL2L11,RBBP5,POLR2B,ABL1,TP53BP2,HIVEP3,RFFL,ZNF740,MAP2K6,SMAD2,PTPN1,PLK3,CREBBP,NFYA,VDR,MGA,NFATC…
Aspergillus fumigatus	AF293	Under-represented	REACTOME_PATHWAY	FOXO-mediated transcription of cell death genes	6	476	16	11569	0.000343	9.11	CREBBP,BCL2L11,NFYA,CITED2,FOXO3,FOXO1
Aspergillus fumigatus	AF293	Under-represented	KEGG_PATHWAY	TNF signaling pathway	14	345	119	9496	0.000359	3.24	ATF2,XIAP,PIK3CB,MAPK14,MAPK9,ITCH,TRAF5,CREB3L2,FAS,TAB3,TAB2,FADD,DNM1L,MAP2K6
Aspergillus fumigatus	AF293	Under-represented	KEGG_PATHWAY	Longevity regulating pathway	12	345	90	9496	0.000385	3.67	RPTOR,ATF2,RB1CC1,CREB3L2,EHMT1,KRAS,PPARG,PIK3CB,FOXO3,FOXO1,MTOR,IGF1R
Aspergillus fumigatus	AF293	Under-represented	KEGG_PATHWAY	Hepatocellular carcinoma	17	345	170	9496	0.000436	2.75	SMAD2,CDKN1A,PBRM1,SHC1,CSNK1A1,AXIN1,PRKCA,PIK3CB,ARID1A,ELK1,TGFBR1,MTOR,IGF1R,MYC,DVL3,KRAS,BCL2L1
Aspergillus fumigatus	AF293	Under-represented	KEGG_PATHWAY	Human immunodeficiency virus 1 infection	19	345	214	9496	0.00076	2.44	NFATC2,CXCR4,PRKCA,PIK3CB,MAPK14,MTOR,DCAF1,DDB1,MAPK9,GNA11,TRAF6,TRAF5,FAS,KRAS,TAB2,FADD,MAP2K6,AP1M1,BCL2L1
Aspergillus fumigatus	AF293	Under-represented	KEGG_PATHWAY	Prolactin signaling pathway	10	345	71	9496	0.000993	3.88	MAPK9,CCND2,CISH,SHC1,KRAS,PIK3CB,FOXO3,JAK2,MAPK14,SOCS6
Aspergillus fumigatus	AF293	Under-represented	REACTOME_PATHWAY	MAP kinase activation	10	476	63	11569	0.00101	3.86	MEF2A,MAPK9,ATF2,TRAF6,MAPKAPK2,TAB3,TAB2,MAPK14,ELK1,MAP2K6
Aspergillus fumigatus	AF293	Under-represented	KEGG_PATHWAY	ErbB signaling pathway	11	345	86	9496	0.00105	3.52	MAPK9,CAMK2D,CDKN1A,SHC1,MYC,ABL1,KRAS,PRKCA,PIK3CB,ELK1,MTOR
Aspergillus fumigatus	AF293	Under-represented	REACTOME_PATHWAY	Cytokine Signaling in Immune system	52	476	800	11569	0.00107	1.58	ATF2,CDKN1A,IL1RN,NUP188,PIK3CB,ELK1,MYC,PIM1,KPNA4,JAK2,KPNA3,MEF2A,CISH,PIAS1,ZEB1,IRF4,TRAF6,MAPKAPK2,RAPGEF1,IGHE,IL6ST,USP14,POM121,CAMK2D,NUP205,SHC1,FOXO3,FOXO1,MAPK9,BCL2L11,STX3,SOCS6,MCL1,MAP2K6,HSPA9,SMAD2,PTPN1,NUP155,FANCA,NUP153,IFNLR1,MAPK14,SMAD7,MAVS,TRIM35,TAB3,KRAS,TAB2,PTPN7,BRWD1,EIF4G3,BCL2L1
Aspergillus fumigatus	AF293	Under-represented	KEGG_PATHWAY	JAK-STAT signaling pathway	16	345	168	9496	0.00113	2.62	CDKN1A,CREBBP,CISH,IFNLR1,PIK3CB,MTOR,PIAS1,CCND2,MYC,PIM1,JAK2,IL6ST,SOCS6,STAM2,MCL1,BCL2L1
Aspergillus fumigatus	AF293	Under-represented	KEGG_PATHWAY	Colorectal cancer	11	345	87	9496	0.00114	3.48	SMAD2,MSH6,MAPK9,CDKN1A,BCL2L11,MYC,AXIN1,KRAS,PIK3CB,TGFBR1,MTOR
Aspergillus fumigatus	AF293	Under-represented	REACTOME_PATHWAY	Phospholipid metabolism	20	476	214	11569	0.0013	2.27	OSBPL8,PCYT1A,CHKA,AGK,PLEKHA5,PLEKHA6,SYNJ2,PIK3CB,SELENOI,PIK3C2B,PLEKHA8,AGPAT4,PHOSPHO1,GPD2,PNPLA3,PIP4K2A,TNFAIP8L3,PIP4K2C,LPIN1,CDS2
Aspergillus fumigatus	AF293	Under-represented	KEGG_PATHWAY	PD-L1 expression and PD-1 checkpoint pathway in cancer	11	345	90	9496	0.00149	3.36	EML4,CD274,TRAF6,NFATC2,KRAS,PIK3CB,JAK2,MAPK14,TIRAP,MTOR,MAP2K6
Aspergillus fumigatus	AF293	Under-represented	KEGG_PATHWAY	Human cytomegalovirus infection	19	345	227	9496	0.0015	2.3	ATF2,CDKN1A,ITGB3,NFATC2,CXCR4,PRKCA,PIK3CB,MAPK14,ELK1,MTOR,MYC,GNA11,TRAF5,CXCR2,CREB3L2,FAS,KRAS,FADD,MAP2K6
Aspergillus fumigatus	AF293	Under-represented	REACTOME_PATHWAY	Regulation of cholesterol biosynthesis by SREBP (SREBF)	9	476	54	11569	0.0015	4.05	FDPS,MBTPS1,SQLE,SEC24B,CREBBP,SEC24A,NFYA,HMGCS1,MTF1
Aspergillus fumigatus	AF293	Under-represented	KEGG_PATHWAY	Growth hormone synthesis, secretion and action	13	345	122	9496	0.00152	2.93	ATF2,CREBBP,SHC1,PRKCA,PIK3CB,MAPK14,MTOR,MAPK9,GNA11,CREB3L2,KRAS,JAK2,MAP2K6
Aspergillus fumigatus	AF293	Under-represented	KEGG_PATHWAY	Prostate cancer	12	345	106	9496	0.00154	3.12	CDKN1A,CREBBP,ZEB1,CREB3L2,KRAS,PIK3CB,FOXO1,ETV5,MTOR,SLC19A1,FGFR1,IGF1R
Aspergillus fumigatus	AF293	Under-represented	REACTOME_PATHWAY	FOXO-mediated transcription	10	476	67	11569	0.00158	3.63	SMAD2,KAT2B,CDKN1A,CREBBP,BCL2L11,NFYA,YWHAQ,CITED2,FOXO3,FOXO1
Aspergillus fumigatus	AF293	Under-represented	REACTOME_PATHWAY	SUMOylation	18	476	187	11569	0.00179	2.34	CREBBP,POM121,NUP205,NUP188,THRA,NUP155,VDR,DNMT3A,NUP153,PHC3,PIAS1,RNF168,STAG2,SENP5,TDG,NRIP1,PPARG,TP53BP1
Aspergillus fumigatus	AF293	Under-represented	REACTOME_PATHWAY	Signaling by Interleukins	34	476	471	11569	0.0019	1.75	USP14,ATF2,CDKN1A,IL1RN,SHC1,PIK3CB,FOXO3,ELK1,FOXO1,MAPK9,MYC,PIM1,STX3,JAK2,MCL1,MAP2K6,MEF2A,HSPA9,SMAD2,CISH,IFNLR1,MAPK14,ZEB1,IRF4,TRAF6,MAPKAPK2,RAPGEF1,IGHE,TAB3,TAB2,PTPN7,IL6ST,BRWD1,BCL2L1
Aspergillus fumigatus	AF293	Under-represented	REACTOME_PATHWAY	Transcriptional Regulation by TP53	28	476	361	11569	0.00195	1.89	ATF2,CDKN1A,PHF20,EHMT1,TAF1L,NDRG1,GLS,RPTOR,YWHAQ,POLR2B,TP53BP2,ELOA,PIP4K2A,PIP4K2C,RFFL,MAP2K6,PLK3,CREBBP,CNOT6L,TNFRSF10A,MAPK14,MTOR,CNOT6,KAT6A,AGO2,TAF7,FAS,TNRC6B
Aspergillus fumigatus	AF293	Under-represented	REACTOME_PATHWAY	activated TAK1 mediates p38 MAPK activation	6	476	23	11569	0.00208	6.34	TRAF6,MAPKAPK2,TAB3,TAB2,MAPK14,MAP2K6
Aspergillus fumigatus	AF293	Under-represented	KEGG_PATHWAY	Lipid and atherosclerosis	18	345	216	9496	0.00218	2.29	CAMK2D,NFATC2,PRKCA,TNFRSF10A,PIK3CB,MAPK14,TIRAP,HSPD1,MAPK9,TRAF6,FAS,KRAS,TAB2,PPARG,JAK2,LDLR,MAP2K6,BCL2L1
Aspergillus fumigatus	AF293	Under-represented	KEGG_PATHWAY	EGFR tyrosine kinase inhibitor resistance	10	345	80	9496	0.00232	3.44	BCL2L11,SHC1,KRAS,PRKCA,PIK3CB,FOXO3,JAK2,MTOR,BCL2L1,IGF1R
Aspergillus fumigatus	AF293	Under-represented	REACTOME_PATHWAY	RHOB GTPase cycle	10	476	71	11569	0.00238	3.42	NET1,BCR,ARHGAP21,STK10,CAVIN1,DAAM1,SOWAHC,STARD8,ARHGAP26,TJP2
Aspergillus fumigatus	AF293	Under-represented	REACTOME_PATHWAY	Interleukin-17 signaling	10	476	71	11569	0.00238	3.42	MEF2A,MAPK9,ATF2,TRAF6,MAPKAPK2,TAB3,TAB2,MAPK14,ELK1,MAP2K6
Aspergillus fumigatus	AF293	Under-represented	KEGG_PATHWAY	MAPK signaling pathway	22	345	300	9496	0.00294	2.02	ATF2,PRKCA,STK4,MAPK14,ELK1,TGFBR1,IGF1R,ELK4,MAPK9,PPM1A,CACNB4,MYC,TRAF6,MAPKAPK2,FAS,RAPGEF2,KRAS,TAB2,PTPN7,MAP4K3,MAP2K6,FGFR1
Aspergillus fumigatus	AF293	Under-represented	KEGG_PATHWAY	Viral carcinogenesis	17	345	205	9496	0.00316	2.28	ATF2,GTF2A1,CDKN1A,EGR2,CREBBP,DDX3X,PIK3CB,DDB1,KAT2B,CCND2,YWHAQ,MAPKAPK2,TRAF5,CREB3L2,REL,KRAS,IL6ST
Aspergillus fumigatus	AF293	Under-represented	KEGG_PATHWAY	IgSF CAM signaling	22	345	302	9496	0.00316	2.01	TRIO,ITGA4,UNC5B,ITGB3,PRKCA,PIK3CB,MAPK14,LY9,FOXO1,MAPK9,CDH2,TRAF6,PLXNA2,ABL1,RAPGEF2,CD226,MBP,ITGA5,RAPGEF6,NECTIN3,TJP2,FGFR1
Aspergillus fumigatus	AF293	Under-represented	REACTOME_PATHWAY	SUMO E3 ligases SUMOylate target proteins	17	476	181	11569	0.00319	2.28	CREBBP,POM121,NUP205,NUP188,THRA,NUP155,VDR,DNMT3A,NUP153,PHC3,PIAS1,RNF168,STAG2,TDG,NRIP1,PPARG,TP53BP1
Aspergillus fumigatus	AF293	Under-represented	REACTOME_PATHWAY	Immune System	119	476	2296	11569	0.00382	1.26	ATF2,IL1RN,NUP188,ELK1,DCAF1,STK10,MYC,RNF19A,CDC27,PIM1,KPNA4,KPNA3,RNF111,MEF2A,AREL1,CISH,CD300A,UBE4A,ATP11B,ARMC8,KCTD7,PIAS1,MAPKAPK2,CD226,IL6ST,ARL8A,CD274,NUP205,POM121,KMT2A,SHC1,KMT2C,FOXO3,FOXO1,UBE2J1,CRACR2A,BCL2L11,KIF3B,RNF216,ABL1,FADD,SOCS6,MCL1,AP1M1,MAP2K6,RAP1GAP2,HSPA9,SMAD2,CREBBP,NUP155,FANCA,KLHL21,NFATC2,IFNLR1,LNPEP,NBEAL2,NUP153,MEX3C,FBXO30,SMAD7,MAVS,AGO2,CD207,REL,T…
Aspergillus fumigatus	AF293	Under-represented	KEGG_PATHWAY	Central carbon metabolism in cancer	9	345	71	9496	0.00398	3.49	LDHB,MYC,SLC2A1,PGAM4,KRAS,PIK3CB,MTOR,FGFR1,GLS
Aspergillus fumigatus	AF293	Under-represented	REACTOME_PATHWAY	Post-translational protein modification	85	476	1548	11569	0.00398	1.33	CDKN1A,THRA,NUP188,PIGO,GALNT18,USP34,MIA3,LAMC1,GALNT10,SENP5,CDH2,MYC,RUVBL1,UBXN7,NSF,SHPRH,ST6GAL1,COG8,CISH,SLC35C1,DNMT3A,AXIN1,MUL1,TGFBR1,KCTD7,PIAS1,HCFC1,RNF168,DDB1,KAT2B,TRAF6,B3GNT5,RAB35,B3GNT2,PPARG,PIGG,STAM2,SEC22C,B4GALT5,AMER1,USP14,POM121,NUP205,GOSR2,DCUN1D3,DLST,ABRAXAS2,TNKS2,RBBP5,TDG,NRIP1,LEO1,FEM1C,MGAT2,DCAF10,TP53BP1,SOCS6,GALNT7,SMAD2,MBTPS1,SEC24B,CREBBP,OPN3,SEC24A…
Aspergillus fumigatus	AF293	Under-represented	REACTOME_PATHWAY	Cellular response to heat stress	11	476	91	11569	0.00405	2.94	RPTOR,HSPA9,CAMK2D,CREBBP,POM121,NUP205,NUP188,NUP155,MAPKAPK2,NUP153,MTOR
Aspergillus fumigatus	AF293	Under-represented	KEGG_PATHWAY	Neurotrophin signaling pathway	12	345	120	9496	0.0041	2.75	MAPK9,CAMK2D,SHC1,TRAF6,MAPKAPK2,MATK,ABL1,RAPGEF1,KRAS,PIK3CB,FOXO3,MAPK14
Aspergillus fumigatus	AF293	Under-represented	REACTOME_PATHWAY	Toll Like Receptor 3 (TLR3) Cascade	12	476	106	11569	0.00411	2.75	MEF2A,MAPK9,USP14,ATF2,TRAF6,MAPKAPK2,TAB3,TAB2,FADD,MAPK14,ELK1,MAP2K6
Aspergillus fumigatus	AF293	Under-represented	REACTOME_PATHWAY	SUMOylation of DNA damage response and repair proteins	10	476	78	11569	0.00453	3.12	RNF168,POM121,NUP205,STAG2,NUP188,NUP155,TDG,NUP153,PHC3,PIAS1
Aspergillus fumigatus	AF293	Under-represented	KEGG_PATHWAY	Cellular senescence	14	345	157	9496	0.00456	2.45	SMAD2,CDKN1A,NFATC2,PIK3CB,FOXO3,MAPK14,FOXO1,TGFBR1,MTOR,CCND2,MYC,MAPKAPK2,KRAS,MAP2K6
Aspergillus fumigatus	AF293	Under-represented	KEGG_PATHWAY	Kaposi sarcoma-associated herpesvirus infection	16	345	196	9496	0.00503	2.25	CDKN1A,CREBBP,NFATC2,PIK3CB,MAPK14,MTOR,MAPK9,CD200R1,MYC,MAPKAPK2,FAS,KRAS,FADD,JAK2,IL6ST,MAP2K6
Aspergillus fumigatus	AF293	Under-represented	REACTOME_PATHWAY	MyD88-independent TLR4 cascade	12	476	111	11569	0.00583	2.63	MEF2A,MAPK9,USP14,ATF2,TRAF6,MAPKAPK2,TAB3,TAB2,FADD,MAPK14,ELK1,MAP2K6
Aspergillus fumigatus	AF293	Under-represented	REACTOME_PATHWAY	TRIF (TICAM1)-mediated TLR4 signaling	12	476	111	11569	0.00583	2.63	MEF2A,MAPK9,USP14,ATF2,TRAF6,MAPKAPK2,TAB3,TAB2,FADD,MAPK14,ELK1,MAP2K6
Aspergillus fumigatus	AF293	Under-represented	KEGG_PATHWAY	Insulin resistance	11	345	109	9496	0.00605	2.78	MAPK9,PTPN1,TBC1D4,GFPT1,PPP1R3D,CREB3L2,SLC2A1,MLX,PIK3CB,FOXO1,MTOR
Aspergillus fumigatus	AF293	Under-represented	REACTOME_PATHWAY	NS1 Mediated Effects on Host Pathways	7	476	41	11569	0.00615	4.15	POM121,NUP205,NUP188,NUP155,KPNA4,NUP153,KPNA3
Aspergillus fumigatus	AF293	Under-represented	KEGG_PATHWAY	PI3K-Akt signaling pathway	24	345	362	9496	0.00624	1.82	ATF2,CDKN1A,ITGA4,ITGA3,ITGB3,PRKCA,PIK3CB,LAMC1,FOXO3,MTOR,IGF1R,RPTOR,BCL2L11,CCND2,YWHAQ,MYC,CREB3L2,ITGB8,KRAS,ITGA5,JAK2,MCL1,FGFR1,BCL2L1
Aspergillus fumigatus	AF293	Under-represented	REACTOME_PATHWAY	snRNP Assembly	8	476	54	11569	0.00627	3.6	POM121,NUP205,NUP188,NCBP1,NUP155,DDX20,PHAX,NUP153
Aspergillus fumigatus	AF293	Under-represented	REACTOME_PATHWAY	Metabolism of non-coding RNA	8	476	54	11569	0.00627	3.6	POM121,NUP205,NUP188,NCBP1,NUP155,DDX20,PHAX,NUP153
Aspergillus fumigatus	AF293	Under-represented	REACTOME_PATHWAY	MyD88 cascade initiated on plasma membrane	11	476	97	11569	0.00637	2.76	MEF2A,MAPK9,USP14,ATF2,TRAF6,MAPKAPK2,TAB3,TAB2,MAPK14,ELK1,MAP2K6
Aspergillus fumigatus	AF293	Under-represented	REACTOME_PATHWAY	Toll Like Receptor 10 (TLR10) Cascade	11	476	97	11569	0.00637	2.76	MEF2A,MAPK9,USP14,ATF2,TRAF6,MAPKAPK2,TAB3,TAB2,MAPK14,ELK1,MAP2K6
Aspergillus fumigatus	AF293	Under-represented	REACTOME_PATHWAY	Toll Like Receptor 5 (TLR5) Cascade	11	476	97	11569	0.00637	2.76	MEF2A,MAPK9,USP14,ATF2,TRAF6,MAPKAPK2,TAB3,TAB2,MAPK14,ELK1,MAP2K6
Aspergillus fumigatus	AF293	Under-represented	KEGG_PATHWAY	Chronic myeloid leukemia	9	345	77	9496	0.00653	3.22	BCR,CDKN1A,SHC1,MYC,ABL1,KRAS,PIK3CB,TGFBR1,BCL2L1
Aspergillus fumigatus	AF293	Under-represented	REACTOME_PATHWAY	Regulation of FOXO transcriptional activity by acetylation	4	476	10	11569	0.00665	9.72	KAT2B,CREBBP,FOXO3,FOXO1
Aspergillus fumigatus	AF293	Under-represented	REACTOME_PATHWAY	MyD88:MAL(TIRAP) cascade initiated on plasma membrane	12	476	113	11569	0.00666	2.58	MEF2A,MAPK9,USP14,ATF2,TRAF6,MAPKAPK2,TAB3,TAB2,MAPK14,ELK1,TIRAP,MAP2K6
Aspergillus fumigatus	AF293	Under-represented	REACTOME_PATHWAY	Toll Like Receptor TLR6:TLR2 Cascade	12	476	113	11569	0.00666	2.58	MEF2A,MAPK9,USP14,ATF2,TRAF6,MAPKAPK2,TAB3,TAB2,MAPK14,ELK1,TIRAP,MAP2K6
Aspergillus fumigatus	AF293	Under-represented	REACTOME_PATHWAY	Cellular responses to stimuli	54	476	917	11569	0.00675	1.43	ATF2,CDKN1A,NUP188,CITED2,ITGB3,EHMT1,PIK3CB,CABIN1,RPTOR,TATDN2,MYC,CDC27,CREB3L2,LONP1,UBXN7,SZT2,DIS3,MUL1,HSPG2,MTF1,MAPKAPK2,ITGA5,AMER1,POM121,CAMK2D,NUP205,SHC1,GOSR2,FOXO3,HSPD1,STIP1,MAPK9,GNA11,NRIP1,ABL1,FNIP2,MAP2K6,HSPA9,PTPN1,MBTPS1,CREBBP,NUP155,NFYA,EDEM1,GFPT1,SYVN1,NUP153,MAPK14,PHC3,MTOR,MAFG,MAFK,TNRC6B,BCL2L1
Aspergillus fumigatus	AF293	Under-represented	KEGG_PATHWAY	Notch signaling pathway	8	345	62	9496	0.00684	3.55	KAT2B,ITCH,CREBBP,TLE1,ATXN1,MAML2,DVL3,DTX2
Aspergillus fumigatus	AF293	Under-represented	REACTOME_PATHWAY	Synthesis of PIPs at the plasma membrane	8	476	55	11569	0.00694	3.54	PLEKHA5,PIP4K2A,PLEKHA6,SYNJ2,PIK3CB,PIP4K2C,PLEKHA8,PIK3C2B
Aspergillus fumigatus	AF293	Under-represented	REACTOME_PATHWAY	Myogenesis	6	476	30	11569	0.00696	4.86	SPAG9,MEF2A,CDH2,ABL1,MAPK14,MAP2K6
Aspergillus fumigatus	AF293	Under-represented	KEGG_PATHWAY	Proteoglycans in cancer	16	345	204	9496	0.00724	2.16	SMAD2,CDKN1A,CAMK2D,ITGB3,PRKCA,PIK3CB,MAPK14,HSPG2,ELK1,MTOR,IGF1R,MYC,FAS,KRAS,ITGA5,FGFR1
Aspergillus fumigatus	AF293	Under-represented	REACTOME_PATHWAY	MAPK targets/ Nuclear events mediated by MAP kinases	6	476	31	11569	0.00802	4.7	MEF2A,MAPK9,ATF2,MAPKAPK2,MAPK14,ELK1
Aspergillus fumigatus	AF293	Under-represented	REACTOME_PATHWAY	Toll Like Receptor TLR1:TLR2 Cascade	12	476	116	11569	0.00807	2.51	MEF2A,MAPK9,USP14,ATF2,TRAF6,MAPKAPK2,TAB3,TAB2,MAPK14,ELK1,TIRAP,MAP2K6
Aspergillus fumigatus	AF293	Under-represented	REACTOME_PATHWAY	Toll Like Receptor 2 (TLR2) Cascade	12	476	116	11569	0.00807	2.51	MEF2A,MAPK9,USP14,ATF2,TRAF6,MAPKAPK2,TAB3,TAB2,MAPK14,ELK1,TIRAP,MAP2K6
Aspergillus fumigatus	AF293	Under-represented	REACTOME_PATHWAY	HIV Life Cycle	14	476	149	11569	0.00832	2.28	GTF2A1,POM121,NUP205,NCBP1,NUP188,NUP155,RNMT,CXCR4,TAF1L,NUP153,POLR2B,UBAP1,ELOA,TAF7
Aspergillus fumigatus	AF293	Under-represented	REACTOME_PATHWAY	Transcriptional regulation by RUNX3	10	476	87	11569	0.00923	2.79	SMAD2,KAT2B,CDKN1A,CREBBP,BCL2L11,MAML2,ITGA4,MYC,KRAS,FOXO3
Aspergillus fumigatus	AF293	Under-represented	REACTOME_PATHWAY	Chromatin modifying enzymes	21	476	275	11569	0.00957	1.86	ATF2,CREBBP,SETD2,PBRM1,SETD3,KMT2A,PHF20,KMT2C,DNMT3A,EHMT1,ASH1L,ARID1A,TAF5L,HCFC1,KAT2B,RBBP5,KAT6A,RUVBL1,JAK2,BRWD1,RCOR1
Aspergillus fumigatus	AF293	Under-represented	REACTOME_PATHWAY	TRAF6 mediated induction of NFkB and MAP kinases upon TLR7/8 or 9 activation	11	476	103	11569	0.00962	2.6	MEF2A,MAPK9,USP14,ATF2,TRAF6,MAPKAPK2,TAB3,TAB2,MAPK14,ELK1,MAP2K6
Aspergillus fumigatus	AF293	Under-represented	KEGG_PATHWAY	Salmonella infection	18	345	251	9496	0.00996	1.97	CSE1L,TNFRSF10A,PIK3CB,MAPK14,TIRAP,PIK3C2B,MAPK9,FYCO1,PODXL,MYC,TRAF6,TAB3,KPNA4,TAB2,FADD,KPNA3,ARL8A,MAP2K6
Aspergillus fumigatus	AF293	Under-represented	REACTOME_PATHWAY	Late Phase of HIV Life Cycle	13	476	136	11569	0.0101	2.32	GTF2A1,POM121,NUP205,NCBP1,NUP188,NUP155,RNMT,TAF1L,NUP153,POLR2B,UBAP1,ELOA,TAF7
Aspergillus fumigatus	AF293	Under-represented	REACTOME_PATHWAY	MyD88 dependent cascade initiated on endosome	11	476	104	11569	0.0103	2.57	MEF2A,MAPK9,USP14,ATF2,TRAF6,MAPKAPK2,TAB3,TAB2,MAPK14,ELK1,MAP2K6
Aspergillus fumigatus	AF293	Under-represented	REACTOME_PATHWAY	Metabolism of steroids	14	476	153	11569	0.0103	2.22	FDPS,MBTPS1,CREBBP,SEC24B,STARD4,SEC24A,NFYA,HMGCS1,VDR,SQLE,CH25H,MTF1,OSBP,LDLRAP1
Aspergillus fumigatus	AF293	Under-represented	KEGG_PATHWAY	AGE-RAGE signaling pathway in diabetic complications	10	345	101	9496	0.0108	2.73	SMAD2,MAPK9,PIM1,KRAS,PRKCA,PIK3CB,JAK2,MAPK14,FOXO1,TGFBR1
Aspergillus fumigatus	AF293	Under-represented	KEGG_PATHWAY	Insulin signaling pathway	12	345	138	9496	0.0115	2.39	RPTOR,MAPK9,PTPN1,SHC1,PDE3B,PPP1R3D,RAPGEF1,KRAS,PIK3CB,ELK1,FOXO1,MTOR
Aspergillus fumigatus	AF293	Under-represented	REACTOME_PATHWAY	Transcriptional regulation by RUNX1	18	476	227	11569	0.0124	1.93	CREBBP,PBRM1,KMT2A,KMT2C,AXIN1,NFATC2,ARID1A,PHC3,KAT2B,ITCH,RYBP,CCND2,TAL1,RBBP5,AGO2,ABL1,CTLA4,TNRC6B
Aspergillus fumigatus	AF293	Under-represented	REACTOME_PATHWAY	rRNA modification in the nucleus and cytosol	8	476	62	11569	0.0132	3.14	NOP14,UTP4,PDCD11,KRR1,WDR3,HEATR1,DHX37,UTP20
Aspergillus fumigatus	AF293	Under-represented	REACTOME_PATHWAY	Toll Like Receptor 7/8 (TLR7/8) Cascade	11	476	108	11569	0.0132	2.48	MEF2A,MAPK9,USP14,ATF2,TRAF6,MAPKAPK2,TAB3,TAB2,MAPK14,ELK1,MAP2K6
Aspergillus fumigatus	AF293	Under-represented	REACTOME_PATHWAY	Transport of the SLBP independent Mature mRNA	6	476	35	11569	0.0134	4.17	POM121,NUP205,NUP188,NCBP1,NUP155,NUP153
Aspergillus fumigatus	AF293	Under-represented	REACTOME_PATHWAY	Synthesis of PE	4	476	13	11569	0.0145	7.48	PHOSPHO1,CHKA,LPIN1,SELENOI
Aspergillus fumigatus	AF293	Under-represented	REACTOME_PATHWAY	SARS-CoV-2 activates/modulates innate and adaptive immune responses	12	476	126	11569	0.0145	2.31	MAVS,SEC24B,CREBBP,POM121,NUP205,SEC24A,NUP188,NUP155,TRAF6,TAB3,NUP153,TAB2
Aspergillus fumigatus	AF293	Under-represented	REACTOME_PATHWAY	Unfolded Protein Response (UPR)	10	476	94	11569	0.0149	2.59	MBTPS1,TATDN2,NFYA,SHC1,DIS3,GOSR2,EDEM1,GFPT1,CREB3L2,SYVN1
Aspergillus fumigatus	AF293	Under-represented	REACTOME_PATHWAY	Transport of the SLBP Dependant Mature mRNA	6	476	36	11569	0.0151	4.05	POM121,NUP205,NUP188,NCBP1,NUP155,NUP153
Aspergillus fumigatus	AF293	Under-represented	KEGG_PATHWAY	Signaling pathways regulating pluripotency of stem cells	12	345	144	9496	0.0154	2.29	SMAD2,MYC,KAT6A,AXIN1,DVL3,KRAS,PIK3CB,IL6ST,JAK2,MAPK14,FGFR1,IGF1R
Aspergillus fumigatus	AF293	Under-represented	KEGG_PATHWAY	Alcoholic liver disease	12	345	144	9496	0.0154	2.29	MAPK9,TRAF6,FAS,TAB3,TAB2,FADD,FOXO3,LPIN1,MAPK14,TIRAP,FOXO1,MAP2K6
Aspergillus fumigatus	AF293	Under-represented	KEGG_PATHWAY	Focal adhesion	15	345	203	9496	0.0157	2.03	ITGA4,SHC1,ITGA3,ITGB3,XIAP,PRKCA,PIK3CB,LAMC1,ELK1,IGF1R,MAPK9,CCND2,RAPGEF1,ITGB8,ITGA5
Aspergillus fumigatus	AF293	Under-represented	REACTOME_PATHWAY	Toll Like Receptor 9 (TLR9) Cascade	11	476	111	11569	0.0158	2.41	MEF2A,MAPK9,USP14,ATF2,TRAF6,MAPKAPK2,TAB3,TAB2,MAPK14,ELK1,MAP2K6
Aspergillus fumigatus	AF293	Under-represented	REACTOME_PATHWAY	Chromatin organization	21	476	290	11569	0.0163	1.76	ATF2,CREBBP,SETD2,PBRM1,SETD3,KMT2A,PHF20,KMT2C,DNMT3A,EHMT1,ASH1L,ARID1A,TAF5L,HCFC1,KAT2B,RBBP5,KAT6A,RUVBL1,JAK2,BRWD1,RCOR1
Aspergillus fumigatus	AF293	Under-represented	REACTOME_PATHWAY	Membrane Trafficking	39	476	647	11569	0.0164	1.47	NBAS,GOSR2,MIA3,GOLGA4,GOLGA5,YWHAQ,KIF3B,TBC1D13,KIF1B,LDLRAP1,LDLR,AP1M1,NSF,NAA30,COG8,SEC24B,OPN3,SEC24A,EXOC8,DENND4A,TRAPPC10,RALGAPA2,DENND4C,LNPEP,SYNJ2,PUM1,GJD3,KIF2A,TBC1D4,KIF16B,RAB35,UBAP1,NAA35,TRIP11,RAB3GAP2,STAM2,CNIH3,PAFAH1B2,SEC22C
Aspergillus fumigatus	AF293	Under-represented	REACTOME_PATHWAY	Interleukin-4 and Interleukin-13 signaling	11	476	112	11569	0.0167	2.39	CDKN1A,ZEB1,IRF4,MYC,PIM1,IGHE,FOXO3,JAK2,FOXO1,BCL2L1,MCL1
Aspergillus fumigatus	AF293	Under-represented	REACTOME_PATHWAY	NOD1/2 Signaling Pathway	6	476	37	11569	0.0168	3.94	ITCH,TRAF6,TAB3,TAB2,MAPK14,MAP2K6
Aspergillus fumigatus	AF293	Under-represented	REACTOME_PATHWAY	Nuclear Envelope Breakdown	7	476	51	11569	0.0175	3.34	POM121,NUP205,NUP188,NUP155,NUP153,PRKCA,LPIN1
Aspergillus fumigatus	AF293	Under-represented	REACTOME_PATHWAY	RNA Polymerase II Pre-transcription Events	9	476	81	11569	0.0178	2.7	GTF2A1,NCBP1,POLR2B,EAF1,LEO1,ELOA,TAF7,TAF1L,AFF4
Aspergillus fumigatus	AF293	Under-represented	REACTOME_PATHWAY	Erythropoietin activates RAS	4	476	14	11569	0.0179	6.94	SHC1,RAPGEF1,KRAS,JAK2
Aspergillus fumigatus	AF293	Under-represented	REACTOME_PATHWAY	Toll Like Receptor 4 (TLR4) Cascade	13	476	147	11569	0.0179	2.15	MEF2A,USP14,ATF2,MAPK14,ELK1,TIRAP,MAPK9,TRAF6,MAPKAPK2,TAB3,TAB2,FADD,MAP2K6
Aspergillus fumigatus	AF293	Under-represented	REACTOME_PATHWAY	Signaling by Erythropoietin	5	476	25	11569	0.0179	4.86	SHC1,RAPGEF1,KRAS,PIK3CB,JAK2
Aspergillus fumigatus	AF293	Under-represented	KEGG_PATHWAY	Human papillomavirus infection	21	345	333	9496	0.0184	1.74	CDKN1A,CREBBP,MAML2,ITGA4,CSNK1A1,ITGA3,ITGB3,AXIN1,PIK3CB,LAMC1,FOXO1,MTOR,CCND2,CREB3L2,DVL3,FAS,ITGB8,KRAS,FADD,ITGA5,LLGL1
Aspergillus fumigatus	AF293	Under-represented	REACTOME_PATHWAY	Apoptosis	14	476	166	11569	0.0192	2.05	UNC5B,XIAP,TNFRSF10A,ARHGAP10,ARHGAP21,BCL2L11,YWHAQ,STK26,TP53BP2,FAS,FADD,DNM1L,TJP2,BCL2L1
Aspergillus fumigatus	AF293	Under-represented	KEGG_PATHWAY	Small cell lung cancer	9	345	93	9496	0.0192	2.66	CDKN1A,ITGA3,MYC,TRAF6,TRAF5,XIAP,PIK3CB,LAMC1,BCL2L1
Aspergillus fumigatus	AF293	Under-represented	KEGG_PATHWAY	Endometrial cancer	7	345	59	9496	0.0194	3.27	CDKN1A,MYC,AXIN1,KRAS,PIK3CB,FOXO3,ELK1
Aspergillus fumigatus	AF293	Under-represented	REACTOME_PATHWAY	Signaling by BRAF and RAF1 fusions	8	476	67	11569	0.0196	2.9	CAMK2D,BCL2L11,MPRIP,AGK,ITGB3,AGGF1,KRAS,JAK2
Aspergillus fumigatus	AF293	Under-represented	REACTOME_PATHWAY	Antigen processing: Ubiquitination & Proteasome degradation	21	476	296	11569	0.0197	1.72	AREL1,KLHL21,UBE4A,RNF6,LNPEP,MEX3C,FBXO30,KCTD7,UBE2J1,PJA1,DCAF1,SPSB1,ITCH,HECTD1,RNF19A,ASB8,CDC27,RLIM,TPP2,THOP1,RNF111
Aspergillus fumigatus	AF293	Under-represented	KEGG_PATHWAY	Glioma	8	345	76	9496	0.0198	2.9	CAMK2D,CDKN1A,SHC1,KRAS,PRKCA,PIK3CB,MTOR,IGF1R
Aspergillus fumigatus	AF293	Under-represented	REACTOME_PATHWAY	Epigenetic regulation by WDR5-containing histone modifying complexes	14	476	167	11569	0.0201	2.04	CREBBP,KMT2A,ELOVL5,PHF20,KMT2C,HCFC1,MED12,KAT2B,MED13,FABP4,RBBP5,ABL1,PPARG,LPIN1
Aspergillus fumigatus	AF293	Under-represented	KEGG_PATHWAY	Toxoplasmosis	10	345	112	9496	0.0202	2.46	MAPK9,TRAF6,XIAP,TAB2,LAMC1,JAK2,MAPK14,LDLR,BCL2L1,MAP2K6
Aspergillus fumigatus	AF293	Under-represented	REACTOME_PATHWAY	SUMOylation of ubiquitinylation proteins	6	476	39	11569	0.0208	3.74	POM121,NUP205,NUP188,NUP155,NUP153,PIAS1
Aspergillus fumigatus	AF293	Under-represented	KEGG_PATHWAY	Pancreatic cancer	8	345	77	9496	0.0212	2.86	SMAD2,MAPK9,CDKN1A,KRAS,PIK3CB,TGFBR1,MTOR,BCL2L1
Aspergillus fumigatus	AF293	Under-represented	REACTOME_PATHWAY	Cellular responses to stress	46	476	806	11569	0.0212	1.39	AMER1,ATF2,CDKN1A,POM121,CAMK2D,NUP205,NUP188,SHC1,CITED2,GOSR2,EHMT1,FOXO3,HSPD1,CABIN1,RPTOR,STIP1,MAPK9,TATDN2,MYC,NRIP1,CDC27,CREB3L2,LONP1,UBXN7,FNIP2,MAP2K6,HSPA9,MBTPS1,SZT2,CREBBP,NFYA,NUP155,DIS3,EDEM1,GFPT1,SYVN1,MUL1,NUP153,MAPK14,PHC3,MTOR,MAFG,MAPKAPK2,MAFK,TNRC6B,BCL2L1
Aspergillus fumigatus	AF293	Under-represented	REACTOME_PATHWAY	Class I MHC mediated antigen processing & presentation	25	476	376	11569	0.0215	1.62	RNF6,UBE2J1,DCAF1,HECTD1,RNF19A,CDC27,RNF111,SEC24B,AREL1,SEC24A,KLHL21,UBE4A,LNPEP,MEX3C,TIRAP,FBXO30,KCTD7,PJA1,ITCH,SPSB1,ASB8,CD207,RLIM,TPP2,THOP1
Aspergillus fumigatus	AF293	Under-represented	REACTOME_PATHWAY	RHOA GTPase cycle	13	476	151	11569	0.0216	2.09	TRIO,CAVIN1,SOWAHC,STARD8,ARAP2,ARHGAP26,NET1,BCR,STK10,ARHGAP10,ARHGAP21,DAAM1,TJP2
Aspergillus fumigatus	AF293	Under-represented	KEGG_PATHWAY	Rap1 signaling pathway	15	345	212	9496	0.022	1.95	ITGB3,PRKCA,PIK3CB,SIPA1L2,MAPK14,IGF1R,PRKD3,P2RY1,RAPGEF1,RAPGEF2,KRAS,RAPGEF6,RAPGEF3,MAP2K6,FGFR1
Aspergillus fumigatus	AF293	Under-represented	REACTOME_PATHWAY	RUNX3 regulates BCL2L11 (BIM) transcription	3	476	6	11569	0.0226	12.15	SMAD2,BCL2L11,FOXO3
Aspergillus fumigatus	AF293	Under-represented	REACTOME_PATHWAY	PI Metabolism	9	476	85	11569	0.0231	2.57	PLEKHA5,PIP4K2A,PLEKHA6,TNFAIP8L3,SYNJ2,PIK3CB,PIP4K2C,PLEKHA8,PIK3C2B
Aspergillus fumigatus	AF293	Under-represented	KEGG_PATHWAY	MicroRNAs in cancer	20	345	320	9496	0.0236	1.72	CDKN1A,CREBBP,SHC1,ITGB3,DNMT3A,PRKCA,PIK3CB,DICER1,MTOR,GLS,RPTOR,BCL2L11,ZEB1,CCND2,MYC,PIM1,ABL1,KRAS,ITGA5,MCL1
Aspergillus fumigatus	AF293	Under-represented	KEGG_PATHWAY	Longevity regulating pathway - multiple species	7	345	62	9496	0.0242	3.11	RPTOR,KRAS,PIK3CB,FOXO3,FOXO1,MTOR,IGF1R
Aspergillus fumigatus	AF293	Under-represented	KEGG_PATHWAY	Wnt signaling pathway	13	345	174	9496	0.0242	2.06	CREBBP,CAMK2D,TLE1,CSNK1A1,AXIN1,NFATC2,PRKCA,MAPK9,CCND2,DAAM1,MYC,RUVBL1,DVL3
Aspergillus fumigatus	AF293	Under-represented	REACTOME_PATHWAY	Activation of gene expression by SREBF (SREBP)	6	476	41	11569	0.0253	3.56	FDPS,SQLE,CREBBP,NFYA,HMGCS1,MTF1
Aspergillus fumigatus	AF293	Under-represented	KEGG_PATHWAY	Phosphatidylinositol signaling system	9	345	98	9496	0.0255	2.53	ITPKB,PIP4K2A,PRKCA,SYNJ2,PIK3CB,PIP4K2C,IP6K1,PIK3C2B,CDS2
Aspergillus fumigatus	AF293	Under-represented	REACTOME_PATHWAY	Signaling by FLT3 ITD and TKD mutants	4	476	16	11569	0.0259	6.08	CDKN1A,PIM1,KRAS,BCL2L1
Aspergillus fumigatus	AF293	Under-represented	KEGG_PATHWAY	Lysine degradation	7	345	63	9496	0.026	3.06	KMT2E,SETD2,KMT2A,KMT2C,EHMT1,DLST,ASH1L
Aspergillus fumigatus	AF293	Under-represented	REACTOME_PATHWAY	FLT3 signaling in disease	5	476	28	11569	0.0263	4.34	CDKN1A,PIM1,TRIP11,KRAS,BCL2L1
Aspergillus fumigatus	AF293	Under-represented	REACTOME_PATHWAY	MITF-M-dependent gene expression	10	476	104	11569	0.027	2.34	CDKN1A,ZEB1,CDH2,IRF4,AGO2,DICER1,ARID1A,MAPK14,TNRC6B,MCM2
Aspergillus fumigatus	AF293	Under-represented	KEGG_PATHWAY	Efferocytosis	12	345	157	9496	0.0273	2.1	CH25H,CAMK2D,ITGB3,DNMT3A,MAPKAPK2,SLC2A1,NFATC2,ATP11C,ATP11B,PPARG,JAK2,MAPK14
Aspergillus fumigatus	AF293	Under-represented	KEGG_PATHWAY	Apoptosis - multiple species	5	345	32	9496	0.0273	4.3	MAPK9,BCL2L11,XIAP,FADD,BCL2L1
Aspergillus fumigatus	AF293	Under-represented	REACTOME_PATHWAY	Formation of WDR5-containing histone-modifying complexes	6	476	42	11569	0.0278	3.47	KAT2B,KMT2A,RBBP5,PHF20,KMT2C,HCFC1
Aspergillus fumigatus	AF293	Under-represented	REACTOME_PATHWAY	Transport of Mature mRNA Derived from an Intronless Transcript	6	476	42	11569	0.0278	3.47	POM121,NUP205,NUP188,NCBP1,NUP155,NUP153
Aspergillus fumigatus	AF293	Under-represented	REACTOME_PATHWAY	Nucleotide-binding domain, leucine rich repeat containing receptor (NLR) signaling pathways	7	476	57	11569	0.0287	2.98	ITCH,TRAF6,TAB3,TAB2,MAPK14,BCL2L1,MAP2K6
Aspergillus fumigatus	AF293	Under-represented	REACTOME_PATHWAY	Turbulent (oscillatory, disturbed) flow shear stress activates signaling by PIEZO1 and integrins in endothelial cells	5	476	29	11569	0.0296	4.19	PTPN1,ITGB3,GNA11,ABL1,ITGA5
Aspergillus fumigatus	AF293	Under-represented	REACTOME_PATHWAY	Miscellaneous transport and binding events	5	476	29	11569	0.0296	4.19	NIPA1,CTNS,LRRC8A,ADD3,ADD2
Aspergillus fumigatus	AF293	Under-represented	KEGG_PATHWAY	Hepatitis C	12	345	159	9496	0.0296	2.08	MAVS,CDKN1A,YWHAQ,MYC,TRAF6,CLDN12,FAS,KRAS,FADD,PIK3CB,LDLR,PIAS1
Aspergillus fumigatus	AF293	Under-represented	REACTOME_PATHWAY	FOXO-mediated transcription of cell cycle genes	4	476	17	11569	0.0305	5.72	SMAD2,CDKN1A,FOXO3,FOXO1
Aspergillus fumigatus	AF293	Under-represented	REACTOME_PATHWAY	RHOF GTPase cycle	6	476	43	11569	0.0305	3.39	AKAP12,ARHGAP21,SOWAHC,RHOF,ADD3,ARHGAP12
Aspergillus fumigatus	AF293	Under-represented	REACTOME_PATHWAY	Transport of Mature mRNAs Derived from Intronless Transcripts	6	476	43	11569	0.0305	3.39	POM121,NUP205,NUP188,NCBP1,NUP155,NUP153
Aspergillus fumigatus	AF293	Under-represented	REACTOME_PATHWAY	Neddylation	17	476	233	11569	0.0309	1.77	AMER1,CDKN1A,CISH,FEM1B,DCUN1D3,KLHL21,MUL1,FBXO30,KCTD7,DDB1,SPSB1,RBBP5,ASB8,UBXN7,FEM1C,DCAF10,SOCS6
Aspergillus fumigatus	AF293	Under-represented	REACTOME_PATHWAY	ISG15 antiviral mechanism	8	476	74	11569	0.0318	2.63	POM121,NUP205,NUP188,NUP155,KPNA4,NUP153,EIF4G3,KPNA3
Aspergillus fumigatus	AF293	Under-represented	REACTOME_PATHWAY	RHOC GTPase cycle	8	476	74	11569	0.0318	2.63	BCR,ARHGAP21,STK10,FMNL2,CAVIN1,DAAM1,ARHGAP26,TJP2
Aspergillus fumigatus	AF293	Under-represented	KEGG_PATHWAY	Tuberculosis	13	345	182	9496	0.0328	1.97	HSPA9,PLK3,CREBBP,CAMK2D,NFYA,VDR,MAPK14,TIRAP,HSPD1,MAPK9,TRAF6,FADD,JAK2
Aspergillus fumigatus	AF293	Under-represented	REACTOME_PATHWAY	Signal Transduction	126	476	2627	11569	0.0329	1.17	ATF2,TRIO,MAML2,ELK1,IGF1R,STK10,MYC,RUVBL1,PIP4K2A,PIP4K2C,RNF111,MEF2A,TLE1,STARD8,MATK,PRKCA,BCR,TIAM2,DAAM1,MAPKAPK2,STAM2,CD274,SUCNR1,SHC1,DTX2,RASAL2,FOXO3,STK4,FOXO1,ARHGAP12,STIP1,ARHGAP21,HRH1,BCL2L11,ABL1,DVL3,FADD,SOCS6,SMAD2,CREBBP,EGR2,OPN3,TNFRSF10A,ARHGAP26,PHC3,SMAD7,NET1,BCL9,STAG2,AGO2,TAB3,TAB2,RCOR1,BCL2L1,CDKN1A,DAGLA,SOWAHC,ITGB3,USP34,PDE3B,ECE1,LAMC1,PIK3CB,SHB,AKAP12,RPT…
Aspergillus fumigatus	AF293	Under-represented	REACTOME_PATHWAY	IP6 and IP7 transport between cytosol and nucleus	5	476	30	11569	0.033	4.05	POM121,NUP205,NUP188,NUP155,NUP153
Aspergillus fumigatus	AF293	Under-represented	REACTOME_PATHWAY	IPs transport between nucleus and cytosol	5	476	30	11569	0.033	4.05	POM121,NUP205,NUP188,NUP155,NUP153
Aspergillus fumigatus	AF293	Under-represented	REACTOME_PATHWAY	IP3 and IP4 transport between cytosol and nucleus	5	476	30	11569	0.033	4.05	POM121,NUP205,NUP188,NUP155,NUP153
Aspergillus fumigatus	AF293	Under-represented	KEGG_PATHWAY	Chagas disease	9	345	103	9496	0.033	2.41	SMAD2,MAPK9,TRAF6,GNA11,FAS,FADD,PIK3CB,MAPK14,TGFBR1
Aspergillus fumigatus	AF293	Under-represented	KEGG_PATHWAY	Glycerophospholipid metabolism	9	345	103	9496	0.033	2.41	PHOSPHO1,PCYT1A,CHKA,GPD2,SGMS2,LPIN1,SELENOI,CDS2,AGPAT4
Aspergillus fumigatus	AF293	Under-represented	REACTOME_PATHWAY	Viral Messenger RNA Synthesis	6	476	44	11569	0.0333	3.31	POM121,NUP205,NUP188,NUP155,POLR2B,NUP153
Aspergillus fumigatus	AF293	Under-represented	REACTOME_PATHWAY	Regulation of TP53 Activity	13	476	161	11569	0.0334	1.96	PLK3,PHF20,EHMT1,TAF1L,MAPK14,MTOR,KAT6A,TP53BP2,PIP4K2A,TAF7,PIP4K2C,RFFL,MAP2K6
Aspergillus fumigatus	AF293	Under-represented	REACTOME_PATHWAY	Transport of Mature mRNA derived from an Intron-Containing Transcript	8	476	75	11569	0.0339	2.59	POM121,NUP205,NUP188,NCBP1,NUP155,POLDIP3,NUP153,CASC3
Aspergillus fumigatus	AF293	Under-represented	KEGG_PATHWAY	Herpes simplex virus 1 infection	13	345	183	9496	0.034	1.96	ITGB3,PIK3CB,MTOR,HCFC1,MAVS,TRAF6,TRAF5,FAS,TAB2,FADD,ITGA5,JAK2,BCL2L1
Aspergillus fumigatus	AF293	Under-represented	KEGG_PATHWAY	Osteoclast differentiation	11	345	143	9496	0.0348	2.12	MAPK9,TRAF6,ITGB3,NFATC2,PPARG,TAB2,PIK3CB,MAPK14,TGFBR1,FOSL2,MAP2K6
Aspergillus fumigatus	AF293	Under-represented	REACTOME_PATHWAY	Programmed Cell Death	15	476	199	11569	0.0349	1.83	UNC5B,XIAP,TNFRSF10A,ARHGAP10,ARHGAP21,ITCH,BCL2L11,YWHAQ,STK26,TP53BP2,FAS,FADD,DNM1L,TJP2,BCL2L1
Aspergillus fumigatus	AF293	Under-represented	REACTOME_PATHWAY	RHO GTPase cycle	28	476	455	11569	0.035	1.5	TRIO,SOWAHC,RASAL2,ADD3,ARHGAP12,AKAP12,STK10,STIP1,ARHGAP21,WDR6,CCT2,CAVIN1,STARD8,ARAP2,RHOF,ARHGAP26,NET1,BCR,LETM1,TIAM2,ARHGAP10,FMNL2,DAAM1,GFOD1,CDC42EP4,RAPGEF1,STAM2,TJP2
Aspergillus fumigatus	AF293	Under-represented	KEGG_PATHWAY	Epstein-Barr virus infection	14	345	205	9496	0.0355	1.88	CDKN1A,PIK3CB,MAPK14,MAPK9,MAVS,BCL2L11,CCND2,MYC,TRAF6,TRAF5,FAS,TAB2,FADD,MAP2K6
Aspergillus fumigatus	AF293	Under-represented	KEGG_PATHWAY	Spinocerebellar ataxia	11	345	144	9496	0.0362	2.1	MAPK9,ATXN2,ATXN1,NFYA,RB1CC1,PRKCA,AMBRA1,PIK3CB,CIC,PUM1,MTOR
Aspergillus fumigatus	AF293	Under-represented	REACTOME_PATHWAY	Downregulation of SMAD2/3:SMAD4 transcriptional activity	5	476	31	11569	0.0367	3.92	SMAD2,PPM1A,TGIF2,RNF111,SMAD7
Aspergillus fumigatus	AF293	Under-represented	REACTOME_PATHWAY	Regulation of necroptotic cell death	5	476	31	11569	0.0367	3.92	ITCH,FAS,XIAP,TNFRSF10A,FADD
Aspergillus fumigatus	AF293	Under-represented	REACTOME_PATHWAY	RIPK1-mediated regulated necrosis	5	476	31	11569	0.0367	3.92	ITCH,FAS,XIAP,TNFRSF10A,FADD
Aspergillus fumigatus	AF293	Under-represented	REACTOME_PATHWAY	Regulation of NFE2L2 gene expression	3	476	8	11569	0.04	9.11	CREBBP,MYC,MAFK
Aspergillus fumigatus	AF293	Under-represented	KEGG_PATHWAY	Glucagon signaling pathway	9	345	107	9496	0.0401	2.32	LDHB,ATF2,CAMK2D,CREBBP,PDE3B,CREB3L2,SLC2A1,PGAM4,FOXO1
Aspergillus fumigatus	AF293	Under-represented	REACTOME_PATHWAY	Defective TPR may confer susceptibility towards thyroid papillary carcinoma (TPC)	5	476	32	11569	0.0407	3.8	POM121,NUP205,NUP188,NUP155,NUP153
Aspergillus fumigatus	AF293	Under-represented	REACTOME_PATHWAY	Regulation of Glucokinase by Glucokinase Regulatory Protein	5	476	32	11569	0.0407	3.8	POM121,NUP205,NUP188,NUP155,NUP153
Aspergillus fumigatus	AF293	Under-represented	REACTOME_PATHWAY	Transport of Ribonucleoproteins into the Host Nucleus	5	476	32	11569	0.0407	3.8	POM121,NUP205,NUP188,NUP155,NUP153
Aspergillus fumigatus	AF293	Under-represented	REACTOME_PATHWAY	NEP/NS2 Interacts with the Cellular Export Machinery	5	476	32	11569	0.0407	3.8	POM121,NUP205,NUP188,NUP155,NUP153
Aspergillus fumigatus	AF293	Under-represented	REACTOME_PATHWAY	Signalling to RAS	4	476	19	11569	0.0409	5.12	SHC1,MAPKAPK2,KRAS,MAPK14
Aspergillus fumigatus	AF293	Under-represented	REACTOME_PATHWAY	Glycosphingolipid biosynthesis	4	476	19	11569	0.0409	5.12	B3GALNT1,UGCG,B3GNT5,B4GALT5
Aspergillus fumigatus	AF293	Under-represented	REACTOME_PATHWAY	Signaling by FLT3 fusion proteins	4	476	19	11569	0.0409	5.12	CDKN1A,PIM1,TRIP11,KRAS
Aspergillus fumigatus	AF293	Under-represented	REACTOME_PATHWAY	Mitochondrial unfolded protein response (UPRmt)	4	476	19	11569	0.0409	5.12	HSPA9,LONP1,FOXO3,HSPD1
Aspergillus fumigatus	AF293	Under-represented	REACTOME_PATHWAY	Glycerophospholipid biosynthesis	11	476	130	11569	0.0413	2.06	OSBPL8,PHOSPHO1,PCYT1A,CHKA,AGK,GPD2,PNPLA3,LPIN1,SELENOI,CDS2,AGPAT4
Aspergillus fumigatus	AF293	Under-represented	KEGG_PATHWAY	NOD-like receptor signaling pathway	13	345	189	9496	0.0419	1.89	XIAP,MAPK14,MAPK9,MAVS,TRAF6,TRAF5,MFN1,TAB3,TAB2,FADD,TP53BP1,DNM1L,BCL2L1
Aspergillus fumigatus	AF293	Under-represented	KEGG_PATHWAY	Breast cancer	11	345	148	9496	0.0424	2.05	CDKN1A,SHC1,CSNK1A1,MYC,AXIN1,DVL3,KRAS,PIK3CB,MTOR,FGFR1,IGF1R
Aspergillus fumigatus	AF293	Under-represented	REACTOME_PATHWAY	Signaling by TGF-beta Receptor Complex	9	476	96	11569	0.0434	2.28	SMAD2,PPM1A,TGIF2,MYC,ITGB3,ITGB8,TGFBR1,RNF111,SMAD7
Aspergillus fumigatus	AF293	Under-represented	KEGG_PATHWAY	Th17 cell differentiation	9	345	109	9496	0.044	2.27	SMAD2,MAPK9,IRF4,NFATC2,IL6ST,JAK2,MAPK14,TGFBR1,MTOR
Aspergillus fumigatus	AF293	Under-represented	REACTOME_PATHWAY	Epigenetic regulation of gene expression	21	476	323	11569	0.0443	1.58	CREBBP,KMT2A,ELOVL5,PHF20,KMT2C,DNMT3A,EHMT1,ARID1A,HCFC1,MED12,KAT2B,MED13,FABP4,RBBP5,POLR1A,ZNF649,TDG,UBTF,ABL1,PPARG,LPIN1
Aspergillus fumigatus	AF293	Under-represented	REACTOME_PATHWAY	Signaling by NTRK1 (TRKA)	10	476	114	11569	0.0447	2.13	MEF2A,ATF2,EGR2,SHC1,MAPKAPK2,RAPGEF1,KRAS,PIK3CB,MAPK14,ELK1
Aspergillus fumigatus	AF293	Under-represented	REACTOME_PATHWAY	Cargo concentration in the ER	5	476	33	11569	0.0448	3.68	SEC24B,SEC24A,GOSR2,MIA3,CNIH3
Aspergillus fumigatus	AF293	Under-represented	REACTOME_PATHWAY	Signalling to ERKs	5	476	33	11569	0.0448	3.68	SHC1,MAPKAPK2,RAPGEF1,KRAS,MAPK14

## Sheet: Sce_results
	Log2FC_BB1533	padj_BB1533	Log2FC_SK1	padj_SK1	Log2FC_Y13EU	padj_Y13EU	Log2FC_YA5	padj_YA5	Log2FC_YB7	padj_YB7	BB1533_DEGs	SK1_DEGs	Y13EU_DEGs	YA5_DEGs	YB7_DEGs
3.8-1.2	NA	NA	NA	NA	NA	NA	NA	NA	NA	NA	0	0	0	0	0
3.8-1.4	NA	NA	NA	NA	NA	NA	NA	NA	NA	NA	0	0	0	0	0
3.8-1.5	NA	NA	NA	NA	NA	NA	NA	NA	NA	NA	0	0	0	0	0
5-HT3C2	3.02068	NA	1.69694	NA	3.0276	NA	4.27848	NA	3.42139	NA	0	0	0	0	0
A1BG	1.84648	0.273428	0.855656	0.551779	0.194628	NA	1.36754	0.593144	0.968346	NA	0	0	0	0	0
A1BG-AS1	0.94218	NA	-0.426256	0.862516	-0.550036	NA	-0.24101	NA	1.29175	NA	0	0	0	0	0
A1CF	3.5014	NA	2.17767	NA	3.50834	NA	4.75921	NA	3.90213	NA	0	0	0	0	0
A2M	-2.49902	7.23759e-06	-2.17746	2.414e-06	-1.91204	5.89505e-05	-2.13754	1.18674e-05	-1.82726	0.000508196	-2.49902	-2.17746	-1.91204	-2.13754	-1.82726
A2M-AS1	0.201055	NA	-0.160965	NA	0.207937	NA	1.45884	NA	0.601735	NA	0	0	0	0	0
A2ML1	0.891248	0.82706	-1.86429	0.444504	-0.533586	0.864479	1.70174	0.567884	-0.139786	NA	0	0	0	0	0
A2MP1	-1.01641	NA	-1.37843	NA	-1.00953	NA	0.241379	NA	-0.615729	NA	0	0	0	0	0
A3GALT2	2.54022	NA	1.21641	NA	3.46185	NA	3.79801	NA	2.94091	NA	0	0	0	0	0
A4GALT	2.08029	0.0973371	1.89847	0.0474916	2.60529	0.00564064	2.24964	0.0506557	1.50521	0.251762	0	1.89847	2.60529	0	0
A4GNT	2.54759	NA	0.674353	NA	1.21165	NA	2.55455	NA	-0.0340451	NA	0	0	0	0	0
AA06	NA	NA	NA	NA	NA	NA	NA	NA	NA	NA	0	0	0	0	0
AAAS	0.56608	0.375948	0.584491	0.144327	0.258297	0.6778	0.836757	0.16276	0.231329	0.79095	0	0	0	0	0
AACS	0.756887	0.424501	-0.296374	0.735489	0.648325	0.396414	0.76084	0.48097	0.134246	0.933468	0	0	0	0	0
AACSP1	3.5019	NA	2.1781	NA	4.57826	NA	4.7597	NA	4.80136	NA	0	0	0	0	0
AADAC	3.50145	NA	2.17772	NA	3.50839	NA	4.75926	NA	3.90218	NA	0	0	0	0	0
AADACL2	NA	NA	NA	NA	NA	NA	NA	NA	NA	NA	0	0	0	0	0
AADACL2-AS1	3.50138	NA	2.17765	NA	3.50832	NA	4.75919	NA	3.9021	NA	0	0	0	0	0
AADACL3	3.50144	NA	2.17771	NA	3.50838	NA	4.75925	NA	3.90217	NA	0	0	0	0	0
AADACL4	4.91199	NA	2.17756	NA	3.50822	NA	4.75909	NA	3.90201	NA	0	0	0	0	0
AADACP1	3.0206	NA	1.69686	NA	3.02752	NA	4.2784	NA	3.42131	NA	0	0	0	0	0
AADAT	3.50145	NA	2.17772	NA	3.50839	NA	4.75926	NA	3.90218	NA	0	0	0	0	0
AAED1	-0.265709	0.830633	-0.117527	0.869771	0.0117768	0.990735	-0.729111	0.629377	0.0690981	0.961404	0	0	0	0	0
AAGAB	0.033795	0.96706	0.0332189	0.946065	0.395154	0.311536	-0.264937	0.767391	-0.0345791	0.969248	0	0	0	0	0
AAK1	0.430716	0.32799	0.504442	0.0625604	0.539091	0.0891095	0.248609	0.689742	0.349156	0.441295	0	0	0	0	0
AAMDC	1.24056	0.457363	-0.735072	0.658541	0.829955	0.582377	0.763321	0.77798	-0.852548	NA	0	0	0	0	0
AAMP	-0.214921	0.685228	-0.371902	0.156658	-0.109187	0.798394	-0.272505	0.66458	-0.186582	0.73082	0	0	0	0	0
AANAT	3.50513	NA	0.764862	NA	2.09556	NA	3.34646	NA	2.48936	NA	0	0	0	0	0
AAR2	-0.196586	0.812922	-0.311861	0.412163	-0.288459	0.597941	-0.0889853	0.936371	-0.794602	0.219141	0	0	0	0	0
AARD	3.50135	NA	2.17762	NA	3.50828	NA	4.75915	NA	3.90207	NA	0	0	0	0	0
AARS	-1.51346	0.00745979	-0.968064	0.0316367	-0.968687	0.0508906	-1.0382	0.0824681	-0.904564	0.119619	-1.51346	-0.968064	0	0	0
AARS2	0.49132	0.490683	0.423108	0.323182	0.0974005	0.89421	0.501062	0.553589	0.433441	0.544099	0	0	0	0	0
AARSD1	5.03751	NA	2.1777	NA	3.50836	NA	4.75924	NA	3.90215	NA	0	0	0	0	0
AASDH	-0.29223	0.841377	-1.04043	0.0893099	-1.79316	0.112971	-2.34084	0.24681	-0.615276	0.645927	0	0	0	0	0
AASDHPPT	-0.254572	0.794439	-0.483346	0.30838	-0.609998	0.316607	-0.622922	0.546377	-0.742482	0.332394	0	0	0	0	0
AASS	1.77225	0.595266	0.855073	0.749073	0.3456	NA	3.32476	NA	0.7394	NA	0	0	0	0	0
AATBC	-0.908417	0.741519	-0.532058	0.73413	-0.599253	0.755861	0.526002	0.836712	1.19155	0.429902	0	0	0	0	0
AATF	NA	NA	NA	NA	NA	NA	NA	NA	NA	NA	0	0	0	0	0
AATK	-0.0488295	0.991043	1.74803	0.172565	2.5134	0.0483556	1.36899	0.570809	0.928092	0.713686	0	0	2.5134	0	0
ABALON	1.06024	NA	1.47348	NA	1.06712	NA	2.31803	NA	2.53543	NA	0	0	0	0	0
ABAT	-0.601914	0.46745	-0.389052	0.493489	-0.6572	0.285957	-0.338737	0.750065	-0.317442	0.729328	0	0	0	0	0
ABCA1	1.43413	0.366554	1.29488	0.285752	1.45317	0.244416	1.16677	0.469678	1.08512	0.498591	0	0	0	0	0
ABCA10	-1.54565	0.670361	-0.0159094	0.996032	-0.602825	0.843255	1.67792	0.532865	1.29835	NA	0	0	0	0	0
ABCA11P	0.183677	0.965591	-0.117348	0.965087	0.491528	NA	0.0066946	NA	0.79941	NA	0	0	0	0	0
ABCA12	3.5013	NA	2.17757	NA	3.50824	NA	5.92087	NA	3.90203	NA	0	0	0	0	0
ABCA13	0.14378	NA	-0.218243	NA	0.150662	NA	1.40157	NA	0.544462	NA	0	0	0	0	0
ABCA17P	3.50167	NA	2.17789	NA	3.50857	NA	4.75946	NA	3.90237	NA	0	0	0	0	0
ABCA2	0.130744	0.933717	0.486702	0.574607	0.477257	0.616813	0.753928	0.499854	0.156989	0.923157	0	0	0	0	0
ABCA3	0.246771	0.90496	-0.889701	0.441429	-0.119843	0.947319	-1.31928	0.62585	-1.29062	0.584452	0	0	0	0	0
ABCA4	4.43928	NA	1.69729	NA	4.06946	NA	5.36169	NA	3.42179	NA	0	0	0	0	0
ABCA5	1.73337	0.00216303	1.41952	0.00125862	1.14334	0.0318396	1.11587	0.116818	1.32387	0.0223616	1.73337	1.41952	1.14334	0	1.32387
ABCA6	-0.182174	0.955585	-0.87679	0.65991	-1.06581	0.608393	-0.866353	0.770782	-1.53137	0.532722	0	0	0	0	0
ABCA7	0.804785	0.190721	0.754861	0.0660161	0.60248	0.259101	1.06449	0.065984	0.484404	0.502179	0	0	0	0	0
ABCA8	2.54017	NA	1.21636	NA	2.54706	NA	3.79796	NA	2.94085	NA	0	0	0	0	0
ABCA9	1.76569	0.509747	1.4561	0.428588	-0.322876	0.92606	1.92875	0.49222	0.00722776	0.998368	0	0	0	0	0
ABCA9-AS1	3.50145	NA	2.17772	NA	3.50839	NA	4.75926	NA	3.90218	NA	0	0	0	0	0
ABCB1	1.12287	0.572962	1.23526	0.262488	1.33278	0.321448	0.664089	0.824043	1.50484	0.339325	0	0	0	0	0
ABCB10	-0.470447	0.563082	0.064904	0.905091	0.123258	0.845195	-0.0139192	0.992847	0.178958	0.82934	0	0	0	0	0
ABCB10P1	NA	NA	NA	NA	NA	NA	NA	NA	NA	NA	0	0	0	0	0
ABCB10P3	NA	NA	NA	NA	NA	NA	NA	NA	NA	NA	0	0	0	0	0
ABCB10P4	NA	NA	NA	NA	NA	NA	NA	NA	NA	NA	0	0	0	0	0
ABCB11	2.03321	NA	0.709437	NA	2.94181	NA	3.291	NA	2.43391	NA	0	0	0	0	0
ABCB4	0.247192	0.917889	0.297823	0.851105	0.37663	0.820014	1.24454	0.458089	0.402578	0.860404	0	0	0	0	0
ABCB5	1.0488	NA	0.686779	NA	1.05568	NA	2.30658	NA	1.44948	NA	0	0	0	0	0
ABCB6	-0.318228	0.847156	-0.288142	0.762134	-2.78761	0.0649489	-1.03147	0.60982	-1.20035	0.419852	0	0	0	0	0
ABCB7	-0.442965	0.584938	-0.49769	0.169476	-0.324229	0.582748	-0.00153489	0.999084	-0.193643	0.82934	0	0	0	0	0
ABCB8	-0.0191296	0.986747	0.383752	0.325952	0.289257	0.612942	0.452582	0.593144	0.805633	0.0991436	0	0	0	0	0
ABCB9	0.171624	0.934948	0.0658265	0.962326	0.518956	0.668874	-0.0111894	0.99788	0.727491	0.607313	0	0	0	0	0
ABCC1	-0.657164	0.601701	-0.489727	0.507437	0.0116214	0.992185	0.656149	0.547098	-0.222216	0.877393	0	0	0	0	0
ABCC10	0.154616	0.835501	-0.148021	0.728002	0.00315781	0.996732	0.433108	0.519683	-0.463116	0.485145	0	0	0	0	0
ABCC11	2.07284	NA	0.749032	NA	2.07973	NA	3.33063	NA	2.47353	NA	0	0	0	0	0
ABCC12	3.5014	NA	2.17767	NA	3.50834	NA	4.75921	NA	3.90212	NA	0	0	0	0	0
ABCC13	0.755686	NA	-1.98993	NA	0.361927	NA	1.49271	NA	-0.265436	NA	0	0	0	0	0
ABCC2	-0.285444	0.922563	-0.637315	0.664153	0.0334723	0.989308	-0.518092	0.876327	-2.30795	NA	0	0	0	0	0
ABCC3	-0.143747	0.904706	-0.115888	0.903365	-0.25928	0.762268	-0.0224833	0.988474	-0.320332	0.763382	0	0	0	0	0
ABCC4	-2.08933	0.174019	-0.906554	0.249447	-1.0353	0.31332	-1.2235	0.481434	-0.533118	0.716832	0	0	0	0	0
ABCC5	1.03668	0.322546	0.65602	0.456905	0.692383	0.453541	0.738561	0.519683	0.820751	0.431358	0	0	0	0	0
ABCC5-AS1	0.332848	NA	-0.990968	NA	0.33973	NA	1.59064	NA	0.73353	NA	0	0	0	0	0
ABCC6	3.50141	NA	3.13945	NA	3.50834	NA	4.75922	NA	3.90213	NA	0	0	0	0	0
ABCC6P1	3.5013	NA	2.17757	NA	3.50823	NA	4.7591	NA	3.90202	NA	0	0	0	0	0
ABCC6P2	NA	NA	NA	NA	NA	NA	NA	NA	NA	NA	0	0	0	0	0
ABCC8	3.50171	NA	3.13972	NA	4.59319	NA	4.75951	NA	3.90241	NA	0	0	0	0	0
ABCC9	3.02054	NA	1.6968	NA	3.02746	NA	4.27834	NA	3.42125	NA	0	0	0	0	0
ABCD1	0.0089303	0.991662	0.0584944	0.891946	-0.333383	0.44305	-0.0557065	0.955228	0.143672	0.823735	0	0	0	0	0
ABCD1P2	NA	NA	NA	NA	NA	NA	NA	NA	NA	NA	0	0	0	0	0
ABCD1P3	NA	NA	NA	NA	NA	NA	NA	NA	NA	NA	0	0	0	0	0
ABCD1P4	NA	NA	NA	NA	NA	NA	NA	NA	NA	NA	0	0	0	0	0
ABCD1P5	3.50145	NA	2.17772	NA	3.50839	NA	4.75926	NA	3.90218	NA	0	0	0	0	0
ABCD2	-0.949897	NA	-1.31192	NA	-0.943017	NA	0.30789	NA	0.476095	NA	0	0	0	0	0
ABCD3	-0.49873	0.580022	-0.586922	0.218744	-1.27947	0.0434005	-0.268666	0.822428	-1.04044	0.193947	0	0	-1.27947	0	0
ABCD4	0.711058	0.230875	0.117584	0.857723	0.0501974	0.949678	0.226819	0.825089	0.298315	0.713686	0	0	0	0	0
ABCE1	0.207071	0.80109	0.497985	0.204424	0.387671	0.442682	0.1789	0.849414	0.199581	0.803728	0	0	0	0	0
ABCF1	NA	NA	NA	NA	NA	NA	NA	NA	NA	NA	0	0	0	0	0
ABCF1-DT	NA	NA	NA	NA	NA	NA	NA	NA	NA	NA	0	0	0	0	0
ABCF2	-0.207335	0.768844	-0.588926	0.0415697	-0.827836	0.0492171	-0.528544	0.494102	-0.395347	0.503925	0	-0.588926	-0.827836	0	0
ABCF2P1	0.221937	NA	0.891029	NA	1.27038	NA	1.47972	NA	0.622618	NA	0	0	0	0	0
ABCF3	-0.114029	0.878435	-0.365116	0.337769	-0.70584	0.0929228	-0.274486	0.723732	-0.195943	0.780893	0	0	0	0	0
ABCG1	0.601489	0.700317	0.297069	0.829338	0.363678	0.778004	0.412784	0.806117	0.604482	0.679048	0	0	0	0	0
ABCG2	-1.39511	0.0779762	-1.51617	0.00571149	-1.5241	0.0149409	-1.51824	0.0646593	-1.33872	0.0709148	0	-1.51617	-1.5241	0	0
ABCG4	3.02099	NA	2.65899	NA	4.95516	NA	4.27879	NA	3.42169	NA	0	0	0	0	0
ABCG5	2.14699	NA	0.823214	NA	2.15389	NA	3.40477	NA	2.54768	NA	0	0	0	0	0
ABCG8	3.02053	NA	2.65856	NA	3.02746	NA	4.27833	NA	3.42125	NA	0	0	0	0	0
ABHD1	3.21956	NA	1.44424	NA	2.88756	NA	3.06404	NA	2.20694	NA	0	0	0	0	0
ABHD10	-0.350234	0.660435	-0.726833	0.0656682	-0.960197	0.0682533	-0.36294	0.712511	-0.160051	0.860624	0	0	0	0	0
ABHD11	1.05315	0.214366	1.54022	8.26854e-05	0.666223	0.402711	1.23582	0.196651	0.755471	0.453325	0	1.54022	0	0	0
ABHD11-AS1	1.77973	NA	1.41773	NA	1.78663	NA	4.18695	NA	2.18042	NA	0	0	0	0	0
ABHD12	0.776245	0.0402528	0.699359	0.0163919	0.614889	0.0617176	0.796675	0.0265677	0.579103	0.13332	0.776245	0.699359	0	0.796675	0
ABHD12B	1.13071	NA	-0.193101	NA	1.1376	NA	2.3885	NA	1.53139	NA	0	0	0	0	0
ABHD13	-0.330832	0.717223	-0.21513	0.677817	-0.39595	0.530697	0.0177961	0.991549	0.0209921	0.983291	0	0	0	0	0
ABHD14A	0.297925	0.901351	-0.0544345	0.975532	0.628166	0.659599	-1.46306	0.593146	1.06496	0.470157	0	0	0	0	0
ABHD14A-ACY1	NA	NA	NA	NA	NA	NA	NA	NA	NA	NA	0	0	0	0	0
ABHD14B	0.401217	0.541017	0.262004	0.539609	0.134716	0.828341	0.437526	0.56888	0.213836	0.789542	0	0	0	0	0
ABHD15	-0.297981	0.768702	-0.476095	0.31428	-0.614568	0.340661	-1.0355	0.365605	-0.251427	0.803728	0	0	0	0	0
ABHD16A	3.50139	NA	2.17766	NA	3.50832	NA	4.7592	NA	3.90211	NA	0	0	0	0	0
ABHD16B	0.850854	0.608735	1.23878	0.0693702	0.757168	0.549203	0.995816	0.619672	1.62425	0.114741	0	0	0	0	0
ABHD17A	0.141411	0.909616	0.801897	0.112372	0.999502	0.0767155	0.930612	0.25612	0.620641	0.463191	0	0	0	0	0
ABHD17AP1	0.0372781	0.99068	0.154416	0.918139	0.27557	0.875321	0.894337	0.675126	-0.316037	0.918899	0	0	0	0	0
ABHD17AP3	0.637433	NA	1.19761	NA	0.644316	NA	1.89522	NA	1.03812	NA	0	0	0	0	0
ABHD17AP4	NA	NA	NA	NA	NA	NA	NA	NA	NA	NA	0	0	0	0	0
ABHD17AP6	3.50144	NA	2.17771	NA	3.50837	NA	4.75924	NA	3.90216	NA	0	0	0	0	0
ABHD17B	-0.301511	0.835443	-0.607171	0.378066	-0.776786	0.410688	-0.9349	0.588108	-0.25231	0.86338	0	0	0	0	0
ABHD17C	-1.49956	NA	-2.82338	NA	-0.507881	NA	-0.241769	NA	0.493767	NA	0	0	0	0	0
ABHD18	-0.276183	0.822575	-0.132727	0.850383	0.0339091	0.972543	-0.0844209	0.964728	0.403971	0.644607	0	0	0	0	0
ABHD2	-1.43617	0.0145512	-1.42798	0.00116165	-1.28968	0.00786346	-1.75671	0.00159041	-1.27499	0.0205336	-1.43617	-1.42798	-1.28968	-1.75671	-1.27499
ABHD3	0.0102914	0.99165	-0.227411	0.548331	-0.00350085	0.996365	-0.0565744	0.96254	0.194824	0.77747	0	0	0	0	0
ABHD4	-0.919136	0.0973371	-0.880656	0.02196	-0.81948	0.0683836	-0.597287	0.355974	-0.763054	0.159625	0	-0.880656	0	0	0
ABHD5	-0.341091	0.770988	-0.647297	0.317934	-0.786183	0.288147	-0.488929	0.67975	-0.4082	0.703266	0	0	0	0	0
ABHD6	-0.389621	0.65442	-0.911492	0.0390578	-0.905334	0.118534	-0.553603	0.578617	-0.612022	0.427777	0	-0.911492	0	0	0
ABHD8	-0.24344	0.867918	-0.198601	0.814581	-0.379604	0.706395	-0.372335	0.839949	-0.0147941	0.992722	0	0	0	0	0
ABI1	-0.117055	0.781901	-0.245087	0.214542	0.118004	0.68167	-0.26101	0.547253	-0.0321153	0.951453	0	0	0	0	0
ABI1P1	3.50129	NA	3.13933	NA	3.50823	NA	4.7591	NA	3.90202	NA	0	0	0	0	0
ABI2	0.246357	0.795255	0.207214	0.705701	-0.522397	0.447297	0.462806	0.619095	0.168372	0.867721	0	0	0	0	0
ABI3	-0.726324	0.604292	-1.34301	0.0957711	-1.07116	0.287714	-0.990372	0.507798	-1.06755	0.386078	0	0	0	0	0
ABI3BP	1.71854	NA	1.35652	NA	1.72542	NA	2.97632	NA	2.11922	NA	0	0	0	0	0
ABL1	0.241078	0.735075	0.168199	0.74526	-0.163957	0.780614	0.506327	0.401802	-0.140541	0.864541	0	0	0	0	0
ABL2	1.1705	0.0737248	0.825463	0.13012	1.02148	0.0629902	0.932553	0.146924	0.817431	0.219695	0	0	0	0	0
ABLIM1	-2.10997	0.573891	-1.32217	0.546561	-1.22961	0.643256	-0.534844	0.896018	0.0515039	0.98931	0	0	0	0	0
ABLIM2	2.12835	0.816814	0.804548	0.913854	2.13524	0.750631	3.38614	0.655347	2.52904	0.761392	0	0	0	0	0
ABLIM3	0.627034	NA	0.972364	NA	1.55371	NA	1.88482	NA	1.02772	NA	0	0	0	0	0
ABO	3.50143	NA	2.1777	NA	4.60334	NA	4.75923	NA	3.90215	NA	0	0	0	0	0
ABR	1.44783	0.0194478	1.60539	2.4456e-05	1.83243	2.1846e-05	1.24262	0.126132	1.26143	0.0483688	1.44783	1.60539	1.83243	0	1.26143
ABRA	3.50144	NA	2.1777	NA	3.50837	NA	4.75925	NA	3.90216	NA	0	0	0	0	0
ABRACL	0.199089	0.850562	0.0596939	0.943008	-0.173911	0.834752	0.229891	0.838575	0.512126	0.517626	0	0	0	0	0
ABRAXAS1	-2.97913	0.243156	-1.13983	0.378342	-1.23437	0.527575	0.929588	0.636108	-1.63589	NA	0	0	0	0	0
ABRAXAS2	-0.532148	0.421354	-0.614499	0.06374	-0.653937	0.169055	-1.13161	0.170709	-0.488791	0.449422	0	0	0	0	0
ABT1	0.502064	0.421905	0.0221792	0.974036	-0.109014	0.875438	0.0864374	0.944542	0.322176	0.65527	0	0	0	0	0
ABT1P1	NA	NA	NA	NA	NA	NA	NA	NA	NA	NA	0	0	0	0	0
ABTB1	0.207476	0.875256	-0.164272	0.87176	-0.2424	0.814795	0.0781868	0.969994	-0.126221	0.938869	0	0	0	0	0
ABTB2	-0.541694	0.781066	-0.438076	0.717546	-0.442301	0.754088	0.377702	0.847808	-0.74305	0.682677	0	0	0	0	0
ACAA1	0.277524	0.621041	0.153256	0.721171	-0.230051	0.631006	0.652363	0.139979	0.268178	0.625207	0	0	0	0	0
ACAA2	-0.79893	0.132943	-0.734168	0.0491086	-0.751117	0.0786723	-0.751408	0.184372	-0.554386	0.302057	0	-0.734168	0	0	0
ACACA	0.686489	NA	0.324467	NA	0.693372	NA	1.94428	NA	2.85299	NA	0	0	0	0	0
ACACB	0.823027	0.464726	0.172981	0.873118	0.700935	0.431538	1.31371	0.186781	0.589623	0.642012	0	0	0	0	0
ACAD10	0.758343	0.181754	0.170882	0.757319	-0.0705192	0.929969	0.856207	0.175423	0.335165	0.670573	0	0	0	0	0
ACAD11	NA	NA	NA	NA	NA	NA	NA	NA	NA	NA	0	0	0	0	0
ACAD8	0.273425	0.771704	-0.0539511	0.933777	-0.0283744	0.976339	0.894475	0.177652	-0.631898	0.503067	0	0	0	0	0
ACAD9	0.040093	0.970319	-0.429424	0.380609	-0.358055	0.611764	-0.716402	0.55033	0.137938	0.8968	0	0	0	0	0
ACADL	3.0206	NA	1.69687	NA	3.02753	NA	4.2784	NA	3.42132	NA	0	0	0	0	0
ACADM	-0.938501	0.276918	-0.930182	0.0944913	-1.17621	0.0710121	-1.08331	0.249535	-0.520914	0.573135	0	0	0	0	0
ACADS	0.0578114	0.968943	0.00486968	0.996032	-0.149094	0.885506	0.796019	0.430596	-1.0212	0.433145	0	0	0	0	0
ACADSB	-1.3597	0.215074	-1.10874	0.0422723	-0.697795	0.373823	-0.765995	0.585687	-1.0678	0.296564	0	-1.10874	0	0	0
ACADVL	0.698557	0.35484	0.358314	0.596918	0.381914	0.582737	0.446597	0.593652	0.090775	0.940715	0	0	0	0	0
ACAN	3.02064	NA	1.69689	NA	3.02756	NA	4.27844	NA	3.42135	NA	0	0	0	0	0
ACAP1	-0.0752548	0.981024	-0.436395	0.837575	-0.00368166	0.998702	-0.683552	0.819381	0.541389	0.832737	0	0	0	0	0
ACAP2	-0.532449	0.263567	-0.663315	0.0248667	-0.734949	0.0359661	-0.785574	0.109436	-0.473799	0.299823	0	-0.663315	-0.734949	0	0
ACAP3	1.85118	0.000924537	1.1612	0.0136505	1.05501	0.0571756	1.54257	0.00850027	1.34429	0.0205867	1.85118	1.1612	0	1.54257	1.34429
ACAT1	-0.353561	0.677426	-0.291264	0.545107	-1.04763	0.0653481	-0.781058	0.426662	-0.114533	0.913183	0	0	0	0	0
ACAT2	-0.243673	0.800065	-0.677302	0.17229	-0.540509	0.368462	-0.546316	0.526375	-0.12609	0.904916	0	0	0	0	0
ACBD3	0.185185	0.801912	-0.057398	0.913854	-0.255355	0.635986	-0.640658	0.387083	-0.16333	0.833884	0	0	0	0	0
ACBD3-AS1	-0.0839113	NA	0.979487	NA	2.35337	NA	1.17388	NA	1.24412	NA	0	0	0	0	0
ACBD4	-0.117083	0.968381	-2.03549	0.217361	-0.238533	0.909174	0.973455	0.642322	-1.21165	0.651324	0	0	0	0	0
ACBD5	-0.970808	0.0732817	-0.969194	0.00110801	-0.491551	0.253772	-1.16931	0.0869275	-0.622631	0.240911	0	-0.969194	0	0	0
ACBD6	0.199101	0.864527	0.251778	0.66523	-0.477271	0.583649	-1.26848	0.460032	0.0920691	0.949747	0	0	0	0	0
ACBD7	2.5398	NA	2.17782	NA	2.54672	NA	4.95699	NA	2.94051	NA	0	0	0	0	0
ACBD7-DCLRE1CP1	3.50145	NA	2.17772	NA	3.50839	NA	4.75926	NA	3.90218	NA	0	0	0	0	0
ACCS	1.81259	0.00159723	1.74036	2.36805e-05	1.22331	0.0271131	1.83475	0.0018734	1.46404	0.0144767	1.81259	1.74036	1.22331	1.83475	1.46404
ACCSL	3.02061	NA	1.69688	NA	3.02754	NA	4.27841	NA	3.42133	NA	0	0	0	0	0
ACD	-0.127585	0.941586	-0.0374009	0.975634	-0.62255	0.599531	-0.162654	0.943351	-0.126687	0.949747	0	0	0	0	0
ACE	-0.488137	0.670293	-0.541098	0.51139	-0.631646	0.444514	-0.353057	0.768533	-0.637482	0.516624	0	0	0	0	0
ACE2	3.50145	NA	2.17772	NA	3.50839	NA	4.75926	NA	3.90218	NA	0	0	0	0	0
ACER1	4.91201	NA	2.1776	NA	3.50826	NA	4.75913	NA	3.90205	NA	0	0	0	0	0
ACER2	-1.00208	0.699506	-0.476786	0.750739	-2.51729	0.211991	-0.362619	0.907694	-0.117274	0.968535	0	0	0	0	0
ACER3	0.0265481	0.971701	0.220973	0.582317	0.137295	0.786891	0.372354	0.529669	0.205635	0.746506	0	0	0	0	0
ACHE	-1.0484	NA	-0.00799141	NA	-1.04152	NA	0.209382	NA	0.870435	NA	0	0	0	0	0
ACIN1	0.490075	0.281343	0.46003	0.166579	0.366179	0.341552	0.311069	0.558929	0.103273	0.876072	0	0	0	0	0
ACKR1	1.40103	NA	1.03904	NA	1.40794	NA	2.65881	NA	1.80172	NA	0	0	0	0	0
ACKR2	3.5015	NA	2.17775	NA	3.50842	NA	4.7593	NA	3.90221	NA	0	0	0	0	0
ACKR3	3.02047	NA	1.69674	NA	3.0274	NA	4.27827	NA	3.42119	NA	0	0	0	0	0
ACKR4	0.384964	NA	1.44322	NA	0.391846	NA	2.64055	NA	2.53864	NA	0	0	0	0	0
ACLY	-1.24916	3.73139e-05	-0.800508	0.000109952	-0.681356	0.00603738	-0.67347	0.0501763	-0.492044	0.117453	-1.24916	-0.800508	-0.681356	0	0
ACMSD	2.53987	NA	1.21611	NA	2.54678	NA	3.79767	NA	2.94058	NA	0	0	0	0	0
ACO1	-2.29884	0.033862	-1.4656	0.0288053	-2.10581	0.0113307	-1.81503	0.132037	-1.03982	0.304785	-2.29884	-1.4656	-2.10581	0	0
ACO2	-1.35149	0.0034993	-0.918355	0.00421818	-0.733249	0.0615052	-0.617523	0.270379	-1.12868	0.00979185	-1.35149	-0.918355	0	0	-1.12868
ACOD1	3.02048	NA	1.69675	NA	3.02741	NA	4.27828	NA	4.31335	NA	0	0	0	0	0
ACOT1	-2.19819	0.305424	-1.14804	0.318916	-0.672747	0.660276	-1.22855	0.611357	-0.876521	0.651593	0	0	0	0	0
ACOT11	0.837986	0.688886	0.620757	0.644669	-0.841538	0.708872	-0.39744	0.908819	-0.336527	NA	0	0	0	0	0
ACOT12	3.15301	0.123183	1.24912	0.574068	1.77751	NA	2.3206	NA	1.47414	NA	0	0	0	0	0
ACOT13	0.462409	0.663843	-0.0192436	0.985187	-0.253451	0.795064	-0.508835	0.722202	-0.230708	0.864541	0	0	0	0	0
ACOT2	-1.22345	0.165709	-1.12032	0.0384819	-1.40669	0.0391868	-1.09909	0.292317	-1.37865	0.0996993	0	-1.12032	-1.40669	0	0
ACOT4	-4.06869	0.107759	-1.02051	0.45944	-0.687924	0.700824	-2.8109	0.24161	-1.40595	0.545469	0	0	0	0	0
ACOT6	-0.332029	NA	-1.65584	NA	-0.325149	NA	0.925748	NA	0.0686475	NA	0	0	0	0	0
ACOT7	-0.270566	0.820163	0.0207398	0.984529	-0.519344	0.503501	-0.0807501	0.955228	-0.152328	0.905475	0	0	0	0	0
ACOT8	-1.63326	0.270632	-0.567797	0.371445	-0.618084	0.511948	-0.157256	0.933995	-0.478708	0.725354	0	0	0	0	0
ACOT9	0.658291	0.222986	0.548207	0.159005	0.97674	0.00901139	0.677752	0.22865	0.634899	0.2167	0	0	0.97674	0	0
ACOX1	-1.06384	0.0345753	-0.710543	0.0399373	-0.488465	0.273552	-0.782339	0.1821	-0.451251	0.419852	-1.06384	-0.710543	0	0	0
ACOX2	-0.188981	0.947715	0.694521	0.482732	-0.282138	0.889048	-0.436412	0.894353	0.812639	NA	0	0	0	0	0
ACOX3	-0.0936272	0.945669	-0.0211185	0.983977	-0.385065	0.678103	-1.00919	0.453644	-0.753941	0.491159	0	0	0	0	0
ACOXL	0.502095	0.897703	-1.30845	0.591717	0.0286413	NA	1.24064	NA	2.10664	NA	0	0	0	0	0
ACOXL-AS1	3.5014	NA	2.17767	NA	3.50833	NA	4.75921	NA	3.90212	NA	0	0	0	0	0
ACP1	-0.19036	0.788275	0.126304	0.749219	-0.258045	0.585571	-0.0345496	0.978078	0.0841742	0.914465	0	0	0	0	0
ACP2	0.445792	0.608735	0.35331	0.585213	0.74478	0.19758	0.863038	0.210483	0.149857	0.894062	0	0	0	0	0
ACP4	2.54019	NA	2.17817	NA	2.54708	NA	4.68424	NA	2.94087	NA	0	0	0	0	0
ACP5	0.551924	0.377536	0.625469	0.168013	0.555554	0.259588	0.718167	0.166219	0.390647	0.542945	0	0	0	0	0
ACP6	-2.57845	NA	-2.94047	0.122054	-0.321933	NA	-1.32066	NA	-1.23892	NA	0	0	0	0	0
ACP7	3.50129	NA	2.17756	NA	3.50822	NA	4.75909	NA	3.90201	NA	0	0	0	0	0
ACPP	-0.527496	0.682697	-1.15834	0.0674579	-0.498379	0.598196	-0.167333	0.923276	-0.933259	0.430369	0	0	0	0	0
ACR	NA	NA	NA	NA	NA	NA	NA	NA	NA	NA	0	0	0	0	0
ACRBP	-0.750173	0.873971	0.433498	0.893088	-0.743292	NA	0.507615	NA	0.572541	NA	0	0	0	0	0
ACRV1	5.03738	NA	2.17758	NA	3.50824	NA	4.75911	NA	3.90203	NA	0	0	0	0	0
ACSBG1	2.24892	NA	1.80454	NA	2.3966	NA	2.08153	NA	2.23626	NA	0	0	0	0	0
ACSBG2	5.03148	NA	3.1396	NA	3.5085	NA	4.75938	NA	3.90229	NA	0	0	0	0	0
ACSF2	-0.349078	0.80109	-0.129892	0.899051	-0.455333	0.639045	0.492969	0.687	-0.460179	0.718148	0	0	0	0	0
ACSF3	-0.0482843	0.969407	-0.341575	0.585141	-0.332674	0.688958	0.405597	0.719389	-1.24248	0.223135	0	0	0	0	0
ACSL1	0.266109	0.71001	0.0555934	0.929908	0.476576	0.305977	-0.110033	0.89364	0.0816324	0.927264	0	0	0	0	0
ACSL3	0.174031	0.852549	-0.109816	0.884508	0.103225	0.889546	-0.353229	0.672997	-0.168094	0.859585	0	0	0	0	0
ACSL4	-0.378649	0.438439	-0.351798	0.284493	-0.282757	0.478607	-0.565516	0.237063	-0.234437	0.654451	0	0	0	0	0
ACSL5	-0.785823	0.214366	-0.789962	0.063278	-0.652057	0.207577	-1.27233	0.0474259	-0.76644	0.201309	0	0	0	-1.27233	0
ACSL6	1.58581	NA	0.262052	NA	1.59271	NA	2.84359	NA	1.9865	NA	0	0	0	0	0
ACSM1	0.914341	NA	-0.409475	NA	1.84883	NA	2.17213	NA	1.31502	NA	0	0	0	0	0
ACSM2A	3.5013	NA	2.17757	NA	3.50823	NA	4.7591	NA	3.90202	NA	0	0	0	0	0
ACSM2B	3.50131	NA	2.17758	NA	3.50825	NA	4.75912	NA	3.90204	NA	0	0	0	0	0
ACSM3	-1.07252	0.775938	1.24276	0.401063	0.59101	NA	1.91308	0.424024	0.301394	NA	0	0	0	0	0
ACSM4	3.50144	NA	2.17771	NA	3.50837	NA	4.75925	NA	3.90216	NA	0	0	0	0	0
ACSM5	1.14182	0.380548	1.11244	0.140579	0.463567	0.740512	0.958242	0.599069	1.2674	0.279616	0	0	0	0	0
ACSM5P1	3.50143	NA	2.1777	NA	3.50837	NA	4.75924	NA	3.90216	NA	0	0	0	0	0
ACSM6	3.50137	NA	2.17764	NA	3.50831	NA	4.75918	NA	3.9021	NA	0	0	0	0	0
ACSS1	0.615001	0.558166	0.73326	0.240631	0.34629	0.705052	1.00946	0.264387	0.743049	0.412161	0	0	0	0	0
ACSS2	0.410467	0.438439	-0.0121187	0.984155	-0.0380029	0.950947	-0.0004431	0.999161	0.156798	0.817834	0	0	0	0	0
ACSS3	3.50138	NA	2.17765	NA	3.50831	NA	4.75919	NA	3.9021	NA	0	0	0	0	0
ACTA1	3.50199	NA	4.02728	0.239836	4.54476	NA	4.75979	NA	3.90268	NA	0	0	0	0	0
ACTA2	-2.12733	0.284441	-1.19651	0.21138	-0.708849	0.593385	-1.13926	0.611357	-0.892123	0.605767	0	0	0	0	0
ACTA2-AS1	3.02058	NA	1.69685	NA	3.02751	NA	4.27838	NA	3.4213	NA	0	0	0	0	0
ACTB	0.29739	0.61525	0.379364	0.356706	0.305284	0.497576	0.256572	0.655759	0.146473	0.825691	0	0	0	0	0
ACTBL2	3.50143	NA	2.17771	NA	3.50837	NA	4.75924	NA	3.90216	NA	0	0	0	0	0
ACTBP1	3.50142	NA	2.17769	NA	3.50836	NA	4.75923	NA	3.90215	NA	0	0	0	0	0
ACTBP10	NA	NA	NA	NA	NA	NA	NA	NA	NA	NA	0	0	0	0	0
ACTBP11	2.09204	NA	1.73002	NA	2.09893	NA	5.10674	NA	2.49273	NA	0	0	0	0	0
ACTBP12	3.50142	NA	2.17769	NA	3.50835	NA	4.75922	NA	3.90214	NA	0	0	0	0	0
ACTBP2	-0.296632	0.841377	0.0519317	0.966618	-0.852564	0.358044	0.507169	0.692476	-0.531062	0.681301	0	0	0	0	0
ACTBP4	3.14846	0.415943	2.24851	0.451012	1.73065	NA	2.98156	0.407671	3.65688	NA	0	0	0	0	0
ACTBP7	3.02072	NA	3.53905	NA	3.02763	NA	4.27852	NA	3.42143	NA	0	0	0	0	0
ACTBP8	3.50135	NA	2.17762	NA	3.50828	NA	4.75916	NA	3.90207	NA	0	0	0	0	0
ACTBP9	3.02062	NA	1.69688	NA	3.02755	NA	4.27842	NA	3.42133	NA	0	0	0	0	0
ACTC1	3.5014	NA	2.17767	NA	3.50833	NA	4.75921	NA	3.90212	NA	0	0	0	0	0
ACTG1	-0.348745	0.641424	-0.175528	0.797493	-0.0414776	0.95711	-0.240124	0.761093	-0.149479	0.862764	0	0	0	0	0
ACTG1P1	0.038074	NA	-0.323949	NA	0.0449554	NA	1.29586	NA	0.438755	NA	0	0	0	0	0
ACTG1P10	NA	NA	NA	NA	NA	NA	NA	NA	NA	NA	0	0	0	0	0
ACTG1P12	2.5399	NA	1.21616	NA	2.54682	NA	3.79769	NA	2.94061	NA	0	0	0	0	0
ACTG1P14	2.80692	NA	1.88058	0.234951	0.780696	NA	2.78505	NA	0.195706	NA	0	0	0	0	0
ACTG1P15	3.50137	NA	3.13941	NA	3.50831	NA	4.75918	NA	3.90209	NA	0	0	0	0	0
ACTG1P16	4.91206	NA	2.17762	NA	3.50828	NA	4.75916	NA	3.90207	NA	0	0	0	0	0
ACTG1P17	3.0211	NA	1.69729	NA	4.06865	NA	5.17229	NA	4.32914	NA	0	0	0	0	0
ACTG1P18	3.50144	NA	2.17771	NA	3.50837	NA	4.75924	NA	3.90216	NA	0	0	0	0	0
ACTG1P19	3.50144	NA	2.17771	NA	3.50837	NA	4.75925	NA	3.90216	NA	0	0	0	0	0
ACTG1P20	-0.675233	0.805731	0.157032	0.911901	0.285552	0.863985	1.08005	0.542686	-0.500841	0.852019	0	0	0	0	0
ACTG1P23	3.02068	NA	1.69694	NA	3.0276	NA	4.27848	NA	3.42139	NA	0	0	0	0	0
ACTG1P24	3.5014	NA	2.17767	NA	3.50834	NA	4.75921	NA	3.90212	NA	0	0	0	0	0
ACTG1P3	-0.306218	0.943658	2.1761	0.115953	1.43408	NA	2.6824	0.237929	2.50205	NA	0	0	0	0	0
ACTG1P4	2.05182	NA	-0.747541	NA	1.59998	NA	1.83406	NA	0.976957	NA	0	0	0	0	0
ACTG1P9	3.50137	NA	2.17764	NA	3.5083	NA	4.75917	NA	3.90209	NA	0	0	0	0	0
ACTG2	3.50128	NA	2.17755	NA	3.50821	NA	4.75908	NA	3.902	NA	0	0	0	0	0
ACTL10	-0.150177	NA	-1.47399	NA	-0.143296	NA	1.10761	NA	0.250503	NA	0	0	0	0	0
ACTL6A	-0.663582	0.460364	-0.713803	0.115884	-0.607304	0.349979	-0.233078	0.855454	-0.132887	0.906915	0	0	0	0	0
ACTL6B	3.50136	NA	2.17763	NA	3.50829	NA	4.75917	NA	3.90208	NA	0	0	0	0	0
ACTL7A	3.50144	NA	2.17771	NA	3.50837	NA	4.75924	NA	3.90216	NA	0	0	0	0	0
ACTL7B	3.50141	NA	2.17768	NA	3.50834	NA	4.75922	NA	3.90213	NA	0	0	0	0	0
ACTL8	3.50141	NA	3.13945	NA	3.50834	NA	4.75922	NA	3.90213	NA	0	0	0	0	0
ACTL9	NA	NA	NA	NA	NA	NA	NA	NA	NA	NA	0	0	0	0	0
ACTN1	-1.11619	0.0890374	-0.606733	0.296909	-0.692275	0.244661	-0.571713	0.44349	-0.717644	0.290875	0	0	0	0	0
ACTN1-AS1	2.5399	NA	1.21614	NA	2.54681	NA	3.79769	NA	2.9406	NA	0	0	0	0	0
ACTN2	3.51386	0.173532	1.70891	0.511814	3.43092	0.10152	2.37599	0.462513	1.51888	NA	0	0	0	0	0
ACTN3	3.02112	NA	4.56349	0.0760824	3.02801	NA	6.43966	NA	4.33643	NA	0	0	0	0	0
ACTN4	NA	NA	NA	NA	NA	NA	NA	NA	NA	NA	0	0	0	0	0
ACTN4P1	-0.232476	0.959376	-1.24264	0.615427	0.854313	NA	-0.40572	NA	1.13717	NA	0	0	0	0	0
ACTN4P2	3.50138	NA	2.17765	NA	3.50832	NA	4.75919	NA	3.90211	NA	0	0	0	0	0
ACTR10	-0.190304	0.817453	-0.269419	0.496476	-0.451281	0.374166	-0.118932	0.910265	-0.300343	0.687263	0	0	0	0	0
ACTR1A	-1.10558	0.00875078	-0.96582	4.04285e-05	-0.571912	0.0817568	-1.22664	0.0197668	-1.00049	0.0116677	-1.10558	-0.96582	0	-1.22664	-1.00049
ACTR1B	0.477043	0.426293	0.442798	0.262412	0.509881	0.258285	0.0990273	0.921397	0.32492	0.622508	0	0	0	0	0
ACTR2	-0.114949	0.847156	-0.248476	0.507815	-0.282928	0.46259	-0.326558	0.484269	0.00639081	0.992707	0	0	0	0	0
ACTR3	-0.352784	0.3697	-0.305793	0.300225	-0.275586	0.398919	-0.211975	0.641108	-0.0426168	0.94643	0	0	0	0	0
ACTR3B	-0.374647	0.887023	-0.510167	0.676557	-0.483158	0.791967	1.46458	0.25612	-0.644787	0.811832	0	0	0	0	0
ACTR3BP1	NA	NA	NA	NA	NA	NA	NA	NA	NA	NA	0	0	0	0	0
ACTR3BP2	NA	NA	NA	NA	NA	NA	NA	NA	NA	NA	0	0	0	0	0
ACTR3BP3	NA	NA	NA	NA	NA	NA	NA	NA	NA	NA	0	0	0	0	0
ACTR3BP4	3.50142	NA	2.17769	NA	3.50836	NA	4.75923	NA	3.90215	NA	0	0	0	0	0
ACTR3BP5	3.50141	NA	2.17768	NA	3.50834	NA	4.75922	NA	3.90213	NA	0	0	0	0	0
ACTR3BP6	NA	NA	NA	NA	NA	NA	NA	NA	NA	NA	0	0	0	0	0
ACTR3C	1.25242	0.53479	0.0742574	0.973685	1.04551	0.51521	1.77044	0.351769	-1.34667	NA	0	0	0	0	0
ACTR5	1.2611	0.17494	0.593999	0.418324	-0.0567639	0.972137	0.614649	0.730882	0.341305	0.841208	0	0	0	0	0
ACTR6	-0.810187	0.582325	-0.302879	0.723723	-1.57325	0.166057	0.15459	0.934319	-0.242792	0.880972	0	0	0	0	0
ACTR8	-0.461757	0.525319	-0.65319	0.0711988	-0.922622	0.063373	-0.397993	0.669286	-0.492206	0.470875	0	0	0	0	0
ACTRT1	3.50145	NA	2.17772	NA	3.50839	NA	4.75926	NA	3.90218	NA	0	0	0	0	0
ACTRT2	NA	NA	NA	NA	NA	NA	NA	NA	NA	NA	0	0	0	0	0
ACTRT3	2.23953	0.348843	-1.09558	0.716924	0.2073	NA	2.5485	NA	-0.33288	NA	0	0	0	0	0
ACVR1	-0.541014	0.420235	-0.433346	0.274729	-0.787555	0.10152	-1.15115	0.139604	-0.158136	0.847315	0	0	0	0	0
ACVR1B	-1.60066	0.132972	-1.17195	0.0302036	-1.6503	0.0390915	-1.09298	0.400421	-0.573784	0.579139	0	-1.17195	-1.6503	0	0
ACVR1C	0.0835187	NA	-0.278504	NA	0.0904002	NA	1.34131	NA	0.4842	NA	0	0	0	0	0
ACVR2A	1.82133	0.0125107	1.38703	0.01347	1.51967	0.0170689	1.53826	0.0711831	1.20999	0.1558	1.82133	1.38703	1.51967	0	0
ACVR2B	0.0727339	0.96706	-0.784147	0.358696	-0.773872	0.499191	0.235731	0.899328	-0.193162	0.919872	0	0	0	0	0
ACVR2B-AS1	1.12613	NA	-0.197644	NA	1.13303	NA	2.38391	NA	1.52682	NA	0	0	0	0	0
ACVRL1	-2.36757	0.253184	-1.68147	0.195793	-1.24574	0.433777	-0.984153	0.677311	-1.11312	0.582922	0	0	0	0	0
ACY1	3.02058	NA	3.60559	NA	3.0275	NA	4.27837	NA	4.31344	NA	0	0	0	0	0
ACY3	3.50138	NA	2.17765	NA	3.50831	NA	4.75919	NA	4.79427	NA	0	0	0	0	0
ACYP1	0.779763	0.588973	0.666053	0.366504	0.736646	0.483577	-1.71613	0.484269	0.194464	0.936758	0	0	0	0	0
ACYP2	1.26776	0.35745	0.91563	0.285819	1.52731	0.095938	0.484877	0.865248	1.39783	0.257588	0	0	0	0	0
ADA	-1.57475	0.201522	-1.92111	0.0177938	-1.5652	0.105365	-1.42033	0.288661	-1.53139	0.187662	0	-1.92111	0	0	0
ADA2	-1.08285	0.0220165	-0.65861	0.102795	-0.683199	0.109252	-0.651257	0.198764	-0.726875	0.131048	-1.08285	0	0	0	0
ADAD1	NA	NA	NA	NA	NA	NA	NA	NA	NA	NA	0	0	0	0	0
ADAD2	3.50145	NA	2.17772	NA	3.50839	NA	4.75926	NA	3.90218	NA	0	0	0	0	0
ADAL	0.187074	0.940752	-1.73085	0.228137	-0.144159	0.944043	0.0702438	0.986706	1.67071	0.117322	0	0	0	0	0
ADAM10	-0.982426	0.0825365	-0.720934	0.102729	-0.653885	0.189019	-0.86158	0.133092	-0.677996	0.235321	0	0	0	0	0
ADAM11	6.50656	NA	3.14	NA	5.55567	NA	4.75981	NA	4.81972	NA	0	0	0	0	0
ADAM12	0.391306	0.855446	0.192413	0.911552	-0.173607	0.923312	0.192081	0.934066	0.0745999	0.974375	0	0	0	0	0
ADAM15	-0.534468	0.606294	-0.386383	0.639117	-0.505609	0.530242	0.0648099	0.967679	-0.40495	0.701408	0	0	0	0	0
ADAM17	0.612953	0.178811	0.830752	0.0047595	0.905431	0.00475379	0.741385	0.0887378	0.660919	0.109426	0	0.830752	0.905431	0	0
ADAM18	3.50144	NA	2.17771	NA	3.50837	NA	4.75924	NA	3.90216	NA	0	0	0	0	0
ADAM19	0.965011	0.762453	0.436871	0.879437	0.606219	0.810564	0.392355	0.907347	0.466956	0.893428	0	0	0	0	0
ADAM1A	NA	NA	NA	NA	NA	NA	NA	NA	NA	NA	0	0	0	0	0
ADAM2	NA	NA	NA	NA	NA	NA	NA	NA	NA	NA	0	0	0	0	0
ADAM20	2.97629	0.28776	0.171491	0.967895	0.540396	NA	1.7913	NA	3.41363	NA	0	0	0	0	0
ADAM20P1	4.52258	NA	0.75506	NA	3.00881	NA	3.33667	NA	2.47956	NA	0	0	0	0	0
ADAM21	3.02059	NA	1.69685	NA	4.1225	NA	4.27839	NA	3.4213	NA	0	0	0	0	0
ADAM21P1	3.50145	NA	2.17772	NA	3.50839	NA	4.75926	NA	3.90217	NA	0	0	0	0	0
ADAM22	0.271957	NA	-0.0900652	NA	0.278839	NA	1.52975	NA	2.75086	NA	0	0	0	0	0
ADAM23	1.16539	0.658964	2.28359	0.0308593	2.30197	0.0760314	2.34339	0.211192	2.44302	0.104835	0	2.28359	0	0	0
ADAM28	1.93865	0.437389	0.511635	0.848995	-0.130213	0.972267	1.92468	0.495106	1.30304	0.671484	0	0	0	0	0
ADAM29	NA	NA	NA	NA	NA	NA	NA	NA	NA	NA	0	0	0	0	0
ADAM30	3.50139	NA	2.17766	NA	3.50832	NA	4.75919	NA	3.90211	NA	0	0	0	0	0
ADAM32	3.50131	NA	2.17758	NA	3.50824	NA	4.75911	NA	5.01924	NA	0	0	0	0	0
ADAM33	3.50124	NA	2.17752	NA	3.50818	NA	4.75905	NA	3.90197	NA	0	0	0	0	0
ADAM3A	3.50139	NA	2.17766	NA	3.50833	NA	4.7592	NA	3.90212	NA	0	0	0	0	0
ADAM3B	3.50145	NA	2.17772	NA	3.50839	NA	4.75926	NA	3.90217	NA	0	0	0	0	0
ADAM5	3.50143	NA	2.1777	NA	3.50836	NA	4.75924	NA	3.90215	NA	0	0	0	0	0
ADAM6	NA	NA	NA	NA	NA	NA	NA	NA	NA	NA	0	0	0	0	0
ADAM7	3.50144	NA	2.17771	NA	3.50837	NA	4.75924	NA	3.90216	NA	0	0	0	0	0
ADAM8	-0.680829	0.79783	-0.414218	0.849854	-0.485974	0.811237	-0.816927	0.741294	-1.28405	0.541481	0	0	0	0	0
ADAM9	-2.23763	1.30945e-05	-1.91788	3.25261e-07	-1.50929	0.000309018	-1.58029	0.00162955	-1.6584	0.000395873	-2.23763	-1.91788	-1.50929	-1.58029	-1.6584
ADAMDEC1	-2.28471	0.636408	-2.64673	0.437772	-2.27783	0.531491	-1.02692	0.845057	-0.972538	0.857123	0	0	0	0	0
ADAMTS1	3.02066	NA	1.69692	NA	3.02758	NA	4.27846	NA	3.42137	NA	0	0	0	0	0
ADAMTS10	1.24174	NA	0.879724	NA	1.24863	NA	2.49953	NA	1.64243	NA	0	0	0	0	0
ADAMTS12	3.02061	NA	1.69687	NA	3.02754	NA	4.27841	NA	3.42133	NA	0	0	0	0	0
ADAMTS13	NA	NA	NA	NA	NA	NA	NA	NA	NA	NA	0	0	0	0	0
ADAMTS14	-0.719891	0.877351	-0.333743	0.92308	1.08856	0.713456	2.06309	0.519934	0.603979	0.89558	0	0	0	0	0
ADAMTS15	-1.48308	0.67602	-1.80699	0.32991	-0.49975	NA	-0.66916	0.853601	-0.0950173	NA	0	0	0	0	0
ADAMTS16	2.53985	NA	1.21611	NA	2.54677	NA	3.79764	NA	2.94056	NA	0	0	0	0	0
ADAMTS17	2.11777	NA	0.793958	NA	2.12466	NA	3.37556	NA	3.57345	NA	0	0	0	0	0
ADAMTS18	3.50132	NA	3.13936	NA	3.50825	NA	4.75913	NA	3.90204	NA	0	0	0	0	0
ADAMTS19	3.50131	NA	2.17758	NA	3.50824	NA	4.75911	NA	3.90203	NA	0	0	0	0	0
ADAMTS19-AS1	NA	NA	NA	NA	NA	NA	NA	NA	NA	NA	0	0	0	0	0
ADAMTS2	1.97676	NA	1.59716	NA	0.558661	NA	2.83661	NA	1.87261	NA	0	0	0	0	0
ADAMTS20	3.50141	NA	2.17768	NA	3.50834	NA	4.75922	NA	3.90213	NA	0	0	0	0	0
ADAMTS3	3.50139	NA	3.13943	NA	3.50833	NA	4.7592	NA	3.90212	NA	0	0	0	0	0
ADAMTS4	3.50195	NA	2.17814	NA	4.56408	NA	4.75974	NA	3.90264	NA	0	0	0	0	0
ADAMTS5	-2.36688	0.514952	-1.63659	0.424161	-3.78687	NA	-2.53596	0.413228	-1.63673	NA	0	0	0	0	0
ADAMTS6	2.54018	NA	1.21638	NA	2.54707	NA	3.79797	NA	2.94087	NA	0	0	0	0	0
ADAMTS7	3.5014	NA	2.17767	NA	3.50833	NA	4.7592	NA	3.90212	NA	0	0	0	0	0
ADAMTS7P1	NA	NA	NA	NA	NA	NA	NA	NA	NA	NA	0	0	0	0	0
ADAMTS7P3	2.5402	NA	2.17818	NA	3.45763	NA	3.79799	NA	5.06772	NA	0	0	0	0	0
ADAMTS7P4	3.50143	NA	2.17771	NA	3.50837	NA	4.75924	NA	3.90216	NA	0	0	0	0	0
ADAMTS8	3.50133	NA	2.1776	NA	4.40904	NA	4.75913	NA	3.90205	NA	0	0	0	0	0
ADAMTS9	4.43609	NA	2.65904	NA	3.02795	NA	5.39252	NA	3.42174	NA	0	0	0	0	0
ADAMTS9-AS1	3.50137	NA	2.17764	NA	3.50831	NA	4.75918	NA	3.90209	NA	0	0	0	0	0
ADAMTS9-AS2	3.50143	NA	2.1777	NA	3.50837	NA	4.75924	NA	3.90215	NA	0	0	0	0	0
ADAMTSL1	3.50127	NA	2.17754	NA	3.5082	NA	4.75908	NA	3.90199	NA	0	0	0	0	0
ADAMTSL2	2.53986	NA	1.21611	NA	2.54677	NA	3.79765	NA	2.94056	NA	0	0	0	0	0
ADAMTSL3	3.50139	NA	2.17766	NA	3.50832	NA	4.75919	NA	3.90211	NA	0	0	0	0	0
ADAMTSL4	0.231854	0.879058	0.0909101	0.942824	0.0181436	0.989968	0.122128	0.94165	0.0828951	0.964337	0	0	0	0	0
ADAMTSL4-AS1	-0.628293	NA	-0.0946965	NA	-0.621413	NA	0.629495	NA	-0.227613	NA	0	0	0	0	0
ADAMTSL5	1.79805	NA	0.474293	NA	1.80496	NA	3.05583	NA	2.19874	NA	0	0	0	0	0
ADAP1	-0.287444	0.767964	0.24852	0.59888	0.371444	0.49434	0.69545	0.306887	0.0291454	0.978142	0	0	0	0	0
ADAP2	0.301123	0.624844	-0.140574	0.781723	-0.0873159	0.881997	-0.180405	0.839627	-0.0990412	0.907155	0	0	0	0	0
ADAR	-2.14838	0.000141865	-1.91477	3.64962e-06	-1.73762	0.000139608	-1.85814	0.000849793	-1.7593	0.00066793	-2.14838	-1.91477	-1.73762	-1.85814	-1.7593
ADARB1	0.178899	0.888751	0.0912233	0.905822	0.0342095	0.976535	-0.790308	0.652339	-0.0195964	0.989833	0	0	0	0	0
ADARB2	3.02052	NA	1.69678	NA	3.02744	NA	4.27832	NA	3.42123	NA	0	0	0	0	0
ADARB2-AS1	NA	NA	NA	NA	NA	NA	NA	NA	NA	NA	0	0	0	0	0
ADAT1	-0.426962	0.629299	-1.1215	0.0108642	-0.526384	0.405041	-0.942873	0.346542	-0.562374	0.491612	0	-1.1215	0	0	0
ADAT2	1.37977	0.0589777	0.935973	0.0683218	1.04748	0.109957	1.07254	0.306804	1.59797	0.0116026	0	0	0	0	1.59797
ADAT3	0.217776	NA	1.57106	NA	1.14862	NA	1.47557	NA	1.63862	NA	0	0	0	0	0
ADCK1	0.672951	0.380478	0.63668	0.167521	0.160571	0.851323	0.110461	0.944542	0.398756	0.669482	0	0	0	0	0
ADCK2	-0.367311	0.719487	-0.0793052	0.91129	0.346028	0.599197	0.00584288	0.99788	0.109617	0.92717	0	0	0	0	0
ADCK5	NA	NA	NA	NA	NA	NA	NA	NA	NA	NA	0	0	0	0	0
ADCY1	-1.34889	0.353909	-1.62038	0.0793219	-1.77774	0.10876	-1.70858	0.288661	-1.73947	0.19951	0	0	0	0	0
ADCY10	0.762156	NA	-0.561658	NA	0.769039	NA	2.01994	NA	1.16284	NA	0	0	0	0	0
ADCY10P1	0.473154	0.78967	0.969127	0.145835	0.260922	0.854704	0.293589	0.906125	0.193614	0.933438	0	0	0	0	0
ADCY2	3.50138	NA	2.17765	NA	3.50831	NA	4.75918	NA	3.9021	NA	0	0	0	0	0
ADCY3	-1.14774	0.0558193	-0.858064	0.0232005	-0.564358	0.262406	-0.391895	0.636903	-1.26172	0.0256521	0	-0.858064	0	0	-1.26172
ADCY4	NA	NA	NA	NA	NA	NA	NA	NA	NA	NA	0	0	0	0	0
ADCY5	3.87703	NA	0.107334	NA	1.43802	NA	2.68891	NA	1.83181	NA	0	0	0	0	0
ADCY6	0.39726	NA	-0.452024	0.899752	-0.0589865	NA	2.24975	NA	-0.670907	NA	0	0	0	0	0
ADCY7	-0.535455	0.562292	-0.228997	0.785917	-0.37995	0.615422	-0.234588	0.824043	-0.369807	0.696664	0	0	0	0	0
ADCY8	4.91206	NA	2.17762	NA	3.50828	NA	4.75916	NA	3.90207	NA	0	0	0	0	0
ADCY9	-0.513895	0.5717	-0.235243	0.694578	-0.493736	0.457247	-0.567513	0.610331	-0.78578	0.33119	0	0	0	0	0
ADCYAP1	3.50139	NA	2.17766	NA	4.60329	NA	4.7592	NA	3.90211	NA	0	0	0	0	0
ADCYAP1R1	3.5014	NA	3.13944	NA	3.50834	NA	4.75921	NA	3.90213	NA	0	0	0	0	0
ADD1	-0.615903	0.060992	-0.410375	0.0533348	-0.37296	0.178307	-0.821518	0.0290202	-0.430078	0.200042	0	0	0	-0.821518	0
ADD2	-0.982043	0.689299	-2.31168	0.106565	-1.33014	0.450864	-1.88879	0.388341	-2.29189	0.233496	0	0	0	0	0
ADD3	-0.93177	0.214562	-0.913711	0.0523136	-0.5745	0.352787	-0.592619	0.525539	-1.04676	0.137187	0	0	0	0	0
ADD3-AS1	3.50137	NA	2.17765	NA	3.50831	NA	4.75918	NA	3.9021	NA	0	0	0	0	0
ADGB	4.55664	NA	1.69682	NA	3.02748	NA	4.27836	NA	3.42127	NA	0	0	0	0	0
ADGRA1	3.02065	NA	1.69691	NA	3.02758	NA	4.27845	NA	3.42137	NA	0	0	0	0	0
ADGRA1-AS1	NA	NA	NA	NA	NA	NA	NA	NA	NA	NA	0	0	0	0	0
ADGRA2	-0.249678	NA	-0.611702	NA	-0.242797	NA	2.02971	NA	1.15982	NA	0	0	0	0	0
ADGRA3	0.348908	NA	0.963794	NA	1.35869	NA	1.6067	NA	1.75906	NA	0	0	0	0	0
ADGRB1	-0.13455	0.940752	-0.0650438	0.958586	0.00613865	0.997027	-0.567993	0.777508	-0.376527	0.826796	0	0	0	0	0
ADGRB2	3.50142	NA	3.13946	NA	4.60334	NA	4.75923	NA	3.90215	NA	0	0	0	0	0
ADGRB3	3.02055	NA	1.69681	NA	3.02747	NA	4.27835	NA	3.42126	NA	0	0	0	0	0
ADGRD1	-0.381662	0.928634	-0.113682	0.965087	1.34942	NA	-0.576782	0.879229	-0.49993	NA	0	0	0	0	0
ADGRD1-AS1	3.50143	NA	2.17771	NA	3.50837	NA	4.75924	NA	3.90216	NA	0	0	0	0	0
ADGRD2	3.50143	NA	2.1777	NA	3.50836	NA	4.75923	NA	3.90215	NA	0	0	0	0	0
ADGRE1	2.09879	0.599181	3.10009	0.172565	2.10567	NA	4.27178	NA	2.49947	NA	0	0	0	0	0
ADGRE2	-0.529756	0.263978	-0.320156	0.312067	-0.252008	0.542566	-0.239252	0.72051	-0.475857	0.297857	0	0	0	0	0
ADGRE3	0.84686	NA	-0.476909	NA	0.853753	NA	2.10463	NA	1.24754	NA	0	0	0	0	0
ADGRE4P	1.65046	0.017077	1.57187	0.00357933	1.82329	0.000937349	1.51971	0.0228084	1.56495	0.0148959	1.65046	1.57187	1.82329	1.51971	1.56495
ADGRE5	-0.544204	0.568101	-0.541788	0.415539	-0.470834	0.527226	-0.559152	0.555744	-0.670664	0.417027	0	0	0	0	0
ADGRF1	3.50143	NA	2.1777	NA	3.50836	NA	4.75923	NA	3.90215	NA	0	0	0	0	0
ADGRF2	3.02059	NA	1.69685	NA	3.02751	NA	4.27839	NA	3.4213	NA	0	0	0	0	0
ADGRF3	0.388791	0.926261	1.55193	0.264539	0.69667	NA	1.13846	NA	0.291515	NA	0	0	0	0	0
ADGRF4	1.6344	NA	0.310639	NA	1.6413	NA	2.89217	NA	2.03509	NA	0	0	0	0	0
ADGRF5	3.02051	NA	1.69677	NA	3.02743	NA	4.27831	NA	3.42122	NA	0	0	0	0	0
ADGRF5P1	3.50141	NA	2.17768	NA	3.50834	NA	4.75922	NA	3.90213	NA	0	0	0	0	0
ADGRF5P2	NA	NA	NA	NA	NA	NA	NA	NA	NA	NA	0	0	0	0	0
ADGRG1	2.53983	NA	1.21609	NA	2.54675	NA	3.79762	NA	2.94054	NA	0	0	0	0	0
ADGRG2	-0.744741	NA	-1.10677	0.728317	0.855482	NA	1.52082	NA	0.654446	NA	0	0	0	0	0
ADGRG3	2.53986	NA	1.2161	NA	2.54677	NA	3.79765	NA	2.94056	NA	0	0	0	0	0
ADGRG4	3.50134	NA	3.8962	NA	3.50827	NA	4.75914	NA	3.90206	NA	0	0	0	0	0
ADGRG5	0.28339	0.950261	-1.50862	0.574616	-0.15436	NA	0.111194	NA	-0.745914	NA	0	0	0	0	0
ADGRG6	-0.154461	0.970501	0.793295	0.661194	-0.622963	NA	2.3915	0.198764	0.542145	NA	0	0	0	0	0
ADGRG7	3.50143	NA	2.1777	NA	3.50836	NA	4.75923	NA	3.90215	NA	0	0	0	0	0
ADGRL1	-1.16185	0.563181	-0.192586	0.884303	-0.667306	0.645044	-1.10489	0.659474	-1.95174	0.34469	0	0	0	0	0
ADGRL2	3.50133	NA	3.13936	NA	3.50826	NA	4.75913	NA	3.90205	NA	0	0	0	0	0
ADGRL3	3.50135	NA	2.17762	NA	3.50828	NA	4.75915	NA	3.90207	NA	0	0	0	0	0
ADGRL3-AS1	3.50136	NA	2.17763	NA	3.50829	NA	4.75916	NA	3.90208	NA	0	0	0	0	0
ADGRL4	3.50137	NA	2.17764	NA	3.5083	NA	4.75917	NA	3.90209	NA	0	0	0	0	0
ADGRV1	3.93502	NA	0.249038	NA	1.57973	NA	2.83064	NA	1.97353	NA	0	0	0	0	0
ADH1A	3.50144	NA	2.17771	NA	3.50837	NA	4.75924	NA	3.90216	NA	0	0	0	0	0
ADH1B	3.50143	NA	2.17771	NA	3.50837	NA	4.75924	NA	3.90216	NA	0	0	0	0	0
ADH1C	3.50143	NA	2.1777	NA	3.50836	NA	4.75923	NA	3.90215	NA	0	0	0	0	0
ADH4	3.02068	NA	1.69694	NA	3.0276	NA	4.27848	NA	3.42139	NA	0	0	0	0	0
ADH5	-0.230149	0.818918	-0.117853	0.869021	-0.83639	0.169311	-0.35849	0.748772	-0.481657	0.569376	0	0	0	0	0
ADH5P2	3.02062	NA	1.69688	NA	3.02754	NA	4.27841	NA	3.42133	NA	0	0	0	0	0
ADH5P3	3.50144	NA	2.17771	NA	3.50837	NA	4.75924	NA	3.90216	NA	0	0	0	0	0
ADH5P4	1.63615	NA	0.52095	NA	0.168756	NA	1.41966	NA	0.562556	NA	0	0	0	0	0
ADH6	4.54323	NA	1.69716	NA	3.02785	NA	5.41905	NA	3.42164	NA	0	0	0	0	0
ADH7	NA	NA	NA	NA	NA	NA	NA	NA	NA	NA	0	0	0	0	0
ADHFE1	0.918207	0.275055	0.939178	0.0656682	0.508824	0.527675	1.88618	0.00161199	0.65232	0.49184	0	0	0	1.88618	0
ADI1	-0.126177	0.937099	-0.0192983	0.985722	0.212302	0.836881	-0.571334	0.744324	0.132267	0.936758	0	0	0	0	0
ADIG	3.50144	NA	2.17771	NA	3.50837	NA	4.75925	NA	3.90216	NA	0	0	0	0	0
ADIPOQ	3.5014	NA	2.17767	NA	3.50833	NA	4.7592	NA	3.90212	NA	0	0	0	0	0
ADIPOQ-AS1	3.50145	NA	2.17772	NA	3.50838	NA	4.75926	NA	3.90217	NA	0	0	0	0	0
ADIPOR1	-0.270384	0.493407	-0.0431116	0.897474	0.000633623	0.998702	0.00864014	0.991549	-0.0112459	0.983201	0	0	0	0	0
ADIPOR2	NA	NA	NA	NA	NA	NA	NA	NA	NA	NA	0	0	0	0	0
ADIRF	1.06372	NA	-0.260088	NA	1.07061	NA	2.32151	NA	1.4644	NA	0	0	0	0	0
ADK	-0.0799219	0.922294	0.479342	0.132991	0.488767	0.216611	0.200054	0.807044	0.869544	0.0212697	0	0	0	0	0.869544
ADM	1.08405	0.29635	1.27657	0.0835618	1.42639	0.0621727	1.06774	0.273165	0.279522	0.844886	0	0	0	0	0
ADM2	0.981763	NA	-0.342042	NA	0.988648	NA	3.3737	NA	1.38245	NA	0	0	0	0	0
ADM5	1.42846	NA	1.99554	NA	1.43534	NA	2.68624	NA	1.82914	NA	0	0	0	0	0
ADNP	-0.105846	0.867092	0.0453032	0.911579	-0.19951	0.640464	-0.280218	0.682142	-0.188857	0.749856	0	0	0	0	0
ADNP-AS1	0.173407	0.96691	0.877847	0.552273	1.04608	NA	0.914076	NA	0.972372	NA	0	0	0	0	0
ADNP2	0.873873	0.0802246	1.05021	0.00103022	1.0906	0.00303301	1.10894	0.0206027	0.763462	0.127184	0	1.05021	1.0906	1.10894	0
ADO	0.915475	0.0959356	0.946328	0.0182601	1.01407	0.0180074	0.812832	0.150226	0.914245	0.0702562	0	0.946328	1.01407	0	0
ADORA1	-0.0357332	NA	-0.397752	NA	-0.0288522	NA	1.22204	NA	0.364942	NA	0	0	0	0	0
ADORA2A	3.1672	NA	2.06509	NA	1.66328	NA	2.91418	NA	2.05707	NA	0	0	0	0	0
ADORA2A-AS1	1.63618	0.712098	1.19007	0.698579	1.22456	NA	2.49708	NA	0.612005	NA	0	0	0	0	0
ADORA2B	0.492383	0.832243	-0.187729	0.912536	0.320297	0.860182	0.34898	0.901827	-1.48151	0.570388	0	0	0	0	0
ADORA2BP1	-0.743372	NA	-2.06719	NA	-0.736494	NA	0.514406	NA	-0.342696	NA	0	0	0	0	0
ADORA3	1.41425	0.273561	0.952929	0.327243	0.820319	0.511522	0.485899	0.838575	1.76292	0.10159	0	0	0	0	0
ADPGK	0.98954	0.00395782	0.730173	0.0102022	0.918653	0.00136855	0.84854	0.00989815	0.730151	0.0327223	0.98954	0.730173	0.918653	0.84854	0.730151
ADPGK-AS1	-1.24214	0.519241	-0.207236	0.874963	-0.526391	0.703486	-1.26561	0.598809	0.906343	0.444647	0	0	0	0	0
ADPRH	-0.827159	0.220816	-0.494078	0.200218	-0.227933	0.699259	-0.57988	0.51736	-0.193487	0.817532	0	0	0	0	0
ADPRHL1	-1.42323	NA	-0.98266	0.688938	0.817861	NA	0.760415	NA	-0.086646	NA	0	0	0	0	0
ADPRHL2	0.0404849	0.968355	0.347231	0.42997	-0.148834	0.831222	-0.134527	0.908819	0.000320577	0.999554	0	0	0	0	0
ADPRM	-0.731559	0.784167	0.0333197	0.98366	-0.813195	0.660963	-0.265587	0.934579	0.19617	0.941681	0	0	0	0	0
ADRA1A	3.50136	NA	2.17763	NA	3.5083	NA	4.75917	NA	3.90209	NA	0	0	0	0	0
ADRA1B	3.50143	NA	3.13946	NA	3.50836	NA	4.75924	NA	3.90215	NA	0	0	0	0	0
ADRA1D	3.02055	NA	1.69682	NA	3.02748	NA	4.27835	NA	3.42127	NA	0	0	0	0	0
ADRA2A	3.50141	NA	2.17768	NA	3.50835	NA	4.75922	NA	3.90213	NA	0	0	0	0	0
ADRA2B	-0.443602	0.90153	-0.415284	0.862516	0.191452	0.942851	1.51076	0.512335	0.253032	0.947432	0	0	0	0	0
ADRA2C	3.02061	NA	1.69687	NA	3.02753	NA	4.27841	NA	3.42132	NA	0	0	0	0	0
ADRB1	3.02086	NA	2.65886	0.779449	3.02776	NA	4.27866	NA	3.42156	NA	0	0	0	0	0
ADRB2	0.613933	NA	-0.418801	NA	0.12399	NA	0.44398	NA	1.34206	NA	0	0	0	0	0
ADRB3	3.50127	NA	2.17754	NA	3.5082	NA	4.75907	NA	3.90199	NA	0	0	0	0	0
ADRM1	0.0609385	0.937894	0.0643306	0.89707	-0.0496109	0.933156	-0.0633972	0.947918	-0.149386	0.837218	0	0	0	0	0
ADSL	-0.464546	0.491746	-0.193891	0.650997	-0.516372	0.283675	-0.7278	0.365303	-0.28939	0.682788	0	0	0	0	0
ADSS	0.0664589	0.945669	-0.321948	0.54632	-0.191809	0.780614	-0.244602	0.818696	-0.0867671	0.938594	0	0	0	0	0
ADSSL1	1.54718	0.643761	1.9046	0.203053	0.119758	NA	2.29822	NA	0.513558	NA	0	0	0	0	0
ADTRP	-1.27833	0.73507	-2.31743	0.269598	-1.7445	0.484846	-1.47682	0.651516	-1.40337	NA	0	0	0	0	0
AEBP1	1.85996	NA	1.49795	NA	1.86685	NA	3.11774	NA	2.26064	NA	0	0	0	0	0
AEBP2	0.241714	0.747874	0.111909	0.816295	0.0396505	0.955175	0.504388	0.47882	0.152779	0.854418	0	0	0	0	0
AEN	0.16349	0.874016	0.151208	0.835046	0.362876	0.583649	0.439897	0.641096	0.114472	0.92311	0	0	0	0	0
AES	0.817385	0.107618	0.734774	0.0593575	0.620883	0.159838	0.9426	0.0378089	0.483175	0.384644	0	0	0	0.9426	0
AFAP1	-2.53296	0.462765	-1.93566	0.412163	-0.340884	NA	-1.27518	NA	-0.377423	NA	0	0	0	0	0
AFAP1-AS1	2.04391	NA	0.720118	NA	2.05081	NA	3.3017	NA	3.54473	NA	0	0	0	0	0
AFAP1L1	-0.753065	0.801783	-0.258529	0.909734	-0.343792	0.881786	-0.894335	0.772619	0.25658	0.939954	0	0	0	0	0
AFAP1L2	3.02103	NA	2.65902	NA	3.02792	NA	4.27882	NA	3.42172	NA	0	0	0	0	0
AFDN	0.0988857	0.939357	0.411819	0.545385	0.723941	0.267033	-0.131577	0.930308	-0.0210781	0.988118	0	0	0	0	0
AFDN-DT	3.50136	NA	2.17764	NA	4.60328	NA	4.75917	NA	3.90209	NA	0	0	0	0	0
AFF1	-0.130783	0.86501	-0.0933891	0.881061	-0.0166068	0.982285	0.147435	0.848053	-0.222429	0.750025	0	0	0	0	0
AFF1-AS1	-0.677792	0.856451	-1.64451	0.409149	-0.451028	NA	-0.869005	0.792563	-0.756975	NA	0	0	0	0	0
AFF2	-0.935116	NA	-2.25893	NA	0.13013	NA	0.322667	NA	-0.534438	NA	0	0	0	0	0
AFF3	-0.0545974	0.982623	0.518363	0.653249	0.722985	0.559225	0.630995	0.757239	-0.678254	0.76569	0	0	0	0	0
AFF4	-0.492307	0.195666	-0.227071	0.441119	0.213727	0.522859	-0.159148	0.775722	-0.176068	0.714229	0	0	0	0	0
AFG1L	-0.0271425	0.990537	-0.38644	0.686273	0.27616	0.813343	-0.179791	0.946248	0.200014	0.917228	0	0	0	0	0
AFG3L1P	1.47007	0.00982068	1.10446	0.0126335	0.978454	0.0684755	0.550659	0.585719	1.04446	0.0926716	1.47007	1.10446	0	0	0
AFG3L2	-0.983164	0.117022	-0.793082	0.0156255	-0.618748	0.192857	-0.111318	0.911753	-0.765478	0.205338	0	-0.793082	0	0	0
AFG3L2P1	0.555937	NA	-1.23625	NA	0.863569	NA	1.30247	NA	0.456271	NA	0	0	0	0	0
AFM	NA	NA	NA	NA	NA	NA	NA	NA	NA	NA	0	0	0	0	0
AFMID	0.629473	0.640546	-0.0178369	0.988352	0.214969	0.868715	-0.273001	0.9148	-0.276989	0.895855	0	0	0	0	0
AFP	NA	NA	NA	NA	NA	NA	NA	NA	NA	NA	0	0	0	0	0
AFTPH	-0.378437	0.346203	-0.484294	0.0212384	-0.485644	0.092911	-0.512592	0.284524	-0.0649826	0.911094	0	-0.484294	0	0	0
AGA	-2.61055	0.0578039	-0.455392	0.524202	-2.28482	0.0160977	-0.681744	0.627986	-0.26221	0.840838	0	0	-2.28482	0	0
AGAP1	-0.689496	NA	-2.01331	NA	-0.682616	NA	0.568292	NA	1.47026	NA	0	0	0	0	0
AGAP1-IT1	3.50143	NA	2.1777	NA	3.50837	NA	4.75924	NA	3.90215	NA	0	0	0	0	0
AGAP10P	3.50131	NA	2.17758	NA	3.50824	NA	4.75912	NA	3.90203	NA	0	0	0	0	0
AGAP11	3.53097	0.0938918	-1.48614	0.611468	3.25719	NA	1.09547	0.778422	0.238364	NA	0	0	0	0	0
AGAP12P	4.90387	0.175036	3.77772	0.200127	3.37909	NA	2.19381	NA	2.81166	NA	0	0	0	0	0
AGAP2	-1.07694	0.405997	-0.557859	0.39319	-1.50818	0.125894	-0.0389885	0.986964	-0.719695	0.566888	0	0	0	0	0
AGAP2-AS1	3.02062	NA	1.69688	NA	3.02755	NA	4.27842	NA	3.42134	NA	0	0	0	0	0
AGAP3	0.566329	0.353058	0.600538	0.161178	0.689449	0.126257	0.914292	0.0650586	0.395425	0.541562	0	0	0	0	0
AGAP4	1.69177	0.154365	0.686114	0.516769	-1.5765	0.461394	0.446644	0.880339	0.222578	0.941681	0	0	0	0	0
AGAP5	1.83158	0.0802246	-0.106228	0.945351	0.821483	0.519693	0.431992	0.881817	0.547348	0.798102	0	0	0	0	0
AGAP6	1.88129	0.00715476	1.67109	0.00105447	1.80657	0.00190078	0.42045	0.809088	1.18538	0.169616	1.88129	1.67109	1.80657	0	0
AGAP7P	2.05862	NA	2.51574	NA	3.05986	NA	4.32522	NA	3.38447	NA	0	0	0	0	0
AGAP9	3.69568	0.00379559	3.36901	0.000939574	2.94693	0.00913869	3.40646	0.00501044	3.13962	0.0116026	3.69568	3.36901	2.94693	3.40646	3.13962
AGBL1	3.50127	NA	2.17754	NA	3.5082	NA	4.75907	NA	4.79415	NA	0	0	0	0	0
AGBL1-AS1	3.50144	NA	3.13947	NA	3.50837	NA	4.75924	NA	3.90216	NA	0	0	0	0	0
AGBL2	NA	NA	NA	NA	NA	NA	NA	NA	NA	NA	0	0	0	0	0
AGBL3	-0.358863	NA	0.11045	0.975634	-0.351982	NA	0.898926	NA	1.64589	NA	0	0	0	0	0
AGBL4	3.50141	NA	2.17768	NA	3.50834	NA	4.75921	NA	3.90213	NA	0	0	0	0	0
AGBL4-IT1	NA	NA	NA	NA	NA	NA	NA	NA	NA	NA	0	0	0	0	0
AGBL5	-0.759609	0.63589	-0.988828	0.174942	-2.44697	0.106898	-1.99764	0.357361	-2.05302	0.272255	0	0	0	0	0
AGBL5-AS1	3.50139	NA	2.17766	NA	3.50833	NA	4.7592	NA	3.90212	NA	0	0	0	0	0
AGER	1.80961	NA	0.48586	NA	1.81652	NA	3.0674	NA	2.21031	NA	0	0	0	0	0
AGFG1	0.0930387	0.851068	0.138816	0.618162	0.101997	0.776774	-0.00438126	0.996241	0.130665	0.781772	0	0	0	0	0
AGFG2	-1.07698	0.442687	-0.694832	0.453325	-0.696301	0.529473	-1.03136	0.532347	-0.794687	0.569376	0	0	0	0	0
AGGF1	-0.831822	0.212395	-0.689888	0.0551073	-0.360351	0.507061	-1.06052	0.211192	-0.019369	0.983201	0	0	0	0	0
AGGF1P1	1.7699	NA	0.44614	NA	1.7768	NA	3.02768	NA	2.17059	NA	0	0	0	0	0
AGGF1P10	3.50141	NA	2.17768	NA	3.50834	NA	4.75921	NA	3.90213	NA	0	0	0	0	0
AGGF1P2	3.50134	NA	2.17761	NA	3.50827	NA	4.75915	NA	3.90206	NA	0	0	0	0	0
AGGF1P3	3.02058	NA	1.69685	NA	3.02751	NA	4.27838	NA	3.4213	NA	0	0	0	0	0
AGGF1P4	3.50145	NA	2.17772	NA	3.50839	NA	4.75926	NA	3.90218	NA	0	0	0	0	0
AGGF1P5	NA	NA	NA	NA	NA	NA	NA	NA	NA	NA	0	0	0	0	0
AGGF1P6	3.50145	NA	2.17772	NA	3.50839	NA	4.75926	NA	3.90218	NA	0	0	0	0	0
AGGF1P7	NA	NA	NA	NA	NA	NA	NA	NA	NA	NA	0	0	0	0	0
AGGF1P8	NA	NA	NA	NA	NA	NA	NA	NA	NA	NA	0	0	0	0	0
AGGF1P9	3.02068	NA	1.69694	NA	3.0276	NA	4.27848	NA	3.42139	NA	0	0	0	0	0
AGK	-1.70856	0.570854	-1.04051	0.408803	-0.917637	NA	-1.88761	0.454173	-0.9294	NA	0	0	0	0	0
AGKP1	3.50143	NA	2.1777	NA	3.50836	NA	4.75923	NA	3.90215	NA	0	0	0	0	0
AGL	-0.302889	0.775938	-0.483043	0.336874	-0.400885	0.578462	-1.35262	0.279918	-0.798161	0.366995	0	0	0	0	0
AGMAT	0.385838	NA	2.07524	0.45944	1.41066	NA	3.7529	NA	0.78652	NA	0	0	0	0	0
AGMO	3.02057	NA	1.69684	NA	3.0275	NA	4.27837	NA	3.42129	NA	0	0	0	0	0
AGO1	-1.2613	0.00840007	-1.0036	0.000565188	-1.02787	0.00566294	-0.475576	0.448525	-0.62221	0.195943	-1.2613	-1.0036	-1.02787	0	0
AGO2	0.0233169	0.98682	-0.199928	0.827666	0.212113	0.809505	-0.319488	0.784312	-0.783485	0.357038	0	0	0	0	0
AGO3	0.620933	0.458957	0.529119	0.313861	0.52412	0.431516	-0.531958	0.722202	0.246329	0.828137	0	0	0	0	0
AGO4	0.470733	0.341444	0.175887	0.683056	0.282786	0.526682	-0.00570386	0.996432	-0.086695	0.918554	0	0	0	0	0
AGPAT1	-1.1185	NA	-0.419657	NA	-0.0413157	NA	0.139274	NA	-0.717829	NA	0	0	0	0	0
AGPAT2	-0.640896	0.493363	0.123507	0.86041	-0.35708	0.62582	0.0546282	0.974967	0.470087	0.529196	0	0	0	0	0
AGPAT3	-0.757711	0.135639	-0.585984	0.0895826	-0.665623	0.10152	-0.444333	0.487216	-0.945985	0.0401751	0	0	0	0	-0.945985
AGPAT4	0.483653	0.583955	0.436464	0.503757	0.64045	0.306378	0.217511	0.839274	0.0485709	0.969248	0	0	0	0	0
AGPAT4-IT1	-1.07322	0.574052	-0.368964	0.783307	0.230331	0.874434	-1.55202	0.513302	-4.13326	0.0399179	0	0	0	0	-4.13326
AGPAT5	NA	NA	NA	NA	NA	NA	NA	NA	NA	NA	0	0	0	0	0
AGPS	-0.803485	0.258449	-1.07018	0.0221678	-1.3508	0.00856556	-1.03776	0.134351	-0.778608	0.238948	0	-1.07018	-1.3508	0	0
AGR2	3.50143	NA	2.1777	NA	3.50837	NA	4.75924	NA	3.90215	NA	0	0	0	0	0
AGR3	NA	NA	NA	NA	NA	NA	NA	NA	NA	NA	0	0	0	0	0
AGRN	-0.172906	0.908398	0.481777	0.585213	0.0317574	0.982285	0.630743	0.596206	0.070635	0.968359	0	0	0	0	0
AGRP	1.05969	NA	0.697668	NA	1.06657	NA	2.31747	NA	1.46037	NA	0	0	0	0	0
AGT	3.50139	NA	3.13943	NA	3.50833	NA	4.7592	NA	3.90212	NA	0	0	0	0	0
AGTPBP1	0.822611	0.0470981	0.399215	0.249447	0.528863	0.169311	0.278699	0.705036	0.24979	0.693379	0.822611	0	0	0	0
AGTR1	3.50143	NA	2.1777	NA	3.50837	NA	4.75924	NA	3.90216	NA	0	0	0	0	0
AGTR2	NA	NA	NA	NA	NA	NA	NA	NA	NA	NA	0	0	0	0	0
AGTRAP	-1.1239	0.473111	-0.491152	0.616097	-0.203255	0.874559	-0.292757	0.885201	-0.582185	0.718829	0	0	0	0	0
AGXT	3.50141	NA	2.17768	NA	3.50834	NA	4.75921	NA	3.90213	NA	0	0	0	0	0
AGXT2	3.50132	NA	2.17759	NA	3.50825	NA	4.75913	NA	3.90204	NA	0	0	0	0	0
AHCTF1	0.874006	0.072801	0.758853	0.0234268	0.468502	0.327403	0.245682	0.793111	1.0745	0.0103623	0	0.758853	0	0	1.0745
AHCTF1P1	-0.258882	0.827909	-0.518911	0.358872	-0.0205857	0.985057	-0.498346	0.715929	-0.0610094	0.96562	0	0	0	0	0
AHCY	-0.594461	0.293511	-0.678691	0.0666423	-0.626726	0.152283	-0.290839	0.691089	-0.348022	0.571296	0	0	0	0	0
AHCYL1	-0.940181	0.0214857	-0.656651	0.0210363	-0.105009	0.822546	-0.515357	0.309248	-0.588627	0.161338	-0.940181	-0.656651	0	0	0
AHCYL2	-0.7087	0.367134	-0.810736	0.0658133	-0.573076	0.342571	-0.18851	0.871649	-0.727417	0.330338	0	0	0	0	0
AHCYP1	3.02062	NA	1.69688	NA	3.02754	NA	4.27841	NA	3.42133	NA	0	0	0	0	0
AHCYP2	3.50138	NA	2.17765	NA	3.50831	NA	4.75919	NA	3.9021	NA	0	0	0	0	0
AHCYP3	3.50133	NA	2.1776	NA	3.50826	NA	4.75914	NA	3.90205	NA	0	0	0	0	0
AHCYP4	NA	NA	NA	NA	NA	NA	NA	NA	NA	NA	0	0	0	0	0
AHCYP5	3.50145	NA	2.17772	NA	3.50839	NA	4.75926	NA	3.90218	NA	0	0	0	0	0
AHCYP6	3.50121	NA	3.89607	NA	3.50814	NA	4.75901	NA	3.90193	NA	0	0	0	0	0
AHCYP7	3.50145	NA	2.17772	NA	3.50838	NA	4.75926	NA	3.90217	NA	0	0	0	0	0
AHDC1	-0.448748	0.867017	0.0768843	0.96776	-0.345022	0.861911	-0.454147	0.887635	0.0920994	0.973618	0	0	0	0	0
AHI1	-0.96123	0.494208	0.0939529	0.913854	0.0915221	0.934947	-0.173867	0.928618	-0.649586	0.635408	0	0	0	0	0
AHNAK	-0.651435	0.31275	-0.595042	0.230561	-0.459223	0.407472	-0.61958	0.30108	-0.645908	0.267927	0	0	0	0	0
AHNAK2	-0.750716	0.812922	-0.641325	0.769995	-1.52672	0.48652	-0.937819	0.781586	-1.37543	0.628418	0	0	0	0	0
AHR	-0.0365811	0.974294	-0.108366	0.899571	-0.321282	0.664577	0.0844405	0.942107	0.190478	0.852019	0	0	0	0	0
AHRR	1.94511	0.0230578	1.84211	0.00668281	1.69951	0.0191527	2.06157	0.00550948	1.41878	0.0996993	1.94511	1.84211	1.69951	2.06157	0
AHSA1	-0.421194	0.406431	-0.36831	0.154442	0.107153	0.800308	-0.301495	0.672768	-0.308198	0.555336	0	0	0	0	0
AHSA2P	1.76381	0.000263167	1.06581	0.0107044	1.03871	0.02377	1.29841	0.00874592	1.15378	0.0210395	1.76381	1.06581	1.03871	1.29841	1.15378
AHSG	3.50144	NA	2.17771	NA	3.50837	NA	4.75925	NA	3.90216	NA	0	0	0	0	0
AHSP	3.50138	NA	2.17765	NA	3.50831	NA	4.75919	NA	3.9021	NA	0	0	0	0	0
AICDA	0.687753	NA	0.325732	NA	0.694636	NA	1.94554	NA	1.08844	NA	0	0	0	0	0
AIDA	-2.90458	0.233984	-1.41181	0.0789215	-0.644049	0.58494	-2.1492	0.322434	-0.615313	0.709704	0	0	0	0	0
AIF1	2.3194	NA	-1.14189	NA	0.235358	NA	1.50904	NA	-0.379185	NA	0	0	0	0	0
AIF1L	3.50135	NA	2.17763	NA	3.50829	NA	4.75916	NA	3.90208	NA	0	0	0	0	0
AIFM1	-0.490508	0.373139	-0.444277	0.20871	-0.262304	0.583649	-0.0924874	0.911327	0.0597165	0.943306	0	0	0	0	0
AIFM1P1	3.50139	NA	2.17766	NA	3.50832	NA	4.75919	NA	3.90211	NA	0	0	0	0	0
AIFM2	0.326997	0.707939	-0.333453	0.572279	0.0348957	0.969007	-0.55222	0.594015	-0.408688	0.644616	0	0	0	0	0
AIFM3	2.03749	0.00448183	1.79579	0.000550313	1.15986	0.126628	2.57701	5.61793e-05	2.04771	0.00226761	2.03749	1.79579	0	2.57701	2.04771
AIG1	0.517925	0.652129	-0.0315663	0.979038	-0.755523	0.437114	-0.729412	0.650748	0.199109	0.893588	0	0	0	0	0
AIM2	-1.39072	NA	-1.75274	NA	-1.38384	NA	-0.132928	NA	-0.0672801	NA	0	0	0	0	0
AIMP1	0.310378	0.572803	-0.0108162	0.981782	0.291432	0.467532	0.704033	0.129803	0.194103	0.76231	0	0	0	0	0
AIMP1P1	NA	NA	NA	NA	NA	NA	NA	NA	NA	NA	0	0	0	0	0
AIMP2	-1.40776	0.371491	-0.0130126	0.989253	-0.525163	0.619463	-1.45085	0.487078	-0.465916	0.760602	0	0	0	0	0
AIP	-0.640157	0.281782	0.099224	0.838369	-0.410385	0.380323	0.243082	0.75166	-0.486222	0.412448	0	0	0	0	0
AIPL1	3.50137	NA	2.17764	NA	4.60329	NA	4.75918	NA	3.9021	NA	0	0	0	0	0
AIRE	1.16811	NA	0.806091	NA	1.17499	NA	2.4259	NA	1.56879	NA	0	0	0	0	0
AIRN	1.33561	NA	3.01901	NA	2.33521	NA	2.5934	NA	2.66222	NA	0	0	0	0	0
AJAP1	5.03744	NA	2.17764	NA	4.60328	NA	4.75917	NA	3.90209	NA	0	0	0	0	0
AJM1	1.66531	NA	0.341526	NA	1.6722	NA	2.92309	NA	2.066	NA	0	0	0	0	0
AJUBA	4.43336	NA	1.69714	NA	3.02782	NA	4.27872	NA	3.42162	NA	0	0	0	0	0
AK1	2.74786	1.04133e-06	1.90801	3.68528e-05	1.58115	0.00677364	2.30672	0.000191714	1.48294	0.0394584	2.74786	1.90801	1.58115	2.30672	1.48294
AK2	-0.450837	0.47705	-0.264154	0.572279	-0.362475	0.468936	-0.228573	0.775718	-0.0531952	0.954861	0	0	0	0	0
AK2P2	3.50143	NA	2.1777	NA	3.50836	NA	4.75924	NA	3.90215	NA	0	0	0	0	0
AK3	-1.10659	0.127945	-0.706228	0.0664115	-1.11794	0.0396663	-0.554312	0.567893	-0.926821	0.182484	0	0	-1.11794	0	0
AK3P3	2.5398	NA	2.17782	NA	2.54672	NA	3.79759	NA	2.94051	NA	0	0	0	0	0
AK3P6	3.02085	NA	1.69707	NA	3.02775	NA	4.27864	NA	3.42155	NA	0	0	0	0	0
AK4	-1.65867	0.20395	-0.501403	0.592787	-1.13931	0.251292	-1.25281	0.414319	-0.522564	0.71568	0	0	0	0	0
AK5	0.8567	NA	1.37742	NA	1.84901	NA	2.11449	NA	2.18683	NA	0	0	0	0	0
AK6	NA	NA	NA	NA	NA	NA	NA	NA	NA	NA	0	0	0	0	0
AK6P1	3.50138	NA	2.17765	NA	3.50832	NA	4.75919	NA	3.9021	NA	0	0	0	0	0
AK6P2	3.50143	NA	2.1777	NA	3.50837	NA	4.75924	NA	3.90216	NA	0	0	0	0	0
AK7	3.02104	NA	2.65902	NA	3.02793	NA	5.39926	NA	3.42172	NA	0	0	0	0	0
AK8	-1.79243	0.593745	-2.77756	0.148529	-1.50839	0.507061	-1.00266	0.768533	-2.84673	0.262993	0	0	0	0	0
AK9	0.401563	0.814869	-0.0643049	0.961525	0.0568819	0.972137	-0.277103	0.914018	-0.197608	0.931196	0	0	0	0	0
AKAIN1	3.02062	NA	1.69688	NA	3.02754	NA	4.27842	NA	3.42133	NA	0	0	0	0	0
AKAP1	-0.559953	0.407005	-0.527463	0.191515	-0.425319	0.424404	-0.838426	0.27381	-0.198195	0.808679	0	0	0	0	0
AKAP10	0.226276	0.725439	-0.235065	0.549179	-0.267903	0.593385	-0.0755872	0.939389	0.0908844	0.911	0	0	0	0	0
AKAP11	-0.181546	0.842399	-0.633274	0.168566	-0.556403	0.30999	-0.68892	0.348176	-0.148803	0.870487	0	0	0	0	0
AKAP12	1.59235	0.381116	1.61873	0.232739	2.14059	0.105381	1.49219	0.385335	1.095	0.561499	0	0	0	0	0
AKAP13	-0.380815	0.508477	-0.334568	0.423831	-0.316947	0.487268	-0.498769	0.338034	-0.583626	0.209851	0	0	0	0	0
AKAP14	3.50141	NA	2.17768	NA	3.50834	NA	4.75922	NA	3.90213	NA	0	0	0	0	0
AKAP17A	NA	NA	NA	NA	NA	NA	NA	NA	NA	NA	0	0	0	0	0
AKAP2	NA	NA	NA	NA	NA	NA	NA	NA	NA	NA	0	0	0	0	0
AKAP3	-1.0024	NA	-2.32622	NA	0.0111667	NA	0.255384	NA	-0.601723	NA	0	0	0	0	0
AKAP4	3.50145	NA	2.17772	NA	3.50839	NA	4.75926	NA	3.90218	NA	0	0	0	0	0
AKAP5	-1.06623	0.475712	-0.579586	0.645326	-1.10914	0.326672	-1.05047	0.467717	-0.706345	0.64478	0	0	0	0	0
AKAP6	1.64095	NA	2.20705	NA	1.64784	NA	2.89874	NA	2.04164	NA	0	0	0	0	0
AKAP7	0.29135	0.905579	0.0635276	0.970808	0.745213	0.595309	0.715358	0.770782	1.26901	0.356631	0	0	0	0	0
AKAP8	0.887388	0.150444	0.565057	0.243209	0.374126	0.562786	0.600016	0.451476	0.510828	0.484297	0	0	0	0	0
AKAP8L	0.773604	0.282185	0.86546	0.0760824	0.836044	0.127976	0.493786	0.58461	0.656925	0.350868	0	0	0	0	0
AKAP8P1	3.50129	NA	2.17756	NA	3.50822	NA	4.7591	NA	3.90201	NA	0	0	0	0	0
AKAP9	0.272928	0.674647	-0.145732	0.78262	-0.0570838	0.928544	-0.420003	0.578089	-0.101401	0.90524	0	0	0	0	0
AKIP1	0.0711886	0.949987	-0.0185863	0.980778	-0.456008	0.534764	0.0349131	0.985517	0.0678614	0.958921	0	0	0	0	0
AKIRIN1	-0.174051	0.851166	-0.170396	0.813037	-0.123427	0.866874	-0.177041	0.851628	-0.207722	0.815951	0	0	0	0	0
AKIRIN2	1.09446	0.00492386	0.701398	0.0207332	0.556542	0.163596	0.50952	0.414319	0.819263	0.0469257	1.09446	0.701398	0	0	0.819263
AKIRIN2P1	1.6621	NA	1.30011	NA	1.66901	NA	2.91988	NA	2.06279	NA	0	0	0	0	0
AKNA	0.128903	0.847156	-0.0611503	0.903983	-0.213584	0.659382	0.223892	0.740803	-0.133026	0.846464	0	0	0	0	0
AKNAD1	3.50144	NA	2.17771	NA	3.50837	NA	4.75924	NA	3.90216	NA	0	0	0	0	0
AKR1A1	0.263489	0.726329	0.157984	0.798226	0.162582	0.790996	0.179544	0.826285	0.251527	0.728729	0	0	0	0	0
AKR1B1	-0.494243	0.576243	-0.405318	0.513053	-0.403471	0.565626	-0.457074	0.638666	-0.394506	0.654239	0	0	0	0	0
AKR1B10	3.50126	NA	2.17753	NA	3.50819	NA	4.75907	NA	3.90198	NA	0	0	0	0	0
AKR1B10P1	3.50139	NA	3.76663	NA	3.50832	NA	4.7592	NA	3.90211	NA	0	0	0	0	0
AKR1B15	3.50145	NA	2.17772	NA	3.50839	NA	4.75926	NA	3.90218	NA	0	0	0	0	0
AKR1B1P1	1.65021	NA	0.326451	NA	1.65711	NA	2.90799	NA	2.0509	NA	0	0	0	0	0
AKR1B1P2	0.953077	0.771575	-2.77213	0.209136	0.338511	NA	0.729348	NA	1.04363	NA	0	0	0	0	0
AKR1B1P3	0.454949	NA	-0.868864	NA	0.461832	NA	1.71274	NA	0.85563	NA	0	0	0	0	0
AKR1B1P4	NA	NA	NA	NA	NA	NA	NA	NA	NA	NA	0	0	0	0	0
AKR1B1P5	3.50137	NA	2.17764	NA	3.5083	NA	4.75917	NA	3.90209	NA	0	0	0	0	0
AKR1B1P6	4.91206	NA	2.17762	NA	3.50828	NA	4.75915	NA	3.90207	NA	0	0	0	0	0
AKR1B1P7	2.3159	NA	-0.422517	NA	0.908176	NA	3.27716	NA	1.30197	NA	0	0	0	0	0
AKR1B1P8	NA	NA	NA	NA	NA	NA	NA	NA	NA	NA	0	0	0	0	0
AKR1C1	0.686994	0.839591	-1.24671	0.610245	-1.70882	0.505496	1.27624	0.672743	-0.330925	0.941069	0	0	0	0	0
AKR1C2	0.560073	NA	0.198052	NA	0.566956	NA	1.81786	NA	0.960755	NA	0	0	0	0	0
AKR1C3	0.721823	0.845829	-1.94451	0.458409	-1.32183	NA	-1.07078	NA	-0.378046	NA	0	0	0	0	0
AKR1C4	1.59404	NA	0.270281	NA	1.60094	NA	2.85182	NA	1.99473	NA	0	0	0	0	0
AKR1C6P	3.50139	NA	3.13943	NA	3.50833	NA	4.7592	NA	3.90212	NA	0	0	0	0	0
AKR1C8P	3.44349	NA	-0.224884	NA	1.10579	NA	2.35668	NA	1.49959	NA	0	0	0	0	0
AKR1D1	3.50134	NA	2.17761	NA	3.50827	NA	4.75915	NA	3.90206	NA	0	0	0	0	0
AKR1D1P1	3.02054	NA	1.6968	NA	3.02746	NA	4.27834	NA	3.42125	NA	0	0	0	0	0
AKR1E2	2.17508	0.0229337	1.03009	0.223444	-0.122306	0.95711	-1.17455	0.684859	0.960396	0.565557	2.17508	0	0	0	0
AKR7A2	-0.810699	0.324947	-0.286706	0.596524	-0.26315	0.704974	-0.242625	0.838783	0.0363205	0.97362	0	0	0	0	0
AKR7A2P1	NA	NA	NA	NA	NA	NA	NA	NA	NA	NA	0	0	0	0	0
AKR7A3	-0.354424	NA	-0.716448	0.811992	1.31574	NA	1.874	NA	1.01724	NA	0	0	0	0	0
AKR7L	0.998361	NA	-0.796042	NA	0.511533	NA	0.823771	NA	2.35783	NA	0	0	0	0	0
AKT1	-0.115827	0.870814	-0.159648	0.740068	-0.133802	0.800308	0.130158	0.863587	-0.332268	0.561639	0	0	0	0	0
AKT1S1	0.110826	0.959746	-0.0200072	0.991053	-0.506115	0.729223	-0.442702	0.826094	-0.208045	0.927568	0	0	0	0	0
AKT2	-0.620904	0.156634	-0.226273	0.478565	-0.195646	0.634627	-0.693382	0.181427	-0.436161	0.326847	0	0	0	0	0
AKT3	NA	NA	NA	NA	NA	NA	NA	NA	NA	NA	0	0	0	0	0
AKTIP	0.35846	0.866167	0.546508	0.603804	1.08437	0.301379	-0.118717	0.977336	-1.75307	0.47497	0	0	0	0	0
ALAD	-0.91422	0.194926	-0.922646	0.046308	-0.598765	0.309868	0.0789411	0.945326	-0.346964	0.678148	0	-0.922646	0	0	0
ALAS1	-1.42143	0.0025745	-1.02105	0.00514011	-0.968589	0.0163652	-1.17233	0.0130578	-1.27772	0.00376972	-1.42143	-1.02105	-0.968589	-1.17233	-1.27772
ALAS2	3.50137	NA	2.17765	NA	3.50831	NA	4.75918	NA	3.9021	NA	0	0	0	0	0
ALB	3.0206	NA	1.69686	NA	3.02752	NA	4.2784	NA	3.42131	NA	0	0	0	0	0
ALCAM	-0.473243	0.41134	-0.503193	0.217738	-0.417692	0.363546	-0.461273	0.414319	-0.247924	0.703723	0	0	0	0	0
ALDH16A1	0.645428	0.230941	0.288507	0.489833	0.0872306	0.894649	0.453197	0.559121	-0.235402	0.794275	0	0	0	0	0
ALDH18A1	-0.661273	0.707492	-0.259693	0.794534	-1.01085	0.414953	-1.08712	0.641108	-2.7554	0.176099	0	0	0	0	0
ALDH1A1	-0.849623	0.74656	-0.224178	0.919417	-0.396018	0.85637	-0.634065	0.807466	-0.231927	0.943433	0	0	0	0	0
ALDH1A2	-1.15482	0.259465	-0.657581	0.456572	-0.402245	0.694455	-0.541264	0.655072	-0.281639	0.840027	0	0	0	0	0
ALDH1A3	-0.400621	NA	-0.762645	NA	-0.393741	NA	0.857164	NA	5.83248e-05	NA	0	0	0	0	0
ALDH1B1	-0.521159	0.795654	-0.261042	0.842444	-0.616306	0.660729	-0.319612	0.895625	-0.630645	0.746506	0	0	0	0	0
ALDH1L1	3.5014	NA	3.13944	NA	4.60327	NA	4.75921	NA	3.90212	NA	0	0	0	0	0
ALDH1L1-AS1	NA	NA	NA	NA	NA	NA	NA	NA	NA	NA	0	0	0	0	0
ALDH1L1-AS2	NA	NA	NA	NA	NA	NA	NA	NA	NA	NA	0	0	0	0	0
ALDH1L2	0.399364	0.783779	-0.835843	0.322656	-0.195722	0.875711	-1.26502	0.531003	-0.720986	0.641212	0	0	0	0	0
ALDH2	-0.993744	0.483369	-0.929406	0.350627	-0.440916	0.723371	-0.53802	0.743626	-1.2596	0.301857	0	0	0	0	0
ALDH3A1	1.35207	NA	0.0283125	NA	1.35897	NA	2.60985	NA	1.75276	NA	0	0	0	0	0
ALDH3A2	-0.226486	0.755875	-0.73525	0.0397435	-0.567695	0.205076	-0.505496	0.436931	-0.239682	0.72859	0	-0.73525	0	0	0
ALDH3B1	0.146497	0.829699	-0.0685328	0.884951	0.0129293	0.984699	0.0592353	0.949368	-0.310539	0.60285	0	0	0	0	0
ALDH3B2	3.5014	NA	2.17767	NA	3.50833	NA	4.75921	NA	3.90212	NA	0	0	0	0	0
ALDH4A1	-0.107551	0.929525	-0.201155	0.789526	-0.520709	0.486752	-0.0085979	0.996432	0.241568	0.816744	0	0	0	0	0
ALDH5A1	-0.516878	0.677872	-0.49493	0.555305	-0.751437	0.392589	-0.252892	0.867392	0.198564	0.887545	0	0	0	0	0
ALDH6A1	-0.480138	0.792784	-0.973161	0.295332	-0.440948	0.734601	-0.168457	0.941747	0.541631	0.70384	0	0	0	0	0
ALDH7A1	-2.82089	0.329045	-1.79317	0.31812	-1.0806	0.648249	0.167702	0.970529	-1.48622	NA	0	0	0	0	0
ALDH7A1P1	-0.906484	NA	-0.240102	NA	-1.37459	NA	-1.10281	NA	-1.95992	NA	0	0	0	0	0
ALDH7A1P3	3.50143	NA	2.17771	NA	3.50837	NA	4.75924	NA	3.90216	NA	0	0	0	0	0
ALDH7A1P4	2.53988	NA	1.21614	NA	2.5468	NA	3.79767	NA	2.94059	NA	0	0	0	0	0
ALDH8A1	1.33804	NA	0.0142279	NA	1.34493	NA	4.687	NA	1.73873	NA	0	0	0	0	0
ALDH9A1	-0.371433	0.583955	-0.333648	0.439792	-0.398051	0.42626	-0.124742	0.8919	0.0612503	0.948757	0	0	0	0	0
ALDOA	-0.264846	0.608285	0.0681948	0.89043	0.00834837	0.989419	0.0792218	0.898226	-0.114608	0.845557	0	0	0	0	0
ALDOAP1	3.50145	NA	2.17772	NA	3.50839	NA	4.75926	NA	3.90217	NA	0	0	0	0	0
ALDOAP2	-0.992561	NA	-2.31638	NA	-0.0525943	NA	0.265227	NA	-0.59188	NA	0	0	0	0	0
ALDOB	3.50129	NA	2.17756	NA	3.50823	NA	4.7591	NA	3.90201	NA	0	0	0	0	0
ALDOC	0.582095	0.749947	-0.272656	0.858316	-0.181532	0.9181	-0.656957	0.800154	-0.599773	0.783691	0	0	0	0	0
ALG1	-1.11224	0.47464	-0.345645	0.700551	-0.805043	0.463236	-1.06965	0.598768	-0.738681	0.620106	0	0	0	0	0
ALG10	-0.924787	0.563082	-0.895971	0.231122	0.00376771	0.997878	-1.40773	0.517087	-2.24012	0.227677	0	0	0	0	0
ALG10B	-0.0510006	0.975812	-0.0549448	0.954744	0.0578317	0.964177	-1.10923	0.625866	-1.34849	0.428982	0	0	0	0	0
ALG11	-1.89964	0.519139	-1.86003	0.151465	-1.64068	0.379367	-2.07841	0.399784	-1.99406	NA	0	0	0	0	0
ALG12	-0.0896437	0.943344	-0.0954199	0.894491	-0.542404	0.498645	0.541918	0.598768	0.737003	0.268286	0	0	0	0	0
ALG13	1.11202	0.00285185	0.682409	0.00854439	0.680739	0.0617176	0.0169071	0.991549	0.66809	0.1558	1.11202	0.682409	0	0	0
ALG14	-2.37046	0.353821	-0.446746	0.631828	0.486265	0.632239	0.158819	0.947918	-1.63803	0.421895	0	0	0	0	0
ALG1L	3.02061	NA	1.69687	NA	3.92831	NA	4.27841	NA	3.42132	NA	0	0	0	0	0
ALG1L12P	3.50141	NA	2.17769	NA	3.50835	NA	4.75922	NA	3.90214	NA	0	0	0	0	0
ALG1L14P	NA	NA	NA	NA	NA	NA	NA	NA	NA	NA	0	0	0	0	0
ALG1L15P	-0.158741	NA	-1.95268	0.40641	0.816756	NA	-0.332871	NA	-0.256941	NA	0	0	0	0	0
ALG1L2	2.53979	NA	1.21604	NA	2.54671	NA	3.79758	NA	2.9405	NA	0	0	0	0	0
ALG1L6P	-0.197131	0.963214	0.91349	0.546561	1.10446	NA	1.33766	0.616712	-0.310467	NA	0	0	0	0	0
ALG1L7P	1.54085	NA	0.217076	NA	2.44906	NA	2.79863	NA	1.94154	NA	0	0	0	0	0
ALG1L9P	3.02097	NA	1.69718	NA	3.02787	NA	4.27876	NA	4.51859	NA	0	0	0	0	0
ALG2	0.101854	0.892369	-0.0134027	0.981503	0.121792	0.81977	0.0190168	0.987499	-0.0632397	0.945529	0	0	0	0	0
ALG3	-0.923148	0.233694	-0.137379	0.821798	-0.885617	0.123767	-0.239772	0.832583	-0.666049	0.379346	0	0	0	0	0
ALG3P1	3.5014	NA	3.13943	NA	3.50833	NA	5.63543	NA	3.90212	NA	0	0	0	0	0
ALG5	-0.130073	0.904243	-0.419205	0.383899	0.194665	0.775744	-1.19793	0.347112	-0.147978	0.896913	0	0	0	0	0
ALG6	0.175805	0.91727	-0.442665	0.612079	-0.0943479	0.946481	-0.311069	0.898441	-0.371857	0.84284	0	0	0	0	0
ALG8	-0.619983	0.453032	-0.338388	0.475991	-0.395996	0.528526	-0.564658	0.599148	-0.268673	0.773383	0	0	0	0	0
ALG9	0.842513	0.245893	0.811162	0.0532947	0.855198	0.11625	0.69963	0.482225	0.440219	0.645142	0	0	0	0	0
alignment_not_unique	0.72579	NA	0.436585	NA	0.585383	NA	0.513837	NA	0.357488	NA	0	0	0	0	0
ALK	3.53609	NA	2.26477	NA	2.08649	NA	2.41205	NA	3.31442	NA	0	0	0	0	0
ALKAL1	3.50142	NA	2.17769	NA	3.50835	NA	4.75922	NA	3.90214	NA	0	0	0	0	0
ALKAL2	3.02065	NA	1.69692	NA	3.02758	NA	4.27845	NA	3.42137	NA	0	0	0	0	0
ALKBH1	-0.370418	0.813625	-0.542648	0.440305	0.00255532	0.998237	-0.855894	0.672997	0.789271	0.344119	0	0	0	0	0
ALKBH2	-1.19872	0.711484	0.0234943	0.98835	-0.287829	0.885828	-0.450773	0.889185	-2.24273	NA	0	0	0	0	0
ALKBH3	-0.73281	0.542572	-0.116663	0.884303	-0.512492	0.553132	-2.0384	0.268308	0.509147	0.558584	0	0	0	0	0
ALKBH3-AS1	2.46545	NA	0.603725	NA	0.972629	NA	2.22353	NA	1.36643	NA	0	0	0	0	0
ALKBH4	1.01926	0.426739	-1.16351	0.314866	-2.99948	0.0996234	0.570619	0.798215	-1.65025	NA	0	0	0	0	0
ALKBH5	-0.495318	0.372107	-0.172739	0.715381	-0.16589	0.749707	-0.507703	0.414319	-0.418234	0.447945	0	0	0	0	0
ALKBH6	1.11705	0.246236	0.97594	0.0832152	0.60724	0.52829	0.3317	0.877901	0.774489	0.500134	0	0	0	0	0
ALKBH7	0.324605	0.828076	0.555825	0.444995	0.833028	0.290784	-0.52228	0.800154	0.557352	0.642893	0	0	0	0	0
ALKBH8	-0.831002	0.670361	-1.20568	0.194051	-0.201435	0.886664	0.844179	0.563192	-0.385808	0.845557	0	0	0	0	0
ALLC	3.50138	NA	2.17765	NA	3.50832	NA	5.63541	NA	3.90211	NA	0	0	0	0	0
ALMS1	-0.930326	0.445102	-0.228879	0.785917	-0.60938	0.500732	0.568168	0.620148	0.38218	0.729328	0	0	0	0	0
ALMS1-IT1	3.03935	0.126898	2.68986	0.048921	3.08248	NA	2.23817	NA	2.72995	NA	0	2.68986	0	0	0
ALMS1P1	3.0206	NA	1.69687	NA	3.02753	NA	4.2784	NA	3.42132	NA	0	0	0	0	0
ALOX12	1.57058	0.147538	0.53963	0.598101	1.57155	0.0640414	-0.842726	0.774685	0.773231	0.630675	0	0	0	0	0
ALOX12-AS1	0.206611	NA	-0.730771	NA	-0.257419	NA	0.00563414	NA	0.731645	NA	0	0	0	0	0
ALOX12B	3.50143	NA	2.17771	NA	3.50837	NA	4.75924	NA	3.90216	NA	0	0	0	0	0
ALOX12P1	3.02066	NA	1.69693	NA	3.02759	NA	4.27846	NA	3.42138	NA	0	0	0	0	0
ALOX12P2	1.49656	NA	0.172805	NA	1.50347	NA	2.75434	NA	1.89726	NA	0	0	0	0	0
ALOX15	-0.670903	0.832768	-0.585918	0.814581	-0.478757	0.844296	-0.47706	0.878474	-0.319959	0.927859	0	0	0	0	0
ALOX15B	-1.04684	0.622171	-1.54254	0.213213	-2.27188	0.172365	-1.59587	0.525539	-0.769089	0.723587	0	0	0	0	0
ALOX15P1	0.55931	NA	1.64604	NA	-0.860252	NA	0.390655	NA	-0.466452	NA	0	0	0	0	0
ALOX15P2	3.50143	NA	2.1777	NA	3.50836	NA	4.75923	NA	3.90215	NA	0	0	0	0	0
ALOX5	NA	NA	NA	NA	NA	NA	NA	NA	NA	NA	0	0	0	0	0
ALOX5AP	-1.9056	0.140064	-0.396473	0.783412	-0.560876	0.674712	-0.0925444	0.970529	-0.208428	0.920682	0	0	0	0	0
ALOXE3	3.50133	NA	2.1776	NA	3.50826	NA	4.75914	NA	3.90205	NA	0	0	0	0	0
ALPI	3.50145	NA	2.17772	NA	3.50839	NA	4.75926	NA	3.90218	NA	0	0	0	0	0
ALPK1	0.321001	0.672325	0.187868	0.738101	0.037325	0.962387	0.524474	0.469039	0.355385	0.615877	0	0	0	0	0
ALPK2	2.47718	NA	0.496894	0.884303	2.90018	NA	2.20918	NA	0.435522	NA	0	0	0	0	0
ALPK3	1.48879	0.364917	0.91352	0.433523	-0.120742	0.96484	1.6717	0.370103	-0.57304	NA	0	0	0	0	0
ALPL	-0.266908	NA	-1.59073	NA	-0.260027	NA	0.99088	NA	0.133773	NA	0	0	0	0	0
ALPP	3.50141	NA	2.17768	NA	3.50835	NA	4.75922	NA	3.90214	NA	0	0	0	0	0
ALPPL2	3.50139	NA	2.17766	NA	3.50832	NA	4.7592	NA	3.90211	NA	0	0	0	0	0
ALS2	-0.00185544	0.999041	-0.428186	0.349558	-0.88548	0.167976	0.463623	0.599317	-0.177341	0.86562	0	0	0	0	0
ALS2CL	1.74273	0.457363	1.5942	0.279685	1.47492	NA	0.0207763	0.997426	0.095867	NA	0	0	0	0	0
ALS2CR12	1.8758	0.34291	0.238739	0.915521	-0.215283	NA	1.06697	NA	0.984311	NA	0	0	0	0	0
ALX1	NA	NA	NA	NA	NA	NA	NA	NA	NA	NA	0	0	0	0	0
ALX3	-0.298057	0.941877	1.02303	0.472832	-0.784027	NA	1.13485	NA	-0.394787	NA	0	0	0	0	0
ALX4	2.53983	NA	1.21609	NA	2.54675	NA	3.79762	NA	2.94054	NA	0	0	0	0	0
ALYREF	0.382102	0.567992	0.582329	0.0988937	0.217127	0.704928	0.685596	0.240842	0.562047	0.294713	0	0	0	0	0
AMACR	0.849347	NA	-0.474463	NA	0.856231	NA	2.10713	NA	1.25003	NA	0	0	0	0	0
ambiguous	-0.013408	NA	0.00318839	NA	0.0188085	NA	-0.0652429	NA	-0.0421593	NA	0	0	0	0	0
AMBN	2.09432	NA	1.73234	NA	2.10124	NA	3.35211	NA	2.49502	NA	0	0	0	0	0
AMBP	3.5013	NA	2.17757	NA	4.60321	NA	4.7591	NA	3.90202	NA	0	0	0	0	0
AMBRA1	-0.601491	0.402903	-0.733399	0.0794792	-0.271905	0.664223	-0.971037	0.223433	-1.04271	0.10079	0	0	0	0	0
AMD1	0.246583	0.669657	0.353209	0.322594	0.410535	0.285797	0.291169	0.619086	0.531963	0.204683	0	0	0	0	0
AMD1P2	NA	NA	NA	NA	NA	NA	NA	NA	NA	NA	0	0	0	0	0
AMD1P3	2.87057	NA	1.47958	NA	0.43466	NA	2.69759	NA	0.828459	NA	0	0	0	0	0
AMD1P4	NA	NA	NA	NA	NA	NA	NA	NA	NA	NA	0	0	0	0	0
AMDHD1	3.4197	0.119064	2.79541	0.0856294	2.02753	NA	1.66796	NA	0.810847	NA	0	0	0	0	0
AMDHD2	0.456186	0.58367	0.435551	0.426194	0.321175	0.643256	1.09866	0.0690403	0.207413	0.83955	0	0	0	0	0
AMELX	3.50131	NA	3.13935	NA	3.50824	NA	4.75912	NA	3.90203	NA	0	0	0	0	0
AMELY	NA	NA	NA	NA	NA	NA	NA	NA	NA	NA	0	0	0	0	0
AMER1	-0.258303	0.908333	-0.0777135	0.959149	-0.640182	0.688461	0.984109	0.536056	0.275474	0.896913	0	0	0	0	0
AMER2	3.50136	NA	2.17764	NA	3.5083	NA	4.75917	NA	3.90209	NA	0	0	0	0	0
AMER3	4.91198	NA	3.13931	NA	4.40898	NA	4.75907	NA	3.90199	NA	0	0	0	0	0
AMFR	-0.509117	0.345491	-0.377389	0.33656	-0.514841	0.222252	-0.409995	0.508336	-0.443057	0.399789	0	0	0	0	0
AMH	2.53987	NA	1.21613	NA	2.54679	NA	3.79766	NA	2.94058	NA	0	0	0	0	0
AMHR2	3.50134	NA	2.17761	NA	4.60326	NA	4.75915	NA	3.90206	NA	0	0	0	0	0
AMIGO1	-3.10662	NA	-3.46865	0.0995901	-2.16539	NA	-0.853309	NA	-2.70594	NA	0	0	0	0	0
AMIGO2	-1.82778	0.582125	-0.373551	0.881061	-0.844689	NA	0.354018	0.926436	-0.492813	NA	0	0	0	0	0
AMIGO3	2.15982	0.028237	1.3	0.105072	0.46451	0.767601	1.7586	0.177328	-0.669116	0.816744	2.15982	0	0	0	0
AMMECR1	0.0897864	0.958293	-0.647735	0.396683	-0.270061	0.819808	-0.246832	0.910679	-0.0118713	0.995092	0	0	0	0	0
AMMECR1L	-0.616945	0.511278	-0.0588867	0.929763	0.0160869	0.987009	-0.308642	0.806278	-0.334135	0.741657	0	0	0	0	0
AMN	1.64203	NA	0.31823	NA	2.71884	NA	2.89982	NA	2.04272	NA	0	0	0	0	0
AMN1	-1.02231	0.816488	0.095406	0.978304	1.08518	NA	0.235481	NA	0.30439	NA	0	0	0	0	0
AMOT	-0.226938	NA	-0.588961	NA	-0.220058	NA	1.03084	NA	1.60749	NA	0	0	0	0	0
AMOTL1	-2.17423	NA	-1.57068	NA	-0.4401	NA	-0.916445	NA	-1.77355	NA	0	0	0	0	0
AMOTL2	3.50135	NA	2.17762	NA	3.50829	NA	4.75916	NA	5.01928	NA	0	0	0	0	0
AMPD1	3.50135	NA	2.17762	NA	3.50828	NA	4.75916	NA	3.90207	NA	0	0	0	0	0
AMPD2	0.186208	0.814811	-0.0923313	0.884303	-0.0410322	0.953757	0.146016	0.861319	-0.0858099	0.925482	0	0	0	0	0
AMPD3	-0.418108	0.831255	0.348736	0.804711	0.533022	0.68157	0.309918	0.876292	-0.289269	0.886021	0	0	0	0	0
AMPH	0.884831	NA	-0.438985	NA	0.891713	NA	2.14262	NA	2.77884	NA	0	0	0	0	0
AMT	1.6282	0.15693	1.29047	0.0937665	1.1169	0.306622	0.741602	0.753352	1.17166	0.390892	0	0	0	0	0
AMTN	NA	NA	NA	NA	NA	NA	NA	NA	NA	NA	0	0	0	0	0
AMY1A	NA	NA	NA	NA	NA	NA	NA	NA	NA	NA	0	0	0	0	0
AMY1B	3.50141	NA	2.17768	NA	3.50834	NA	4.75921	NA	3.90213	NA	0	0	0	0	0
AMY1C	NA	NA	NA	NA	NA	NA	NA	NA	NA	NA	0	0	0	0	0
AMY2A	3.50143	NA	2.1777	NA	3.50837	NA	4.75924	NA	3.90216	NA	0	0	0	0	0
AMY2B	1.43236	0.265276	1.13292	0.191316	0.614943	0.667218	1.17196	0.503748	-0.357997	0.903648	0	0	0	0	0
AMYP1	NA	NA	NA	NA	NA	NA	NA	NA	NA	NA	0	0	0	0	0
AMZ1	-2.44249	0.409595	-0.798093	0.605677	0.559687	0.738678	-1.04525	0.72958	-2.56086	0.297397	0	0	0	0	0
AMZ2	0.232692	0.74364	-0.112313	0.843312	0.0167218	0.982285	-0.268512	0.75822	-0.0690205	0.942611	0	0	0	0	0
AMZ2P1	1.3326	0.366435	0.301337	0.850383	1.89388	0.0575483	0.539892	0.826094	0.632436	0.754995	0	0	0	0	0
AMZ2P2	3.5014	NA	2.17767	NA	3.50834	NA	4.75921	NA	3.90212	NA	0	0	0	0	0
ANAPC1	-0.965859	0.375829	-1.37435	0.0117314	-1.26965	0.118607	-1.18365	0.421944	-1.50513	0.178713	0	-1.37435	0	0	0
ANAPC10	0.650403	0.611218	0.714561	0.246228	0.670051	0.461394	0.750481	0.631281	-0.164907	0.943151	0	0	0	0	0
ANAPC11	0.534695	0.358359	0.250348	0.55437	-0.179511	0.783683	0.141917	0.897474	0.579848	0.280325	0	0	0	0	0
ANAPC13	0.491341	0.537447	0.203315	0.739736	0.126981	0.872874	0.251186	0.834467	0.422398	0.601309	0	0	0	0	0
ANAPC15	0.746575	0.695976	0.0990782	0.949983	0.689931	0.626612	-0.503213	0.878692	0.133462	0.965543	0	0	0	0	0
ANAPC16	0.247698	0.682202	0.0892471	0.841221	-0.175357	0.734601	-0.123198	0.897423	-0.0338024	0.969248	0	0	0	0	0
ANAPC1P1	3.02062	NA	1.69688	NA	3.02754	NA	4.27842	NA	3.42133	NA	0	0	0	0	0
ANAPC2	0.649545	0.290581	0.538629	0.168411	0.345052	0.556296	0.951205	0.104435	0.201746	0.827749	0	0	0	0	0
ANAPC4	0.52245	0.405813	0.164564	0.751781	0.37366	0.479224	0.400778	0.652196	0.467577	0.463766	0	0	0	0	0
ANAPC5	-0.204691	0.725439	-0.183829	0.592585	-0.59657	0.0918118	-0.33435	0.604406	0.0553787	0.940107	0	0	0	0	0
ANAPC7	0.40933	0.475712	0.129283	0.79743	0.0463081	0.942912	-0.187815	0.839713	0.201348	0.777797	0	0	0	0	0
ANG	1.39805	NA	1.03603	NA	1.40493	NA	3.73939	NA	1.79873	NA	0	0	0	0	0
ANGEL1	0.127541	0.874121	-0.0438947	0.937819	-0.225899	0.700824	-0.724864	0.394976	-0.1206	0.894279	0	0	0	0	0
ANGEL2	-0.128376	0.908304	-0.112827	0.858489	-0.627076	0.368787	-0.49293	0.718787	0.498035	0.476275	0	0	0	0	0
ANGPT1	3.50139	NA	2.17766	NA	3.50833	NA	4.7592	NA	3.90211	NA	0	0	0	0	0
ANGPT2	1.27674	0.807689	2.74438	0.297865	2.20664	0.512943	2.53453	0.52216	1.67742	NA	0	0	0	0	0
ANGPT4	0.985218	NA	-0.338595	NA	0.992102	NA	2.24301	NA	1.3859	NA	0	0	0	0	0
ANGPTL1	2.10321	NA	0.779464	NA	2.11013	NA	3.361	NA	2.50392	NA	0	0	0	0	0
ANGPTL2	3.02063	NA	2.65867	NA	3.02756	NA	4.27843	NA	3.42135	NA	0	0	0	0	0
ANGPTL3	0.166317	NA	1.20669	NA	1.71994	NA	1.42411	NA	0.566998	NA	0	0	0	0	0
ANGPTL4	0.55325	0.874019	1.16993	0.578454	1.29014	0.559822	0.166551	0.976673	-0.00166757	0.999554	0	0	0	0	0
ANGPTL5	3.50145	NA	2.17772	NA	3.50839	NA	4.75926	NA	3.90217	NA	0	0	0	0	0
ANGPTL6	0.806917	0.631238	1.12749	0.109667	0.666616	0.611764	1.65368	0.20028	-0.445129	0.880301	0	0	0	0	0
ANGPTL7	3.02109	NA	3.54531	NA	4.07855	NA	4.27888	NA	4.32601	NA	0	0	0	0	0
ANGPTL8	3.69788	NA	0.960787	NA	2.34871	NA	4.69348	NA	2.63839	NA	0	0	0	0	0
ANHX	3.50143	NA	2.1777	NA	3.50836	NA	4.75924	NA	3.90215	NA	0	0	0	0	0
ANK1	-0.582753	0.892613	-0.899158	0.709404	0.412822	NA	0.163655	0.976135	-1.61212	NA	0	0	0	0	0
ANK2	0.991219	NA	-1.81282	NA	-0.482118	NA	0.768789	NA	0.946447	NA	0	0	0	0	0
ANK3	-0.591134	0.904655	-0.953157	0.792443	0.419352	NA	0.666655	0.884245	-0.190453	NA	0	0	0	0	0
ANKAR	-1.48505	0.672756	0.119234	0.964351	0.255218	NA	-0.227266	NA	-1.08437	NA	0	0	0	0	0
ANKDD1A	-0.402978	0.824949	0.256996	0.785558	-0.0692741	0.961133	-0.241702	0.915049	-0.805332	0.634835	0	0	0	0	0
ANKDD1B	1.04535	NA	0.683327	NA	1.05223	NA	3.21151	NA	1.44603	NA	0	0	0	0	0
ANKEF1	0.77382	NA	-0.549989	NA	0.780704	NA	2.03161	NA	1.1745	NA	0	0	0	0	0
ANKFN1	3.50136	NA	2.17763	NA	3.50829	NA	4.75917	NA	3.90208	NA	0	0	0	0	0
ANKFY1	-0.551449	0.174042	-0.644481	0.00835052	-0.796028	0.00786346	-0.707444	0.118547	-0.67295	0.0698028	0	-0.644481	-0.796028	0	0
ANKH	1.08872	0.108912	1.29477	0.0066591	1.2185	0.0211056	0.878921	0.237929	1.12814	0.0687779	0	1.29477	1.2185	0	0
ANKHD1	1.95957	0.00267453	1.10479	0.0339578	0.741508	0.398144	-0.557086	0.834638	1.64525	0.0183146	1.95957	1.10479	0	0	1.64525
ANKHD1-EIF4EBP3	3.957	NA	2.1782	NA	2.5471	NA	4.89407	NA	3.84525	NA	0	0	0	0	0
ANKIB1	-0.230719	0.735471	-0.211291	0.548331	-0.307682	0.502744	-0.54627	0.480275	-0.614034	0.267412	0	0	0	0	0
ANKK1	1.54306	NA	0.219268	NA	1.54995	NA	2.80084	NA	1.94374	NA	0	0	0	0	0
ANKLE1	-0.091899	0.984702	0.305205	0.886604	1.55178	NA	2.94436	0.0424299	-0.16788	NA	0	0	0	2.94436	0
ANKLE2	0.448704	0.566933	0.673871	0.164628	0.624096	0.250725	0.202379	0.835265	0.225694	0.80235	0	0	0	0	0
ANKMY1	0.000623706	0.99982	0.670622	0.151243	0.420324	0.59612	1.05343	0.223433	0.177844	0.90353	0	0	0	0	0
ANKMY2	-0.597964	0.528863	-0.180347	0.769215	-0.0120713	0.989968	0.0333819	0.985432	-0.00937633	0.993834	0	0	0	0	0
ANKRA2	-0.449784	0.708525	-0.223486	0.74526	-0.881457	0.283483	0.0813097	0.9656	-0.379511	0.756045	0	0	0	0	0
ANKRD1	3.50122	0.847156	2.17749	0.884303	3.50816	NA	4.75903	0.770782	3.90195	NA	0	0	0	0	0
ANKRD10	1.32997	0.000167921	1.31323	3.15208e-06	1.60111	5.62476e-09	1.3947	6.51033e-06	1.09732	0.00106222	1.32997	1.31323	1.60111	1.3947	1.09732
ANKRD11	0.435317	0.475712	0.125928	0.833117	0.410816	0.383108	0.551654	0.335871	0.101849	0.90691	0	0	0	0	0
ANKRD12	0.388284	0.569727	0.0716693	0.911023	0.133631	0.833931	-0.195509	0.824043	0.32146	0.635293	0	0	0	0	0
ANKRD13A	-0.454473	0.294583	-0.608443	0.011618	-0.569567	0.0736869	-0.605525	0.2254	-0.126555	0.822321	0	-0.608443	0	0	0
ANKRD13B	-0.0854856	NA	-0.447509	NA	0.922012	NA	1.1723	NA	1.32194	NA	0	0	0	0	0
ANKRD13C	0.563058	0.383143	0.0321253	0.962665	0.0415988	0.958751	-0.675345	0.564052	-0.277641	0.780768	0	0	0	0	0
ANKRD13D	0.843385	0.0878358	0.795617	0.0136597	0.145849	0.819808	1.10435	0.0209855	0.886408	0.0517586	0	0.795617	0	1.10435	0
ANKRD16	-0.00283631	0.999671	0.335953	0.882054	0.85729	NA	0.730819	NA	0.694445	NA	0	0	0	0	0
ANKRD17	-0.494207	0.197572	-0.653564	0.00377579	-0.799976	0.00426216	-0.154927	0.78887	-0.818286	0.0148893	0	-0.653564	-0.799976	0	-0.818286
ANKRD18A	0.707633	0.783445	-0.647735	0.739736	0.250145	0.913575	0.140676	0.976946	-0.035307	NA	0	0	0	0	0
ANKRD18B	3.02064	NA	1.69691	NA	3.02757	NA	4.27844	NA	3.42136	NA	0	0	0	0	0
ANKRD18CP	3.02066	NA	1.69692	NA	3.02758	NA	4.27846	NA	3.42137	NA	0	0	0	0	0
ANKRD18DP	NA	NA	NA	NA	NA	NA	NA	NA	NA	NA	0	0	0	0	0
ANKRD19P	3.021	NA	1.6972	NA	3.02789	NA	4.27879	NA	3.42169	NA	0	0	0	0	0
ANKRD2	3.50132	NA	2.17759	NA	3.50826	NA	4.75913	NA	3.90205	NA	0	0	0	0	0
ANKRD20A1	3.50137	NA	3.13941	NA	4.60328	NA	4.75917	NA	4.79425	NA	0	0	0	0	0
ANKRD20A11P	3.5014	NA	2.17767	NA	3.50833	NA	4.75921	NA	3.90212	NA	0	0	0	0	0
ANKRD20A12P	3.50144	NA	2.17771	NA	3.50838	NA	4.75925	NA	3.90216	NA	0	0	0	0	0
ANKRD20A13P	3.02066	NA	2.65869	NA	3.02759	NA	4.27846	NA	3.42138	NA	0	0	0	0	0
ANKRD20A14P	3.50139	NA	2.17766	NA	3.50832	NA	4.7592	NA	3.90211	NA	0	0	0	0	0
ANKRD20A15P	NA	NA	NA	NA	NA	NA	NA	NA	NA	NA	0	0	0	0	0
ANKRD20A16P	3.50141	NA	2.17768	NA	3.50834	NA	4.75922	NA	3.90213	NA	0	0	0	0	0
ANKRD20A17P	NA	NA	NA	NA	NA	NA	NA	NA	NA	NA	0	0	0	0	0
ANKRD20A18P	NA	NA	NA	NA	NA	NA	NA	NA	NA	NA	0	0	0	0	0
ANKRD20A19P	4.91211	NA	2.17767	NA	3.50833	NA	4.7592	NA	3.90212	NA	0	0	0	0	0
ANKRD20A2	3.50143	NA	2.1777	NA	3.50837	NA	4.75924	NA	3.90216	NA	0	0	0	0	0
ANKRD20A20P	NA	NA	NA	NA	NA	NA	NA	NA	NA	NA	0	0	0	0	0
ANKRD20A21P	3.50141	NA	2.17768	NA	3.50835	NA	4.75922	NA	3.90214	NA	0	0	0	0	0
ANKRD20A3	2.53984	NA	1.2161	NA	2.54676	NA	3.79763	NA	2.94055	NA	0	0	0	0	0
ANKRD20A4	3.50141	NA	3.76665	NA	3.50834	NA	4.75922	NA	3.90213	NA	0	0	0	0	0
ANKRD20A4-ANKRD20A20P	3.50136	NA	2.17763	NA	4.40907	NA	4.75917	NA	3.90208	NA	0	0	0	0	0
ANKRD20A5P	2.52748	NA	0.57958	0.89513	0.986785	NA	0.727925	NA	-0.129182	NA	0	0	0	0	0
ANKRD20A6P	NA	NA	NA	NA	NA	NA	NA	NA	NA	NA	0	0	0	0	0
ANKRD20A7P	3.50129	NA	2.17757	NA	4.60321	NA	4.7591	NA	3.90202	NA	0	0	0	0	0
ANKRD20A8P	3.50143	NA	2.1777	NA	3.50837	NA	4.75924	NA	3.90216	NA	0	0	0	0	0
ANKRD20A9P	NA	NA	NA	NA	NA	NA	NA	NA	NA	NA	0	0	0	0	0
ANKRD22	-1.10307	NA	-2.42689	NA	-1.0962	NA	0.154704	NA	-0.702399	NA	0	0	0	0	0
ANKRD23	0.730414	NA	1.0954	0.556347	0.261794	NA	1.4575	NA	-0.322465	NA	0	0	0	0	0
ANKRD24	0.804179	0.835501	1.48053	0.299341	1.13981	NA	3.01009	0.0779114	0.708042	NA	0	0	0	0	0
ANKRD26	-0.232533	0.899037	0.305204	0.720753	0.14199	0.910205	0.612765	0.695456	0.458572	0.741777	0	0	0	0	0
ANKRD26P1	3.02091	NA	1.69713	NA	3.02781	NA	4.27871	NA	3.42161	NA	0	0	0	0	0
ANKRD26P3	3.02056	NA	1.69682	NA	3.02749	NA	4.27836	NA	3.42127	NA	0	0	0	0	0
ANKRD27	-0.107833	0.921282	-0.149731	0.817792	0.277375	0.670336	0.840769	0.200635	-0.367845	0.703318	0	0	0	0	0
ANKRD28	-0.262349	0.860458	-0.0926698	0.933057	0.253689	0.813224	-0.750243	0.607851	-0.378702	0.791351	0	0	0	0	0
ANKRD29	-0.893666	NA	-0.431075	NA	-0.704583	NA	-0.147797	NA	-0.169758	NA	0	0	0	0	0
ANKRD30A	3.50131	NA	2.17758	NA	3.50824	NA	4.75911	NA	3.90203	NA	0	0	0	0	0
ANKRD30B	3.50143	NA	2.1777	NA	3.50837	NA	4.75924	NA	3.90216	NA	0	0	0	0	0
ANKRD30BL	3.50133	NA	2.1776	NA	4.60324	NA	4.75913	NA	3.90205	NA	0	0	0	0	0
ANKRD30BP2	3.02066	NA	1.69692	NA	3.02758	NA	4.27846	NA	3.42137	NA	0	0	0	0	0
ANKRD30BP3	3.50143	NA	2.1777	NA	3.50836	NA	4.75923	NA	3.90215	NA	0	0	0	0	0
ANKRD31	2.53984	NA	1.2161	NA	2.54676	NA	3.79763	NA	2.94055	NA	0	0	0	0	0
ANKRD33	4.91214	NA	2.1777	NA	3.50837	NA	4.75924	NA	3.90216	NA	0	0	0	0	0
ANKRD33B	-5.7144	0.018562	-2.43192	0.050786	-1.65645	0.276954	-3.46817	0.12608	-2.14284	0.24188	-5.7144	0	0	0	0
ANKRD34A	1.59689	NA	1.66892	NA	0.139727	NA	1.39063	NA	0.533527	NA	0	0	0	0	0
ANKRD34B	2.53985	NA	1.2161	NA	2.54677	NA	3.79765	NA	2.94056	NA	0	0	0	0	0
ANKRD34C	3.50145	NA	2.17772	NA	3.50839	NA	4.75926	NA	3.90218	NA	0	0	0	0	0
ANKRD34C-AS1	3.50145	NA	2.17772	NA	3.50839	NA	4.75926	NA	3.90217	NA	0	0	0	0	0
ANKRD35	0.698428	NA	0.336406	NA	1.7255	NA	3.43295	NA	1.09911	NA	0	0	0	0	0
ANKRD36	0.804886	0.70571	1.35896	0.164633	0.989157	0.48575	1.4918	0.401802	0.37201	0.894062	0	0	0	0	0
ANKRD36B	-2.0752	NA	-0.654528	0.767592	-1.12917	NA	-0.817409	NA	-0.697176	NA	0	0	0	0	0
ANKRD36BP1	-0.786659	0.529939	-1.04459	0.129991	-0.962156	0.289135	-0.544022	0.726075	-0.576976	0.643912	0	0	0	0	0
ANKRD36BP2	0.911247	NA	-0.412521	NA	0.918142	NA	2.16901	NA	1.31193	NA	0	0	0	0	0
ANKRD36C	-0.484786	0.858295	0.632743	0.52916	0.750306	0.553299	0.0520228	0.990093	0.855296	0.590296	0	0	0	0	0
ANKRD36P1	NA	NA	NA	NA	NA	NA	NA	NA	NA	NA	0	0	0	0	0
ANKRD37	1.0359	NA	1.19781	0.605958	1.57151	NA	1.78011	NA	0.00851277	NA	0	0	0	0	0
ANKRD39	0.824542	0.627696	0.041662	0.97989	-0.841385	0.678103	1.40914	0.355974	-0.514605	0.861163	0	0	0	0	0
[truncated: 45,531 more rows]

## Sheet: Sce_comparison
BB1533	neg	neg	0	0	0	0	pos	pos	0	0	0	0	pos	0
[truncated: 382 more rows]

[truncated: 8 more sheets: Sce_pathways_strains_specific, Cpa_results, Cpa_comparison, Cpa_pathways_strains_specific, Cal_results, Cal_comparison, Cal_pathways_strain_specific, Sheet10]
