# Supplementary material for: The transcriptome of dendritic cells redraws the boundaries between pathogenicity and commensalism in yeast
Source: Microb Cell. 2026 Jul 7;13:282–92. doi: 10.15698/mic2026.07.882 (PMC13365740; doi:10.15698/mic2026.07.882)
Supplement: Supplementary file 4 [file mic-13-282-s04.xlsx]

## Sheet: README
Table S3:
Transcriptional profiles (DEGs, Gos, and pathways) of dendritic cells (DCs) exposed to four fungal species compared to unchallenged DCs.
sheet	description
DEGs	LogFC and statistics were calculated by using the EdgeR R package on the counts estimated with the HTseq script for each gene. DEGs were identified as the genes with FDR< 0.05. “logFC”= log2 of Fold Change (challenged DC/ unchallenged DC), “.Afu”= calculated for the DCs challenged with A. fumigatus strains; “.Cal”= calculated for the DCs challenged with C. albicans strains; “.Cpa”= calculated for…
Afumigatus_pathways	list of DC-ATLAS, KEGG, and Reactome pathways differentially repressented in the list of differentially expressed genes (DEGs) by dendritic cells after exposure to A. fumigatus strains compared to unexposed DCs.	Performed with GSEA – Broad Institute platform. SIZE= number of genes in the gene set; ES= Enrichment Score - the degree to which this gene set is overrepresented at the top or bottom of the ranked list of genes in the expression dataset; NES= Normalized Enrichment Score; NOM p-val= Nominal P Value- estimates the statistical significance of the enrichment score for a single gene set; FDR q-val= f…
Calbicans_pathways	list of DC-ATLAS, KEGG, and Reactome pathways differentially repressented in the list of differentially expressed genes (DEGs) by dendritic cells after exposure to C. albicans strains compared to unexposed DCs.
Cparapsilosis_pathways	list of DC-ATLAS, KEGG, and Reactome pathways differentially repressented in the list of differentially expressed genes (DEGs) by dendritic cells after exposure to C. parapsilosis strains compared to unexposed DCs.
Scerevisiae_pathways	list of DC-ATLAS, KEGG, and Reactome pathways differentially repressented in the list of differentially expressed genes (DEGs) by dendritic cells after exposure to S. cerevisiae strains compared to unexposed DCs.

## Sheet: DEGs
symbol	description	EntrezGeneID	logFC.Afu	logFC.Cal	logFC.Cpa	logFC.Sce
EIF1AY	eukaryotic translation initiation factor 1A, Y-linked, transcript variant 1	9086	0	-5.91755	0	0
USP9Y	ubiquitin specific peptidase 9, Y-linked	8287	0	-5.83064	0	0
ZFY	zinc finger protein, Y-linked, transcript variant X7	7544	0	-5.8268	0	0
TXLNGY	taxilin gamma pseudogene, Y-linked, transcript variant 1	246126	0	-5.68935	0	0
FPR1	formyl peptide receptor 1, transcript variant 1	2357	-1.7381	-4.61023	0	-3.02992
SIGLEC12	sialic acid binding Ig like lectin 12 (gene/pseudogene), transcript variant 1	89858	-5.47097	-4.46603	0	-2.74117
FN1	fibronectin 1, transcript variant 11	2335	-6.37117	-4.39184	0	-3.79535
LOC105374809	uncharacterized LOC105374809, transcript variant X1	105374809	-1.36549	-4.17664	0	0
MUCL1	mucin like 1	118430	0	-4.1677	0	0
TTTY15	testis-specific transcript, Y-linked 15 (non-protein coding)	64595	0	-4.11218	0	0
TMSB4Y	thymosin beta 4, Y-linked	9087	0	-3.898	0	0
CHI3L1	chitinase 3 like 1	1116	-2.59081	-3.78994	0	-2.77365
SPARC	secreted protein acidic and cysteine rich, transcript variant 2	6678	-2.65655	-3.57874	0	-3.05243
FPR2	formyl peptide receptor 2, transcript variant X1	2358	-2.08462	-3.45841	0	-2.11933
SLC1A2	solute carrier family 1 member 2, transcript variant 2	6506	-1.8797	-3.39988	0	-1.74999
C2orf71	chromosome 2 open reading frame 71	388939	-1.68386	-3.39356	0	0
FLRT2	fibronectin leucine rich transmembrane protein 2, transcript variant X6	23768	0	-3.3681	0	-2.13663
CCL24	C-C motif chemokine ligand 24, transcript variant X2	6369	0	-3.322	0	-2.3441
LILRA2	leukocyte immunoglobulin like receptor A2, transcript variant X1	11027	0	-3.26223	0	0
THNSL2	threonine synthase like 2, transcript variant 2	55258	-0.882767	-3.12201	0	-1.15247
NDP	NDP, norrin cystine knot growth factor	4693	0	-3.10777	0	0
COL4A2-AS2	COL4A2 antisense 2	100129836	0	-3.05178	0	0
KANSL1	KAT8 regulatory NSL complex subunit 1, transcript variant X7	284058	0	-3.03013	0	0
MAP2K4P1	mitogen-activated protein kinase kinase 4 pseudogene 1	139201	0	-3.02457	0	0
GSTM3	glutathione S-transferase mu 3, transcript variant 2	2947	0	-2.97146	0	-1.56498
HSD11B1	hydroxysteroid 11-beta dehydrogenase 1, transcript variant 3	3290	-2.72959	-2.961	0	-2.4571
EPHB3	EPH receptor B3	2049	0	-2.88493	0	0
AMIGO1	adhesion molecule with Ig like domain 1	57463	0	-2.84729	0	0
CTLA4	cytotoxic T-lymphocyte associated protein 4, transcript variant 1	1493	-2.47255	-2.84122	0	-1.74129
IL17RB	interleukin 17 receptor B, transcript variant X1	55540	-3.02801	-2.82457	0	-1.62817
SPTBN1	spectrin beta, non-erythrocytic 1, transcript variant 1	6711	-1.5624	-2.79519	0	-2.68721
AMOTL1	angiomotin like 1, transcript variant X4	154810	0	-2.78434	-3.36163	0
LILRB2	leukocyte immunoglobulin like receptor B2, transcript variant 4	10288	0	-2.77117	0	0
SYT6	synaptotagmin 6, transcript variant 3	148281	-1.68216	-2.75204	0	0
SKIV2L	Ski2 like RNA helicase	6499	0	-2.7414	0	0
SCN11A	sodium voltage-gated channel alpha subunit 11, transcript variant X1	11280	0	-2.71409	0	0
MGAT3	mannosyl (beta-1,4-)-glycoprotein beta-1,4-N-acetylglucosaminyltransferase, transcript variant X1	4248	0	-2.67072	0	-1.20447
PWP2	PWP2, small subunit processome component, transcript variant X1	5822	0	-2.66328	0	0
GPR157	G protein-coupled receptor 157, transcript variant X2	80045	0	-2.6467	0	0
LINC00278	long intergenic non-protein coding RNA 278	100873962	0	-2.61323	0	0
CYP7B1	cytochrome P450 family 7 subfamily B member 1, transcript variant 2	9420	0	-2.60556	0	0
TNFRSF9	TNF receptor superfamily member 9	3604	0	-2.59503	0	0
TCN2	transcobalamin 2, transcript variant 1	6948	0	-2.5898	0	-1.42102
THRIL	TNF and HNRNPL related immunoregulatory long non-coding RNA	102659353	-3.14815	-2.5891	-2.55704	-2.18268
IL7R	interleukin 7 receptor, transcript variant 1	3575	0	-2.56689	0	-2.33404
KIAA0754	KIAA0754	643314	0	-2.55949	-2.455	0
C6orf47	chromosome 6 open reading frame 47	57827	0	-2.5496	0	0
ALOX15B	arachidonate 15-lipoxygenase, type B, transcript variant d	247	-1.17628	-2.54952	0	-1.57163
LOC107987303	uncharacterized LOC107987303	107987303	0	-2.51654	0	0
NLGN4Y	neuroligin 4, Y-linked, transcript variant X3	22829	0	-2.50485	0	0
ANKRD55	ankyrin repeat domain 55	79722	0	-2.49688	0	0
LOC105376352	uncharacterized LOC105376352, transcript variant X3	105376352	0	-2.48324	0	0
CD96	CD96 molecule, transcript variant 4	10225	0	-2.4799	0	0
CHST3	carbohydrate sulfotransferase 3	9469	-2.52502	-2.47521	-1.94134	-1.12784
LOC105375566	uncharacterized LOC105375566, transcript variant X2	105375566	0	-2.45736	0	-1.13962
P2RY10	P2Y receptor family member 10, transcript variant 5	27334	0	-2.4489	0	0
CLU	clusterin, transcript variant 1	1191	0	-2.4424	0	0
CD28	CD28 molecule, transcript variant 1	940	0	-2.43812	0	0
C1S	complement C1s, transcript variant 1	716	0	-2.42721	0	-1.83312
NSF	N-ethylmaleimide sensitive factor, vesicle fusing ATPase, transcript variant 1	4905	-2.44818	-2.3986	0	-1.69081
NIPAL1	NIPA like domain containing 1	152519	-3.28213	-2.39428	0	-2.06555
SYNGR1	synaptogyrin 1, transcript variant 1a	9145	-1.57604	-2.38579	0	-1.41597
FAR2	fatty acyl-CoA reductase 2, transcript variant 1	55711	-5.58616	-2.36125	0	-2.3039
CNGA1	cyclic nucleotide gated channel alpha 1, transcript variant X1	1259	0	-2.35754	0	0
PLXDC1	plexin domain containing 1	57125	0	-2.35621	0	0
ETNK2	ethanolamine kinase 2, transcript variant 3	55224	-2.50438	-2.34233	0	-2.26197
DPP4	dipeptidyl peptidase 4, transcript variant X1	1803	0	-2.33943	0	0
LOC101927098	uncharacterized LOC101927098	101927098	-1.36586	-2.32754	0	-1.28244
NOMO2	NODAL modulator 2, transcript variant 1	283820	-3.23404	-2.31877	-2.0255	-2.17275
CKAP4	cytoskeleton associated protein 4	10970	0	-2.31786	0	-2.02656
HRH4	histamine receptor H4, transcript variant 1	59340	-2.08736	-2.316	-2.91426	-1.07792
RARRES3	retinoic acid receptor responder 3	5920	0	-2.31374	0	0
SLC41A1	solute carrier family 41 member 1	254428	0	-2.30159	0	0
MGLL	monoglyceride lipase, transcript variant 2	11343	-1.49307	-2.29724	0	-1.94898
NLRP2	NLR family pyrin domain containing 2, transcript variant 2	55655	0	-2.2917	0	0
SEPT3	septin 3, transcript variant X1	55964	0	-2.28956	0	0
PRKCB	protein kinase C beta, transcript variant 2	5579	-1.83144	-2.2697	-1.85712	-2.6298
TDRD3	tudor domain containing 3, transcript variant 3	81550	-1.54325	-2.25851	0	-1.76019
GP1BA	glycoprotein Ib platelet alpha subunit	2811	0	-2.2445	0	0
SCUBE1	signal peptide, CUB domain and EGF like domain containing 1	80274	0	-2.23868	0	0
AKR1C3	aldo-keto reductase family 1 member C3, transcript variant 2	8644	0	-2.23528	0	0
ITGB3	integrin subunit beta 3	3690	-2.26516	-2.2349	-1.74641	-1.66725
COG5	component of oligomeric golgi complex 5, transcript variant 2	10466	0	-2.22298	0	0
HIVEP2	human immunodeficiency virus type I enhancer binding protein 2	3097	-1.33016	-2.21021	-1.13634	-1.93933
EPHB1	EPH receptor B1, transcript variant X4	2047	0	-2.19706	0	0
SLC16A7	solute carrier family 16 member 7, transcript variant X1	9194	0	-2.18552	0	-1.04805
CYP19A1	cytochrome P450 family 19 subfamily A member 1, transcript variant 1	1588	0	-2.16674	0	0
ARHGEF28	Rho guanine nucleotide exchange factor 28, transcript variant 1	64283	0	-2.1658	0	0
OLFML3	olfactomedin like 3, transcript variant 2	56944	0	-2.16458	0	0
MCTP2	multiple C2 and transmembrane domain containing 2, transcript variant X5	55784	0	-2.15425	0	0
ZNF702P	zinc finger protein 702, pseudogene	79986	0	-2.15171	0	0
SLFN5	schlafen family member 5, transcript variant 2	162394	0	-2.14296	0	-1.70688
CD2	CD2 molecule, transcript variant 1	914	0	-2.14247	0	0
A2M	alpha-2-macroglobulin, transcript variant 2	2	-3.23138	-2.13947	0	-2.14861
LINC01269	long intergenic non-protein coding RNA 1269	103695436	0	-2.13508	-4.2825	0
CGNL1	cingulin like 1, transcript variant X3	84952	0	-2.13353	0	0
GIMAP8	GTPase, IMAP family member 8	155038	0	-2.12726	0	-1.50564
OSBP2	oxysterol binding protein 2, transcript variant 3	23762	0	-2.11585	0	0
PTGFRN	prostaglandin F2 receptor inhibitor	5738	-4.99679	-2.08491	-2.12688	-2.06187
SFRP4	secreted frizzled related protein 4	6424	0	-2.08039	0	0
TNFAIP6	TNF alpha induced protein 6	7130	2.29974	-2.07492	0	0
MX1	MX dynamin like GTPase 1, transcript variant X2	4599	0	-2.06933	0	-2.01574
PHGDH	phosphoglycerate dehydrogenase	26227	0	-2.06902	0	0
LOC105376220	uncharacterized LOC105376220	105376220	0	-2.06608	0	-1.00277
ROR1-AS1	ROR1 antisense RNA 1, transcript variant 2	101927034	-2.10135	-2.05479	0	-1.90432
CD82	CD82 molecule, transcript variant 1	3732	-3.00627	-2.04519	0	-1.84777
GSTM2P1	glutathione S-transferase mu 2 pseudogene 1	442245	0	-2.04252	0	0
PLAC8	placenta specific 8, transcript variant 2	51316	2.21837	-2.03046	0	0
JADE3	jade family PHD finger 3, transcript variant 2	9767	0	-2.02746	0	0
BCL9L	B cell CLL/lymphoma 9 like	283149	0	-2.02241	0	-1.83129
COL5A3	collagen type V alpha 3 chain, transcript variant X1	50509	-1.3576	-2.01998	0	-1.44529
CCL22	C-C motif chemokine ligand 22	6367	-2.65778	-2.011	0	-1.68331
PDCD1LG2	programmed cell death 1 ligand 2, transcript variant X1	80380	-2.27997	-2.00832	0	-1.53761
ERAP1	endoplasmic reticulum aminopeptidase 1, transcript variant X11	51752	-2.58137	-1.99698	-1.79348	-1.97439
FLT3	fms related tyrosine kinase 3, transcript variant 1	2322	0	-1.99106	0	0
JADE2	jade family PHD finger 2, transcript variant X2	23338	-1.32012	-1.99072	-1.52721	-2.11955
SEMA3G	semaphorin 3G	56920	-1.83988	-1.98967	0	-1.51036
PLA2G16	phospholipase A2 group XVI, transcript variant 2	11145	-2.52706	-1.98329	0	-2.38422
CCR7	C-C motif chemokine receptor 7, transcript variant 2	1236	0	-1.98314	0	-1.58455
LOC101928636	uncharacterized LOC101928636, transcript variant X2	101928636	0	-1.97492	0	0
CDH1	cadherin 1, transcript variant 3	999	-2.97123	-1.96806	0	-1.76992
GPR17	G protein-coupled receptor 17, transcript variant 1	2840	-2.11704	-1.96016	0	0
LOC101927745	uncharacterized LOC101927745, transcript variant X10	101927745	0	-1.95659	0	0
TLR8	toll like receptor 8, transcript variant 1	51311	-2.26317	-1.95658	0	-2.1967
ANKRD33B	ankyrin repeat domain 33B	651746	0	-1.95632	0	-1.73512
LOC105371115	uncharacterized LOC105371115, transcript variant X2	105371115	0	-1.94352	0	0
LOC107984346	uncharacterized LOC107984346	107984346	0	-1.94136	-1.55738	0
CHDH	choline dehydrogenase, transcript variant X3	55349	0	-1.93467	0	0
FAM135B	family with sequence similarity 135 member B	51059	0	-1.93234	0	0
ACVRL1	activin A receptor like type 1, transcript variant X1	94	-3.90757	-1.93095	0	-1.25918
GSTM2	glutathione S-transferase mu 2, transcript variant 2	2946	0	-1.92809	0	0
LOC105374264	uncharacterized LOC105374264	105374264	0	-1.92794	0	0
GVINP1	GTPase, very large interferon inducible pseudogene 1	387751	0	-1.92347	0	0
JAKMIP2	janus kinase and microtubule interacting protein 2, transcript variant 4	9832	0	-1.91159	0	0
CECR7	cat eye syndrome chromosome region, candidate 7 (non-protein coding), transcript variant 1	100130418	0	-1.90438	0	0
MARCH8	membrane associated ring-CH-type finger 8, transcript variant 2	220972	-2.13171	-1.89712	-1.91629	-0.92469
RASGEF1A	RasGEF domain family member 1A, transcript variant 2	221002	0	-1.89373	0	0
TMCC3	transmembrane and coiled-coil domain family 3, transcript variant 1	57458	0	-1.8817	0	-1.54301
AGAP1	ArfGAP with GTPase domain, ankyrin repeat and PH domain 1, transcript variant 1	116987	0	-1.87077	0	0
BSCL2	BSCL2, seipin lipid droplet biogenesis associated, transcript variant 4	26580	0	-1.86604	0	0
FLNB	filamin B, transcript variant 1	2317	-3.9539	-1.8497	0	-1.82513
RAB34	RAB34, member RAS oncogene family, transcript variant 9	83871	0	-1.8467	0	-1.15124
LOC101930114	uncharacterized LOC101930114, transcript variant 2	101930114	0	-1.8466	0	0
LAIR1	leukocyte associated immunoglobulin like receptor 1, transcript variant g	3903	0	-1.84498	0	0
ITGB1	integrin subunit beta 1, transcript variant 1A	3688	-3.18697	-1.82799	-1.64087	-1.90758
UNC13A	unc-13 homolog A, transcript variant X2	23025	0	-1.81967	0	0
CRH	corticotropin releasing hormone	1392	-3.40741	-1.8186	0	-1.11791
EVC	EvC ciliary complex subunit 1, transcript variant 1	2121	-1.45811	-1.81711	0	0
ADAM9	ADAM metallopeptidase domain 9, transcript variant X4	8754	-3.96443	-1.81505	-1.52358	-1.8804
RPS6KA5	ribosomal protein S6 kinase A5, transcript variant 8	9252	0	-1.81212	-2.14432	0
CELSR2	cadherin EGF LAG seven-pass G-type receptor 2	1952	-1.92354	-1.80824	0	-1.54008
DNAJC5B	DnaJ heat shock protein family (Hsp40) member C5 beta, transcript variant 2	85479	-1.69483	-1.80743	0	-1.08179
FABP4	fatty acid binding protein 4	2167	-1.48109	-1.80615	0	-1.36018
BCORL1	BCL6 corepressor like 1, transcript variant X3	63035	0	-1.7935	0	-1.15585
LOC112268469	uncharacterized LOC112268469	112268469	0	-1.79212	-2.3299	0
SIGLEC5	sialic acid binding Ig like lectin 5, transcript variant X1	8778	-1.98483	-1.78656	0	-1.30713
PAM	peptidylglycine alpha-amidating monooxygenase, transcript variant 7	5066	-2.61389	-1.77836	0	-1.62079
LAMP3	lysosomal associated membrane protein 3	27074	0	-1.77323	0	-1.71911
SP140	SP140 nuclear body protein, transcript variant X7	11262	0	-1.77269	0	0
ADAR	adenosine deaminase, RNA specific, transcript variant 4	103	-4.97143	-1.77065	-1.64798	-1.95837
S1PR3	sphingosine-1-phosphate receptor 3	1903	0	-1.76767	0	0
IGSF3	immunoglobulin superfamily member 3, transcript variant 2	3321	-1.71282	-1.76252	0	-1.55037
EFNB2	ephrin B2	1948	0	-1.76028	0	0
CRYBG1	crystallin beta-gamma domain containing 1, transcript variant X1	202	-2.93099	-1.75794	-1.75268	-2.09912
IL15RA	interleukin 15 receptor subunit alpha, transcript variant X12	3601	0.923582	-1.7577	0	-1.12726
SEL1L3	SEL1L family member 3, transcript variant X2	23231	-1.75758	-1.74914	-1.32726	-1.41383
CUTALP	cutA divalent cation tolerance homolog-like, pseudogene, transcript variant 3	253039	0	-1.74695	-1.75609	-1.56827
TDRD9	tudor domain containing 9, transcript variant X1	122402	-2.01843	-1.74223	0	0
PCDHGB5	protocadherin gamma subfamily B, 5, transcript variant 1	56101	0	-1.73769	0	1.34858
SIGLEC16	sialic acid binding Ig like lectin 16 (gene/pseudogene), transcript variant 1	400709	0	-1.73096	0	0
FBXO27	F-box protein 27, transcript variant X1	126433	2.05049	-1.72876	0	0
SOX13	SRY-box 13, transcript variant X1	9580	-1.39824	-1.72814	0	-1.54894
LOC101928123	uncharacterized LOC101928123	101928123	0	-1.72288	0	0
BATF2	basic leucine zipper ATF-like transcription factor 2, transcript variant 1	116071	0	-1.72191	0	0
HERC5	HECT and RLD domain containing E3 ubiquitin protein ligase 5, transcript variant X1	51191	1.08528	-1.72175	0	-1.34352
TFPI	tissue factor pathway inhibitor, transcript variant 1	7035	1.10917	-1.72039	0	-0.969143
MRPL45	mitochondrial ribosomal protein L45, transcript variant 1	84311	-1.24822	-1.71495	0	0
MIEF1	mitochondrial elongation factor 1, transcript variant 2	54471	-3.63866	-1.71428	-1.34877	-1.86468
ZSWIM3	zinc finger SWIM-type containing 3, transcript variant 2	140831	0	-1.71136	-1.56607	0
RAB29	RAB29, member RAS oncogene family, transcript variant X3	8934	-1.92121	-1.71021	0	-1.78037
HMSD	histocompatibility minor serpin domain containing, transcript variant X1	284293	0	-1.70991	0	1.22946
NUP160	nucleoporin 160, transcript variant 1	23279	-1.38873	-1.69821	-2.07806	0
PRMT5	protein arginine methyltransferase 5, transcript variant 5	10419	-2.21218	-1.69816	-1.51099	-1.93858
FBXL13	F-box and leucine rich repeat protein 13, transcript variant X5	222235	0	-1.69498	0	0
CADM3	cell adhesion molecule 3, transcript variant 1	57863	0	-1.69333	0	0
MFSD4A	major facilitator superfamily domain containing 4A	148808	0	-1.68225	0	0
LOC107987057	uncharacterized LOC107987057	107987057	0	-1.68003	0	0
IKZF2	IKAROS family zinc finger 2, transcript variant 2	22807	0	-1.67917	0	0
SESN3	sestrin 3, transcript variant 2	143686	0	-1.67811	0	-1.47539
BCL2A1	BCL2 related protein A1, transcript variant 1	597	0	-1.67436	0	-1.10062
KCNK5	potassium two pore domain channel subfamily K member 5	8645	0	-1.6743	0	0
CPD	carboxypeptidase D, transcript variant 1	1362	-2.06835	-1.66881	-1.48409	-1.5937
FICD	FIC domain containing	11153	-1.50696	-1.66426	0	-1.32529
NRXN2	neurexin 2, transcript variant alpha-2	9379	0	-1.65458	0	0
UTP4	UTP4, small subunit processome component, transcript variant 1	84916	-1.68176	-1.65119	0	-1.01567
ARSK	arylsulfatase family member K, transcript variant X1	153642	0	-1.6504	0	0
IL21R	interleukin 21 receptor, transcript variant X1	50615	-2.07966	-1.64498	0	-1.67392
ENPP2	ectonucleotide pyrophosphatase/phosphodiesterase 2, transcript variant 2	5168	-2.68365	-1.6407	-1.31073	-1.3105
LOC105377936	uncharacterized LOC105377936	105377936	0	-1.63999	-3.23112	0
BIRC3	baculoviral IAP repeat containing 3, transcript variant X1	330	0	-1.63649	0	0
GOLGA8N	golgin A8 family member N	643699	0	-1.63288	-1.70706	0
MCM2	minichromosome maintenance complex component 2, transcript variant 2	4171	-2.01266	-1.62557	0	-1.75767
ADCY1	adenylate cyclase 1, transcript variant 2	107	-3.35217	-1.62529	0	0
PRKCH	protein kinase C eta, transcript variant X4	5583	0	-1.62274	0	-1.51448
LOC105369623	uncharacterized LOC105369623	105369623	-1.82279	-1.62016	0	0
LRP1	LDL receptor related protein 1, transcript variant X1	4035	-2.60526	-1.61916	-1.48581	-1.49331
FADS2	fatty acid desaturase 2, transcript variant 2	9415	-3.85665	-1.61799	-1.17015	-1.49948
TGM2	transglutaminase 2, transcript variant 5	7052	-5.97892	-1.61771	0	-1.38032
NBPF3	NBPF member 3, transcript variant X10	84224	0	-1.61683	0	0
GIMAP6	GTPase, IMAP family member 6, transcript variant 3	474344	0	-1.61375	0	0
CLTCL1	clathrin heavy chain like 1, transcript variant 2	8218	1.13394	-1.61018	0	1.38705
AK8	adenylate kinase 8, transcript variant X1	158067	0	-1.6031	0	-1.14644
PDE4DIP	phosphodiesterase 4D interacting protein, transcript variant 11	9659	0	-1.59643	0	-1.66351
ZNF658	zinc finger protein 658, transcript variant 1	26149	0	-1.59527	0	0
SARM1	sterile alpha and TIR motif containing 1	23098	0	-1.59189	0	0
GPA33	glycoprotein A33	10223	0	-1.59129	0	0
PDE6B	phosphodiesterase 6B, transcript variant X2	5158	0	-1.59109	0	0
ASRGL1	asparaginase like 1, transcript variant 1	80150	0	-1.5862	0	-0.717462
SUSD1	sushi domain containing 1, transcript variant 2	64420	-1.57523	-1.58533	-1.13816	-1.27184
NFIX	nuclear factor I X, transcript variant X7	4784	-1.26645	-1.58488	0	-1.57725
ACP6	acid phosphatase 6, lysophosphatidic, transcript variant X1	51205	0	-1.58425	0	0
PARS2	prolyl-tRNA synthetase 2, mitochondrial	25973	0	-1.58099	0	0
PLXNC1	plexin C1, transcript variant 1	10154	0	-1.58039	0	-1.8904
GRAMD1B	GRAM domain containing 1B, transcript variant X6	57476	0	-1.58001	0	0
LINC02456	long intergenic non-protein coding RNA 2456, transcript variant X1	105369942	1.70645	-1.57832	0	1.36318
CNOT1	CCR4-NOT transcription complex subunit 1, transcript variant 3	23019	-2.15208	-1.5742	-1.13248	-1.4912
PRDM11	PR/SET domain 11, transcript variant 3	56981	0	-1.57354	0	0
CRMP1	collapsin response mediator protein 1, transcript variant 1	1400	0	-1.57299	0	1.34758
ZNF681	zinc finger protein 681	148213	0	-1.57002	0	0.97194
LINC00476	long intergenic non-protein coding RNA 476, transcript variant 1	100128782	0	-1.56974	0	0
IFIT2	interferon induced protein with tetratricopeptide repeats 2	3433	0	-1.56757	0	-1.33161
PKIG	cAMP-dependent protein kinase inhibitor gamma, transcript variant 1	11142	0	-1.56292	0	0
MYO5B	myosin VB	4645	0	-1.55827	0	0
CRK	CRK proto-oncogene, adaptor protein, transcript variant I	1398	0	-1.54842	0	0
ZNF792	zinc finger protein 792	126375	0	-1.54778	-1.81905	0
SIGLEC6	sialic acid binding Ig like lectin 6, transcript variant 4	946	-1.24298	-1.54544	-1.77175	-0.730579
SNX27	sorting nexin family member 27, transcript variant X6	81609	-1.92794	-1.53771	-1.63997	-1.80176
RETREG1	reticulophagy regulator 1, transcript variant X1	54463	0	-1.53743	0	0
EIF3C	eukaryotic translation initiation factor 3 subunit C, transcript variant 3	8663	-2.26166	-1.5339	-1.22105	-1.64198
LOC644285	uncharacterized LOC644285	644285	0	-1.53053	0	0
CEP70	centrosomal protein 70, transcript variant 5	80321	0	-1.52949	0	0
SLC39A11	solute carrier family 39 member 11, transcript variant 2	201266	-2.06487	-1.5278	-1.65766	-1.4303
EHF	ETS homologous factor, transcript variant 2	26298	-2.3462	-1.52755	0	-1.38194
DISP2	dispatched RND transporter family member 2, transcript variant X1	85455	0	-1.52624	0	1.34526
PIK3AP1	phosphoinositide-3-kinase adaptor protein 1	118788	-4.07187	-1.52588	-1.80911	-1.67467
IFNLR1	interferon lambda receptor 1, transcript variant X3	163702	-2.21825	-1.52341	0	0
PSD3	pleckstrin and Sec7 domain containing 3, transcript variant 1	23362	-1.45483	-1.5203	0	-1.33785
LOC100132077	uncharacterized LOC100132077	100132077	0	-1.51429	0	0
C17orf80	chromosome 17 open reading frame 80, transcript variant 7	55028	-1.18318	-1.50506	-1.27597	-1.18832
TTC28	tetratricopeptide repeat domain 28, transcript variant X1	23331	0	-1.5036	0	0
MR1	major histocompatibility complex, class I-related, transcript variant X2	3140	-1.71243	-1.50126	-1.1575	-1.36314
ZNF366	zinc finger protein 366	167465	-1.66361	-1.49942	0	-1.85953
FYCO1	FYVE and coiled-coil domain containing 1	79443	-1.62295	-1.49862	-1.60734	-1.77282
MEST	mesoderm specific transcript, transcript variant 2	4232	0	-1.49612	0	0
CDKL5	cyclin dependent kinase like 5, transcript variant I	6792	-1.01722	-1.49532	0	-1.29863
DENND5B	DENN domain containing 5B, transcript variant 1	160518	0	-1.49418	-1.25716	0
PDK4	pyruvate dehydrogenase kinase 4	5166	0	-1.49313	0	0
CBL	Cbl proto-oncogene	867	-3.56266	-1.49156	-1.60723	-1.7332
ADAMTS15	ADAM metallopeptidase with thrombospondin type 1 motif 15, transcript variant X1	170689	-1.39784	-1.4906	0	0
IQGAP2	IQ motif containing GTPase activating protein 2, transcript variant 1	10788	-1.06812	-1.48687	0	-1.5133
NUTM2A	NUT family member 2A, transcript variant X2	728118	0	-1.48525	0	0
GPR55	G protein-coupled receptor 55, transcript variant X2	9290	0	-1.48478	0	0
RASGRF1	Ras protein specific guanine nucleotide releasing factor 1, transcript variant 3	5923	0	-1.48445	0	0
LIMA1	LIM domain and actin binding 1, transcript variant 2	51474	-2.65525	-1.48325	0	-1.44416
LOC102724687	uncharacterized LOC102724687, transcript variant X2	102724687	-1.7381	-1.48141	0	0
PPARA	peroxisome proliferator activated receptor alpha, transcript variant X3	5465	-1.59552	-1.47879	-1.10606	-1.18832
TNFRSF10C	TNF receptor superfamily member 10c	8794	-1.02768	-1.47815	-1.87382	0
AQP9	aquaporin 9, transcript variant 3	366	-2.84253	-1.47651	0	-1.23324
HIST1H3E	histone cluster 1 H3 family member e	8353	0	-1.47531	0	0
PDIA6	protein disulfide isomerase family A member 6, transcript variant 2	10130	-2.84325	-1.47431	0	-1.6449
TOB2	transducer of ERBB2, 2	10766	-0.837168	-1.47426	0	-1.16621
S100A9	S100 calcium binding protein A9	6280	0	-1.47172	0	-1.62895
PARAL1	PPARG activating RBM14 associated lncRNA 1	101929371	-2.62358	-1.46731	0	-1.0202
H6PD	hexose-6-phosphate dehydrogenase/glucose 1-dehydrogenase, transcript variant X3	9563	-2.98714	-1.46731	0	-1.38004
APLP2	amyloid beta precursor like protein 2, transcript variant 1	334	-2.25464	-1.46603	0	-1.35804
JUP	junction plakoglobin, transcript variant 4	3728	-1.55165	-1.46587	-1.68122	-0.948326
TBC1D9B	TBC1 domain family member 9B, transcript variant 2	23061	0	-1.46474	0	0
VTN	vitronectin	7448	0	-1.46049	0	0
OPTN	optineurin, transcript variant 1	10133	0	-1.45979	0	0
RGP1	RGP1 homolog, RAB6A GEF complex partner 1	9827	-2.9157	-1.45936	-1.37127	-1.23139
RAB5B	RAB5B, member RAS oncogene family, transcript variant 2	5869	-3.29954	-1.45816	0	-1.66421
LINC02542	long intergenic non-protein coding RNA 2542, transcript variant 2	102724168	0	-1.45326	0	0
ZHX2	zinc fingers and homeoboxes 2, transcript variant X1	22882	0	-1.453	0	-1.27164
FUT11	fucosyltransferase 11, transcript variant 2	170384	-1.84267	-1.45203	0	-1.6225
CYP27A1	cytochrome P450 family 27 subfamily A member 1, transcript variant X1	1593	0	-1.45008	0	-1.07341
ABHD2	abhydrolase domain containing 2, transcript variant 1	11057	-3.05482	-1.44858	-1.40748	-1.40042
ZNF420	zinc finger protein 420, transcript variant X6	147923	0	-1.44852	-1.65846	0
VWF	von Willebrand factor	7450	0	-1.44542	0	0
EPRS	glutamyl-prolyl-tRNA synthetase	2058	-1.78284	-1.445	-1.32341	-1.33549
FLNA	filamin A, transcript variant 1	2316	-2.8446	-1.44145	0	-1.27687
CLEC11A	C-type lectin domain containing 11A	6320	0	-1.4413	0	-0.995869
CSGALNACT1	chondroitin sulfate N-acetylgalactosaminyltransferase 1, transcript variant 5	55790	2.11435	-1.43331	0	1.29186
TMEM164	transmembrane protein 164, transcript variant X6	84187	-1.76908	-1.43044	-1.49232	-1.726
ZNF547	zinc finger protein 547	284306	1.79609	-1.42979	0	0
SLC35E4	solute carrier family 35 member E4, transcript variant X1	339665	-1.0512	-1.42916	0	0
FBXO48	F-box protein 48, transcript variant X2	554251	0	-1.4291	0	0
HIVEP1	human immunodeficiency virus type I enhancer binding protein 1, transcript variant X3	3096	0	-1.42814	0	-1.11689
ZBED6CL	ZBED6 C-terminal like	113763	-1.14078	-1.42677	0	-1.39332
ESYT1	extended synaptotagmin 1, transcript variant 1	23344	-2.23033	-1.4245	-1.19369	-1.32987
COL4A2	collagen type IV alpha 2 chain	1284	0	-1.42389	0	0
ARHGAP35	Rho GTPase activating protein 35, transcript variant X1	2909	-1.7899	-1.42353	-1.26429	-1.50534
C19orf38	chromosome 19 open reading frame 38, transcript variant X1	255809	-0.808457	-1.42233	0	-0.919588
PARP4	poly(ADP-ribose) polymerase family member 4, transcript variant X1	143	-2.19531	-1.41703	-1.38072	-1.64136
KIAA1324	KIAA1324, transcript variant 1	57535	1.32651	-1.41688	0	0
PECAM1	platelet and endothelial cell adhesion molecule 1	5175	-2.20573	-1.41519	-1.39895	-1.45161
IPO11	importin 11, transcript variant 2	51194	-1.92994	-1.41422	-1.07521	-0.863162
SOCS7	suppressor of cytokine signaling 7, transcript variant X3	30837	0	-1.41352	0	0
CR1	complement C3b/C4b receptor 1 (Knops blood group), transcript variant S	1378	-3.4967	-1.4131	0	-1.19072
MMP8	matrix metallopeptidase 8, transcript variant 1	4317	0	-1.41232	0	0
LOC105371114	uncharacterized LOC105371114, transcript variant X3	105371114	0	-1.40933	0	0
HIPK2	homeodomain interacting protein kinase 2, transcript variant 2	28996	-2.49903	-1.40837	-1.21341	-1.55755
GNS	glucosamine (N-acetyl)-6-sulfatase	2799	-2.48365	-1.40283	-1.36538	-1.41425
ACO1	aconitase 1, transcript variant 1	48	-1.9836	-1.40274	0	-1.65554
ABCG2	ATP binding cassette subfamily G member 2 (Junior blood group), transcript variant 2	9429	-2.49998	-1.40197	0	-1.32747
DGKG	diacylglycerol kinase gamma, transcript variant 3	1608	-1.7274	-1.40189	-1.70923	-1.10745
IFIT3	interferon induced protein with tetratricopeptide repeats 3, transcript variant 3	3437	0	-1.40147	0	-1.45304
TMEM176B	transmembrane protein 176B, transcript variant 1	28959	0	-1.40036	0	-1.73141
LSR	lipolysis stimulated lipoprotein receptor, transcript variant 2	51599	-1.70622	-1.39791	0	-1.22318
MFAP1	microfibril associated protein 1	4236	-1.19172	-1.39561	-0.991372	-1.43823
ADTRP	androgen dependent TFPI regulating protein, transcript variant X2	84830	1.35214	-1.39179	0	0
LINC00520	long intergenic non-protein coding RNA 520, transcript variant 2	645687	0	-1.39114	0	0
TTC9	tetratricopeptide repeat domain 9	23508	-1.28942	-1.38718	0	-1.14466
PAPSS2	3-phosphoadenosine 5-phosphosulfate synthase 2, transcript variant 2	9060	-2.04267	-1.38642	0	-1.16933
CYFIP2	cytoplasmic FMR1 interacting protein 2, transcript variant 5	26999	0	-1.38401	-1.41406	-1.53915
KLHDC8B	kelch domain containing 8B, transcript variant X4	200942	0	-1.38192	0	0
ZNF112	zinc finger protein 112, transcript variant 4	7771	0	-1.38173	0	0
DGAT2	diacylglycerol O-acyltransferase 2, transcript variant 1	84649	0	-1.37868	0	0
DDX60	DExD/H-box helicase 60	55601	0	-1.37789	0	-1.3646
SIRPB1	signal regulatory protein beta 1, transcript variant X1	10326	-1.61118	-1.3776	0	0
LOC730268	anaphase-promoting complex subunit 1-like, transcript variant X2	730268	0	-1.37704	0	0
SEL1L	SEL1L ERAD E3 ligase adaptor subunit, transcript variant 1	6400	-2.13696	-1.37646	-1.10526	-1.43936
RGS3	regulator of G protein signaling 3, transcript variant X1	5998	0	-1.37595	0	-1.34589
LINC00967	long intergenic non-protein coding RNA 967	100505659	-2.99375	-1.37423	0	0
SORT1	sortilin 1, transcript variant 1	6272	-2.98513	-1.37386	0	-1.4035
ITGA3	integrin subunit alpha 3	3675	-1.94852	-1.37365	0	-0.83583
SERPINI1	serpin family I member 1, transcript variant 2	5274	0	-1.37332	0	0
EVC2	EvC ciliary complex subunit 2, transcript variant X3	132884	0	-1.37152	0	0
ERLIN1	ER lipid raft associated 1, transcript variant 3	10613	-1.08212	-1.37108	-1.15681	-1.19859
VWA5A	von Willebrand factor A domain containing 5A, transcript variant 3	4013	-2.23491	-1.36969	0	-1.58063
LRP10	LDL receptor related protein 10, transcript variant X1	26020	-2.24918	-1.36939	0	-1.50222
IFIH1	interferon induced with helicase C domain 1	64135	0	-1.36072	0	-1.36381
PDK2	pyruvate dehydrogenase kinase 2, transcript variant 2	5164	0	-1.3602	0	-0.84581
LOC107986119	uncharacterized LOC107986119, transcript variant X2	107986119	2.05999	-1.35556	0	0.989183
SGPP2	sphingosine-1-phosphate phosphatase 2, transcript variant 3	130367	1.83693	-1.35548	0	0
NMRAL2P	NmrA like redox sensor 2, pseudogene	344887	0	-1.35245	0	-1.5397
RARRES1	retinoic acid receptor responder 1, transcript variant X1	5918	0	-1.35069	0	0
LAMC1	laminin subunit gamma 1	3915	-1.40873	-1.35026	-1.21819	-1.37473
ZNF559	zinc finger protein 559, transcript variant 7	84527	0	-1.34999	0	-0.657943
LYZ	lysozyme	4069	0	-1.34997	0	-1.42425
ZNF574	zinc finger protein 574, transcript variant 2	64763	0	-1.34893	0	-0.990496
TMEM220	transmembrane protein 220, transcript variant X1	388335	0	-1.34793	0	0
CHTF8	chromosome transmission fidelity factor 8, transcript variant 2	54921	-1.72666	-1.34616	-1.23173	-1.55636
RPL13P5	ribosomal protein L13 pseudogene 5	283345	0	-1.34539	0	0
MFSD14A	major facilitator superfamily domain containing 14A, transcript variant X3	64645	-2.32109	-1.34465	-1.01653	-1.33701
STAT1	signal transducer and activator of transcription 1, transcript variant X4	6772	-1.15096	-1.34048	0	-1.62131
VCAN	versican, transcript variant 1	1462	0	-1.33475	0	0
MAP1A	microtubule associated protein 1A	4130	-2.2452	-1.33213	0	-1.23897
NME7	NME/NM23 family member 7, transcript variant 2	29922	0	-1.33138	0	0
FST	follistatin, transcript variant X5	10468	0	-1.33062	0	0
EPB41	erythrocyte membrane protein band 4.1, transcript variant 4	2035	-2.32073	-1.32727	-1.2896	-1.56949
SLAMF7	SLAM family member 7, transcript variant 1	57823	0	-1.32645	0	-0.931588
IMPA2	inositol monophosphatase 2	3613	0	-1.3253	0	-0.963617
IGF2R	insulin like growth factor 2 receptor	3482	-2.23772	-1.32484	-0.970441	-1.23207
ANO6	anoctamin 6, transcript variant 3	196527	-1.73191	-1.32418	-1.2058	-1.54091
ERLEC1	endoplasmic reticulum lectin 1, transcript variant 1	27248	-1.74772	-1.32175	0	-1.5105
PCYOX1	prenylcysteine oxidase 1	51449	-2.21279	-1.32081	-1.60029	-1.35541
POMK	protein-O-mannose kinase, transcript variant 1	84197	-1.71466	-1.31844	-1.71714	-1.30115
TNIK	TRAF2 and NCK interacting kinase, transcript variant 8	23043	0	-1.31801	0	-1.22323
PIGS	phosphatidylinositol glycan anchor biosynthesis class S	94005	-1.18102	-1.31757	0	-1.37631
DDO	D-aspartate oxidase, transcript variant 2	8528	-1.97117	-1.31481	-1.18034	-1.1236
CTNND1	catenin delta 1, transcript variant 1	1500	-1.35199	-1.31217	0	0
APOE	apolipoprotein E, transcript variant 1	348	-2.62239	-1.30658	0	-0.968273
CTDSPL	CTD small phosphatase like, transcript variant X1	10217	0	-1.30653	0	0
WDHD1	WD repeat and HMG-box DNA binding protein 1, transcript variant 2	11169	0	-1.30544	0	-0.814937
SIGLEC8	sialic acid binding Ig like lectin 8	27181	-2.70423	-1.30451	0	-1.17762
PRIM1	DNA primase subunit 1	5557	0	-1.30113	0	-0.864361
F11R	F11 receptor, transcript variant 6	50848	-2.3706	-1.30054	0	-1.23436
PHF13	PHD finger protein 13	148479	-1.09324	-1.29908	0	-0.79845
TGOLN2	trans-golgi network protein 2, transcript variant 4	10618	-2.57425	-1.29818	-1.33775	-1.37597
MRC1	mannose receptor C-type 1	4360	-2.40249	-1.29693	-1.31795	-1.32142
SPEF2	sperm flagellar 2, transcript variant X17	79925	0	-1.29542	0	0
ZNF2	zinc finger protein 2, transcript variant 5	7549	0	-1.29503	0	0
ZNF48	zinc finger protein 48, transcript variant 2	197407	0	-1.29484	0	0
GLB1	galactosidase beta 1, transcript variant 3	2720	-1.83566	-1.29241	-1.00222	-1.24372
LRIG1	leucine rich repeats and immunoglobulin like domains 1, transcript variant X5	26018	0	-1.29058	0	0
PINK1	PTEN induced putative kinase 1	65018	-1.87277	-1.28836	-1.265	-1.19289
HSPA8	heat shock protein family A (Hsp70) member 8, transcript variant X1	3312	-1.12093	-1.28796	0	-0.953456
MYOF	myoferlin, transcript variant X2	26509	-1.72163	-1.28743	0	-1.21172
GSDME	gasdermin E, transcript variant X1	1687	0	-1.28731	0	-0.774908
IDI2	isopentenyl-diphosphate delta isomerase 2	91734	1.47183	-1.28697	0	0
ZNF689	zinc finger protein 689, transcript variant 3	115509	-0.949933	-1.28531	0	-1.15515
APOBEC3D	apolipoprotein B mRNA editing enzyme catalytic subunit 3D	140564	1.83715	-1.28504	0	0
CLSTN3	calsyntenin 3	9746	-2.01422	-1.27807	0	-0.878325
KCNJ5	potassium voltage-gated channel subfamily J member 5, transcript variant 2	3762	0	-1.27752	0	0
TNS3	tensin 3, transcript variant X4	64759	-1.0574	-1.27595	-0.85151	-1.11852
INTS5	integrator complex subunit 5	80789	-1.5823	-1.27564	-1.04979	-1.84693
RSAD2	radical S-adenosyl methionine domain containing 2, transcript variant X1	91543	2.25357	-1.27325	0	0
LOC101927045	uncharacterized LOC101927045	101927045	0	-1.27087	0	0
CFAP126	cilia and flagella associated protein 126	257177	-1.66501	-1.26637	-1.71867	-1.04232
C1RL	complement C1r subcomponent like, transcript variant 2	51279	-2.53786	-1.26624	0	-1.10606
PRR11	proline rich 11, transcript variant X1	55771	0	-1.2645	0	0
TMEM263	transmembrane protein 263, transcript variant 5	90488	-0.973881	-1.26254	-1.16774	-1.06077
ZBTB8A	zinc finger and BTB domain containing 8A, transcript variant 1	653121	0	-1.26228	0	-1.40344
ATP6V0D2	ATPase H+ transporting V0 subunit d2	245972	1.61843	-1.2605	0	0
CLSPN	claspin, transcript variant 3	63967	1.40602	-1.25958	0	0
MANEAL	mannosidase endo-alpha like, transcript variant X1	149175	-2.80043	-1.25934	0	-1.09523
LARP1	La ribonucleoprotein domain family member 1, transcript variant X9	23367	-2.53949	-1.25765	-0.964452	-1.16354
GCHFR	GTP cyclohydrolase I feedback regulator	2644	-1.41729	-1.25626	0	-1.12047
ATRN	attractin, transcript variant 1	8455	-1.48909	-1.25612	-1.03468	-1.32823
DARS2	aspartyl-tRNA synthetase 2, mitochondrial, transcript variant X1	55157	-1.58806	-1.25488	-1.18689	-1.47699
GART	phosphoribosylglycinamide formyltransferase, phosphoribosylglycinamide synthetase, phosphoribosylaminoimidazole synthetase, transcript variant 4	2618	-1.62946	-1.2527	-1.07912	-1.2499
SNTB1	syntrophin beta 1	6641	0	-1.25209	0	0
ZBTB38	zinc finger and BTB domain containing 38, transcript variant 1	253461	-2.00014	-1.25103	-1.1081	-1.25587
FAM117A	family with sequence similarity 117 member A	81558	-0.807167	-1.25043	0	-1.35139
LAMB2	laminin subunit beta 2	3913	0	-1.24986	0	0
TEX261	testis expressed 261	113419	-2.81731	-1.24957	-1.42924	-1.62562
EEF2	eukaryotic translation elongation factor 2	1938	-1.86003	-1.24919	0	-1.42263
DAG1	dystroglycan 1, transcript variant 12	1605	-1.60441	-1.24884	0	-1.49196
ZNF322	zinc finger protein 322, transcript variant 4	79692	0	-1.24736	0	0
MID2	midline 2, transcript variant X1	11043	-4.38338	-1.24719	0	-1.08766
MCFD2	multiple coagulation factor deficiency 2, transcript variant 7	90411	-1.7168	-1.24463	-1.21669	-1.29031
SOWAHC	sosondowah ankyrin repeat domain family member C	65124	-1.75453	-1.24419	0	-1.38448
FAM45BP	family with sequence similarity 45 member B, pseudogene	55855	-1.35345	-1.24405	0	-1.47731
PGM1	phosphoglucomutase 1, transcript variant 1	5236	-1.35195	-1.24403	-1.17179	-1.53178
ZBTB3	zinc finger and BTB domain containing 3	79842	0	-1.23945	-1.22991	0
LSS	lanosterol synthase, transcript variant 2	4047	-1.57519	-1.23915	0	0
PANK3	pantothenate kinase 3	79646	-2.15053	-1.23809	-1.26572	-1.23391
LAMP1	lysosomal associated membrane protein 1	3916	-2.47581	-1.23662	0	-1.15026
FAM131B	family with sequence similarity 131 member B, transcript variant c	9715	0	-1.23479	0	0
TMEM245	transmembrane protein 245	23731	-1.23249	-1.2313	-1.03377	-1.31687
KBTBD7	kelch repeat and BTB domain containing 7	84078	0	-1.2308	-1.36077	-0.818857
TNFSF13	TNF superfamily member 13, transcript variant alpha	8741	-3.4224	-1.23068	-1.08537	-1.60495
GGT1	gamma-glutamyltransferase 1, transcript variant 3	2678	-1.31724	-1.22907	0	-0.993249
EPDR1	ependymin related 1, transcript variant 1	54749	-1.24605	-1.22825	0	-1.05278
LPL	lipoprotein lipase	4023	-2.45269	-1.22778	0	-1.08209
CERS6	ceramide synthase 6, transcript variant X1	253782	-2.16906	-1.22757	0	-1.14272
GSTM4	glutathione S-transferase mu 4, transcript variant 2	2948	0	-1.2265	0	0
WARS	tryptophanyl-tRNA synthetase, transcript variant 3	7453	-1.70663	-1.22493	0	-1.0645
PGM2L1	phosphoglucomutase 2 like 1	283209	0	-1.22459	-2.01468	-1.13791
FLT1	fms related tyrosine kinase 1, transcript variant X1	2321	-2.4107	-1.22363	0	-1.042
KIAA1107	KIAA1107	23285	1.03452	-1.22361	0	0
PTAFR	platelet activating factor receptor, transcript variant 2	5724	-1.35566	-1.22316	-1.37533	-1.04195
ME1	malic enzyme 1	4199	1.39324	-1.22041	0	-1.40917
LAP3	leucine aminopeptidase 3	51056	-1.67359	-1.22004	0	-1.37233
TXNRD1	thioredoxin reductase 1, transcript variant 7	7296	-1.28247	-1.21983	-0.994798	-1.29617
GIMAP4	GTPase, IMAP family member 4	55303	0	-1.21961	0	-1.17367
PGAM4	phosphoglycerate mutase family member 4	441531	-2.10554	-1.21797	0	-0.963553
CPVL	carboxypeptidase, vitellogenic like, transcript variant 4	54504	0	-1.21783	0	-1.25321
PRKDC	protein kinase, DNA-activated, catalytic polypeptide, transcript variant 2	5591	-1.78119	-1.21753	-1.17788	-1.19906
MSH6	mutS homolog 6, transcript variant 1	2956	-1.06828	-1.21399	-1.03297	-1.3005
LOC112267953	uncharacterized LOC112267953	112267953	0	-1.21221	0	0
DYNC1H1	dynein cytoplasmic 1 heavy chain 1	1778	-2.02895	-1.21166	-0.983779	-1.12705
TTC23	tetratricopeptide repeat domain 23, transcript variant 9	64927	0	-1.21078	0	0
CD274	CD274 molecule, transcript variant 1	29126	-1.08805	-1.21065	0	-0.681712
LIPG	lipase G, endothelial type, transcript variant X1	9388	0	-1.20953	0	0
C5orf51	chromosome 5 open reading frame 51, transcript variant X3	285636	-2.57229	-1.20895	-1.11608	-1.3842
GCNT3	glucosaminyl (N-acetyl) transferase 3, mucin type	9245	1.84966	-1.2084	0	1.22721
TXK	TXK tyrosine kinase, transcript variant X3	7294	1.85178	-1.20746	0	0
CD37	CD37 molecule, transcript variant X4	951	0	-1.20369	0	0
ABI3	ABI family member 3, transcript variant 1	51225	-2.60147	-1.20368	0	-1.17718
FAAP24	Fanconi anemia core complex associated protein 24, transcript variant X1	91442	0	-1.20358	0	0
GEMIN5	gem nuclear organelle associated protein 5, transcript variant 2	25929	-0.807798	-1.20153	-1.0678	-1.18615
RAB23	RAB23, member RAS oncogene family, transcript variant 6	51715	0	-1.19807	0	0
PPP2R3A	protein phosphatase 2 regulatory subunit Balpha, transcript variant X3	5523	-1.02788	-1.19695	0	-0.963485
TEX2	testis expressed 2, transcript variant 2	55852	-2.44334	-1.19673	-1.17455	-1.30902
DNAJC6	DnaJ heat shock protein family (Hsp40) member C6, transcript variant 3	9829	0	-1.19623	0	0
NUB1	negative regulator of ubiquitin like proteins 1, transcript variant X6	51667	-1.59066	-1.19488	0	-1.25116
NFATC3	nuclear factor of activated T cells 3, transcript variant 2	4775	-1.98324	-1.19285	-1.56281	-1.47737
SLC8A1	solute carrier family 8 member A1, transcript variant X12	6546	-2.10522	-1.1927	-1.03206	-1.1247
ZC3H10	zinc finger CCCH-type containing 10, transcript variant 2	84872	-1.27582	-1.19127	0	-0.966763
UGGT1	UDP-glucose glycoprotein glucosyltransferase 1, transcript variant 1	56886	-1.8437	-1.18655	-1.02729	-1.18097
ZKSCAN4	zinc finger with KRAB and SCAN domains 4, transcript variant X4	387032	0	-1.18566	-1.1214	-0.80506
GCC1	GRIP and coiled-coil domain containing 1	79571	-1.59463	-1.18422	-0.916397	-1.17166
TMCO3	transmembrane and coiled-coil domains 3, transcript variant 1	55002	-1.62072	-1.18294	-1.1189	-1.11721
CDCA5	cell division cycle associated 5, transcript variant X3	113130	0	-1.18243	0	0
ATP13A2	ATPase cation transporting 13A2, transcript variant X4	23400	-1.13376	-1.18202	0	-0.819416
YWHAEP1	tyrosine 3-monooxygenase/tryptophan 5-monooxygenase activation protein epsilon pseudogene 1	649395	0	-1.1777	0	0
DTX3L	deltex E3 ubiquitin ligase 3L	151636	-1.30516	-1.17707	0	-1.67773
FADS1	fatty acid desaturase 1	3992	-2.78672	-1.1769	-1.06302	-0.908625
CPLANE1	ciliogenesis and planar polarity effector 1, transcript variant X11	65250	0	-1.17626	-1.97725	-1.31281
HARBI1	harbinger transposase derived 1, transcript variant X11	283254	0	-1.17579	0	-1.01928
ASB7	ankyrin repeat and SOCS box containing 7, transcript variant 2	140460	-0.797688	-1.1753	-1.1747	-0.969349
GLUD2	glutamate dehydrogenase 2	2747	-2.93004	-1.17524	-1.1311	-1.1944
SPTLC2	serine palmitoyltransferase long chain base subunit 2	9517	-1.01829	-1.17098	-1.23035	-1.0258
KCNC4	potassium voltage-gated channel subfamily C member 4, transcript variant 1	3749	0	-1.17086	0	0
CCDC62	coiled-coil domain containing 62, transcript variant X6	84660	0	-1.17063	0	0
GEMIN4	gem nuclear organelle associated protein 4	50628	-1.17145	-1.17054	0	-1.2866
RFFL	ring finger and FYVE like domain containing E3 ubiquitin protein ligase, transcript variant 1	117584	-1.48413	-1.16759	-1.01069	-0.859019
APOBEC3C	apolipoprotein B mRNA editing enzyme catalytic subunit 3C, transcript variant X1	27350	-2.14576	-1.16736	0	-1.70687
ITGA4	integrin subunit alpha 4, transcript variant 1	3676	-2.06713	-1.16681	0	-0.922791
CRYBG3	crystallin beta-gamma domain containing 3, transcript variant X2	131544	-3.82445	-1.16616	-1.42224	-1.42142
ALAS1	5-aminolevulinate synthase 1, transcript variant 1	211	-1.53541	-1.16596	0	-1.19878
HEATR5A	HEAT repeat containing 5A	25938	-1.03592	-1.16548	-1.06403	-1.21408
SIGLEC7	sialic acid binding Ig like lectin 7, transcript variant X3	27036	-2.59579	-1.16376	0	-1.46212
TRIM35	tripartite motif containing 35, transcript variant 2	23087	-1.7431	-1.16093	0	-1.14779
CANT1	calcium activated nucleotidase 1, transcript variant 3	124583	-1.21554	-1.15783	0	-1.15491
ST3GAL2	ST3 beta-galactoside alpha-2,3-sialyltransferase 2	6483	-1.46044	-1.15696	0	-1.23352
PARP14	poly(ADP-ribose) polymerase family member 14, transcript variant X3	54625	0	-1.153	0	-1.066
SCD	stearoyl-CoA desaturase	6319	-2.83897	-1.15277	0	-0.667213
TIMP4	TIMP metallopeptidase inhibitor 4	7079	0	-1.15135	0	0
LOC105372491	uncharacterized LOC105372491, transcript variant X3	105372491	0	-1.14973	0	0
PDK3	pyruvate dehydrogenase kinase 3, transcript variant 1	5165	0	-1.14929	-1.31692	-0.923403
SEPT10	septin 10, transcript variant 9	151011	-1.27541	-1.149	0	-1.25248
APOL6	apolipoprotein L6, transcript variant X1	80830	-1.3522	-1.14879	-1.25782	-1.22494
APOL1	apolipoprotein L1, transcript variant 2	8542	-1.62138	-1.14743	0	-1.37269
NIPAL3	NIPA like domain containing 3, transcript variant X2	57185	-0.933493	-1.14705	0	-1.39851
NECTIN1	nectin cell adhesion molecule 1, transcript variant 2	5818	-1.77417	-1.14649	0	-0.812077
JCAD	junctional cadherin 5 associated, transcript variant 3	57608	-2.0568	-1.14585	0	-1.31661
DOCK8	dedicator of cytokinesis 8, transcript variant X2	81704	-2.41969	-1.14542	-1.09879	-1.37072
KIAA0513	KIAA0513, transcript variant X1	9764	-1.21588	-1.14518	-0.937235	-1.13244
MAGEF1	MAGE family member F1	64110	-0.738026	-1.14085	0	0
SCIMP	SLP adaptor and CSK interacting membrane protein, transcript variant 2	388325	-3.75135	-1.13629	-1.01518	-1.33104
GTF2I	general transcription factor IIi, transcript variant 1	2969	-2.54566	-1.1342	-0.813021	-1.3356
LRPPRC	leucine rich pentatricopeptide repeat containing	10128	-1.36648	-1.13394	-0.921291	-1.05374
ADGRE5	adhesion G protein-coupled receptor E5, transcript variant 1	976	-1.2473	-1.13366	0	-0.656725
KHK	ketohexokinase, transcript variant a	3795	0	-1.13329	0	0
ZNF526	zinc finger protein 526, transcript variant 2	116115	-1.44598	-1.132	0	-1.01305
KRBA2	KRAB-A domain containing 2, transcript variant X5	124751	0	-1.13162	0	0
POR	cytochrome p450 oxidoreductase	5447	-1.49877	-1.13158	0	-1.02764
RPN2	ribophorin II, transcript variant 4	6185	-1.58533	-1.13084	0	-1.14755
LMAN2L	lectin, mannose binding 2 like, transcript variant 10	81562	-1.03874	-1.12967	0	-0.954322
HLA-B	major histocompatibility complex, class I, B	3106	0	-1.12769	0	-1.18424
UTP14C	UTP14C, small subunit processome component	9724	-1.48982	-1.12613	-1.14098	-1.60469
TMEM121B	transmembrane protein 121B, transcript variant 2	27439	-1.22448	-1.1233	0	-1.23488
SLC30A7	solute carrier family 30 member 7, transcript variant 2	148867	-2.52887	-1.12157	-1.21749	-0.971766
SRP72	signal recognition particle 72, transcript variant 3	6731	-1.023	-1.11883	-0.895676	-1.22325
NFE2	nuclear factor, erythroid 2, transcript variant 2	4778	-1.36356	-1.11769	-1.07412	-1.50461
ZBED3	zinc finger BED-type containing 3, transcript variant 2	84327	-2.03743	-1.11641	-1.60253	-0.883839
CD22	CD22 molecule, transcript variant 5	933	0	-1.11613	0	-0.760028
CTSH	cathepsin H, transcript variant 1	1512	0	-1.1161	0	-0.922287
GBP3	guanylate binding protein 3, transcript variant X4	2635	0	-1.11596	0	0
ZNF106	zinc finger protein 106, transcript variant 3	64397	-1.82176	-1.11547	-1.32858	-1.51435
CEP97	centrosomal protein 97, transcript variant X1	79598	0	-1.11423	0	0
EIF2S3B	eukaryotic translation initiation factor 2 subunit gamma B, transcript variant 2	255308	-2.55777	-1.11405	-0.8641	-1.04934
TGIF2	TGFB induced factor homeobox 2, transcript variant 1	60436	-0.906208	-1.11399	0	-1.1434
AGPAT4-IT1	AGPAT4 intronic transcript 1	79992	-1.92683	-1.11359	0	0
NCAPD2	non-SMC condensin I complex subunit D2	9918	-1.95833	-1.11333	-1.04577	-1.4843
ABCC2	ATP binding cassette subfamily C member 2	1244	0	-1.11124	0	0
NAV1	neuron navigator 1, transcript variant X8	89796	0	-1.10932	0	-1.26754
RRM1	ribonucleotide reductase catalytic subunit M1, transcript variant 1	6240	-1.37968	-1.10881	0	-1.62616
EPHX1	epoxide hydrolase 1, transcript variant 2	2052	0	-1.10793	0	-0.601486
SCD5	stearoyl-CoA desaturase 5, transcript variant 1	79966	0	-1.10785	0	0
VAMP5	vesicle associated membrane protein 5	10791	0	-1.1045	0	0
KIF3B	kinesin family member 3B, transcript variant X1	9371	-1.675	-1.10388	-1.0358	-1.37699
CYB561D1	cytochrome b561 family member D1, transcript variant X1	284613	-1.05068	-1.10313	-0.970225	-0.762136
GGH	gamma-glutamyl hydrolase	8836	0	-1.10271	0	0
HSPA13	heat shock protein family A (Hsp70) member 13	6782	-1.31508	-1.10266	0	-1.10253
LOC101927060	uncharacterized LOC101927060, transcript variant X5	101927060	0	-1.10079	-1.1714	0
KIAA0355	KIAA0355	9710	-2.16051	-1.10022	0	-0.905648
CLCN3	chloride voltage-gated channel 3, transcript variant e	1182	-1.18788	-1.09973	-1.4421	-1.62985
RTL6	retrotransposon Gag like 6	84247	-2.37123	-1.09957	-1.25642	-2.05422
SPN	sialophorin, transcript variant 1	6693	-3.78596	-1.09915	-1.2125	-1.37747
PRKAR1A	protein kinase cAMP-dependent type I regulatory subunit alpha, transcript variant 6	5573	-3.38382	-1.09638	-1.20277	-1.39995
PSAP	prosaposin, transcript variant 1	5660	-1.93922	-1.09568	0	-0.904623
USP18	ubiquitin specific peptidase 18, transcript variant X1	11274	0	-1.0931	0	0
TFRC	transferrin receptor, transcript variant X5	7037	-2.05384	-1.0926	0	-1.00937
NUAK2	NUAK family kinase 2, transcript variant X1	81788	-1.49931	-1.09124	0	-0.900006
TMEM130	transmembrane protein 130, transcript variant 3	222865	-1.61542	-1.0912	0	-1.13086
COLEC12	collectin subfamily member 12	81035	0	-1.08963	0	-1.03472
SEC24A	SEC24 homolog A, COPII coat complex component, transcript variant X1	10802	-1.02258	-1.08851	-0.798819	-0.973455
SAP30L-AS1	SAP30L antisense RNA 1 (head to head)	386627	1.28714	-1.08773	0	0
BRD3OS	BRD3 opposite strand, transcript variant 1	266655	-0.86308	-1.08528	-1.3544	0
GID4	GID complex subunit 4 homolog	79018	-0.694756	-1.08335	-0.906702	-1.25003
ACSL5	acyl-CoA synthetase long chain family member 5, transcript variant 2	51703	-0.649501	-1.08313	0	-0.861064
IRAK3	interleukin 1 receptor associated kinase 3, transcript variant 1	11213	0	-1.08249	0	-1.09623
IARS2	isoleucyl-tRNA synthetase 2, mitochondrial	55699	-1.81117	-1.08171	-1.18771	-1.17705
PPP2R5D	protein phosphatase 2 regulatory subunit Bdelta, transcript variant 4	5528	-1.537	-1.08089	0	-1.20304
TCF7L2	transcription factor 7 like 2, transcript variant X15	6934	0	-1.08078	0	0
AOAH	acyloxyacyl hydrolase, transcript variant X5	313	0	-1.07999	0	-0.816519
BTN3A2	butyrophilin subfamily 3 member A2, transcript variant 3	11118	0	-1.07941	0	-0.862791
PAQR8	progestin and adipoQ receptor family member 8	85315	0	-1.07864	0	-1.21271
TRAF7	TNF receptor associated factor 7, transcript variant X2	84231	-1.78169	-1.07704	0	-1.20187
CTSD	cathepsin D	1509	-2.22906	-1.07457	0	-0.974159
ATP1A1	ATPase Na+/K+ transporting subunit alpha 1, transcript variant X3	476	-1.98964	-1.07352	0	-0.92609
PARP9	poly(ADP-ribose) polymerase family member 9, transcript variant 3	83666	0	-1.07223	0	-1.39816
DCSTAMP	dendrocyte expressed seven transmembrane protein, transcript variant X2	81501	-2.07532	-1.07106	0	-0.879837
GPT2	glutamic--pyruvic transaminase 2, transcript variant 1	84706	-1.83368	-1.07043	0	0
LTA4H	leukotriene A4 hydrolase, transcript variant 3	4048	-0.870232	-1.07026	-1.18293	-1.07704
CCDC149	coiled-coil domain containing 149, transcript variant X3	91050	0	-1.06752	0	0
MMGT1	membrane magnesium transporter 1, transcript variant 2	93380	-1.23377	-1.06667	-0.866291	-1.08143
HAMP	hepcidin antimicrobial peptide	57817	0	-1.06647	0	0
PPP1R3B	protein phosphatase 1 regulatory subunit 3B, transcript variant 1	79660	0	-1.06613	0	0
NRP2	neuropilin 2, transcript variant 1	8828	-1.76145	-1.06464	0	-1.03921
TSPAN31	tetraspanin 31, transcript variant 3	6302	-1.04312	-1.06405	0	-0.969925
POFUT1	protein O-fucosyltransferase 1, transcript variant X1	23509	-2.27601	-1.06354	-0.974488	-1.32678
TBCD	tubulin folding cofactor D, transcript variant X1	6904	-1.34841	-1.06321	0	-1.1541
SIDT2	SID1 transmembrane family member 2	51092	-2.11399	-1.06284	0	-0.93136
PSMD1	proteasome 26S subunit, non-ATPase 1, transcript variant 1	5707	-1.08501	-1.06234	-0.943699	-1.07118
DHCR24	24-dehydrocholesterol reductase	1718	-3.6555	-1.06216	-1.26185	-0.992249
DDX11	DEAD/H-box helicase 11, transcript variant 1	1663	0	-1.05864	0	0
ST20	suppressor of tumorigenicity 20, transcript variant 4	400410	0	-1.05809	0	0
ZNF620	zinc finger protein 620, transcript variant X8	253639	0	-1.0569	0	0
APOC1	apolipoprotein C1, transcript variant 3	341	0	-1.05577	0	0
FOXJ2	forkhead box J2, transcript variant X1	55810	-2.02533	-1.05495	0	-1.21939
FAM20B	FAM20B, glycosaminoglycan xylosylkinase, transcript variant 2	9917	-1.21256	-1.05427	0	-1.60089
EMILIN2	elastin microfibril interfacer 2	84034	-1.74984	-1.05354	0	-1.05755
SMG8	SMG8, nonsense mediated mRNA decay factor	55181	-1.12814	-1.05341	-0.874026	-1.35375
SLC39A6	solute carrier family 39 member 6, transcript variant X2	25800	-1.50737	-1.05191	0	-1.1848
P2RY2	purinergic receptor P2Y2, transcript variant X1	5029	0	-1.05093	0	0
MSMP	microseminoprotein, prostate associated	692094	-1.64665	-1.05023	0	0
LOC102723824	uncharacterized LOC102723824	102723824	0	-1.04877	0	0
ACVR1B	activin A receptor type 1B, transcript variant 3	91	-1.43521	-1.04802	-0.763272	-1.12767
SLC24A1	solute carrier family 24 member 1, transcript variant X4	9187	-1.93689	-1.04781	0	-1.41511
MKRN9P	makorin ring finger protein 9, pseudogene	400058	0	-1.04763	0	0
MBTPS2	membrane bound transcription factor peptidase, site 2	51360	-1.96489	-1.04638	-0.901692	-1.03204
ITPRIPL2	ITPRIP like 2, transcript variant 1	162073	-2.76222	-1.04476	-1.22239	-1.15624
ZBTB41	zinc finger and BTB domain containing 41, transcript variant X1	360023	-1.83252	-1.04432	-1.13457	-1.15366
ACTR1A	ARP1 actin related protein 1 homolog A	10121	-1.70334	-1.04404	-0.758871	-1.03049
CHD4	chromodomain helicase DNA binding protein 4, transcript variant X17	1108	-1.46128	-1.03953	-0.823425	-1.06551
AARS	alanyl-tRNA synthetase, transcript variant X1	16	-1.80223	-1.03689	0	-1.01077
FXR2	FMR1 autosomal homolog 2	9513	0	-1.03678	0	-0.990572
CSNK2A3	casein kinase 2 alpha 3	283106	-1.81387	-1.03577	-1.0219	-1.24512
IL27RA	interleukin 27 receptor subunit alpha	9466	-1.33119	-1.03562	0	-1.26367
SPTAN1	spectrin alpha, non-erythrocytic 1, transcript variant 1	6709	-1.83051	-1.03546	0	-1.11423
CARMIL1	capping protein regulator and myosin 1 linker 1, transcript variant X1	55604	0	-1.03446	-1.68131	0
PTPN13	protein tyrosine phosphatase, non-receptor type 13, transcript variant X1	5783	-1.14349	-1.03401	0	-1.03337
PIK3R4	phosphoinositide-3-kinase regulatory subunit 4	30849	-1.23311	-1.03335	-1.02666	-0.929719
GALC	galactosylceramidase, transcript variant 4	2581	-1.41055	-1.03274	-1.16381	-1.18155
GLCE	glucuronic acid epimerase, transcript variant X2	26035	-1.33167	-1.03034	0	-1.18912
NFE2L1	nuclear factor, erythroid 2 like 1, transcript variant 3	4779	-1.8555	-1.02964	-0.796575	-1.03555
ALG11	ALG11, alpha-1,2-mannosyltransferase, transcript variant B	440138	0	-1.02962	0	-1.21524
PITPNM1	phosphatidylinositol transfer protein membrane associated 1, transcript variant X2	9600	-1.72153	-1.02918	0	-0.87752
ZBTB42	zinc finger and BTB domain containing 42, transcript variant X1	100128927	-1.20822	-1.02859	0	-1.03821
TLN1	talin 1	7094	-2.02322	-1.02849	-0.708215	-0.990961
IARS	isoleucyl-tRNA synthetase, transcript variant 3	3376	-1.28083	-1.02812	0	-0.769732
SPON2	spondin 2, transcript variant 3	10417	0	-1.02767	0	0
DUSP18	dual specificity phosphatase 18, transcript variant 3	150290	-1.14201	-1.02384	0	-1.32378
LRRC8A	leucine rich repeat containing 8 VRAC subunit A, transcript variant 2	56262	-1.23293	-1.02379	0	-0.767269
NBAS	neuroblastoma amplified sequence, transcript variant X3	51594	-1.00685	-1.02299	-0.996072	-1.0665
PANX1	pannexin 1	24145	-0.813585	-1.02252	-0.791687	-0.930723
PKN3	protein kinase N3, transcript variant X4	29941	0	-1.02174	0	0
ZNF490	zinc finger protein 490	57474	0.90927	-1.02035	0	0
TRIM14	tripartite motif containing 14, transcript variant X3	9830	-1.50451	-1.01884	-1.31605	-0.900456
PRKD3	protein kinase D3, transcript variant X1	23683	-1.45326	-1.018	0	-1.37666
B4GALT5	beta-1,4-galactosyltransferase 5	9334	-1.10988	-1.01775	0	-0.69204
MAML3	mastermind like transcriptional coactivator 3	55534	0	-1.01768	-0.992136	-0.907204
LMAN1	lectin, mannose binding 1	3998	-1.72934	-1.01728	-0.807315	-0.96134
TM9SF2	transmembrane 9 superfamily member 2	9375	-1.38529	-1.01699	-1.16271	-0.999944
MAP3K1	mitogen-activated protein kinase kinase kinase 1	4214	-2.86958	-1.01515	-1.18387	-1.29972
ICK	intestinal cell kinase, transcript variant X9	22858	0	-1.01513	0	-1.01107
ZBTB7B	zinc finger and BTB domain containing 7B, transcript variant X10	51043	-1.09216	-1.01421	0	0
NATD1	N-acetyltransferase domain containing 1	256302	-0.755733	-1.01346	-0.720598	-0.750067
CENPBD1P1	CENPB DNA-binding domains containing 1 pseudogene 1	65996	-1.30858	-1.01257	-0.949096	-1.17117
BAZ1B	bromodomain adjacent to zinc finger domain 1B	9031	-1.3334	-1.01057	-0.970813	-1.03223
GPR180	G protein-coupled receptor 180	160897	0	-1.01056	0	-0.821791
CALHM2	calcium homeostasis modulator family member 2, transcript variant X7	51063	-1.08416	-1.01052	-0.654085	-1.05671
SLC30A1	solute carrier family 30 member 1	7779	-2.11192	-1.01027	-1.2439	-1.46791
GLB1L	galactosidase beta 1 like, transcript variant 2	79411	-1.03283	-1.01012	0	-0.939667
ENTPD7	ectonucleoside triphosphate diphosphohydrolase 7, transcript variant 1	57089	-1.81913	-1.00986	0	-1.30253
ORC1	origin recognition complex subunit 1, transcript variant 2	4998	0	-1.00975	0	0
ARFGEF1	ADP ribosylation factor guanine nucleotide exchange factor 1, transcript variant X3	10565	-2.47853	-1.00927	-1.04741	-0.955174
TAOK1	TAO kinase 1, transcript variant 1	57551	-1.54328	-1.00881	0	-0.925803
CD68	CD68 molecule, transcript variant 1	968	-1.80949	-1.00855	0	-0.913547
TBC1D4	TBC1 domain family member 4, transcript variant 3	9882	-1.16119	-1.00798	0	-0.931032
NCEH1	neutral cholesterol ester hydrolase 1, transcript variant 4	57552	-2.05142	-1.00738	0	-1.17313
BBS12	Bardet-Biedl syndrome 12, transcript variant X1	166379	0	-1.00691	0	0
CTTNBP2NL	CTTNBP2 N-terminal like, transcript variant X2	55917	-2.12005	-1.00687	0	-1.02017
SLC17A5	solute carrier family 17 member 5	26503	-1.27243	-1.00567	0	-0.784192
SYNPO	synaptopodin, transcript variant X1	11346	-1.77104	-1.00509	0	-1.6659
TMPPE	transmembrane protein with metallophosphoesterase domain, transcript variant 2	643853	-2.9094	-1.00468	-0.784154	-1.42075
SDK1	sidekick cell adhesion molecule 1, transcript variant 1	221935	0	-1.00407	0	0
TEF	TEF, PAR bZIP transcription factor, transcript variant 2	7008	0	-1.00371	0	-0.753732
ZMYM3	zinc finger MYM-type containing 3, transcript variant 3	9203	-1.06924	-1.00366	0	-0.838188
GALNT10	polypeptide N-acetylgalactosaminyltransferase 10	55568	-1.06605	-1.00345	-0.943119	-1.1157
GTF3C4	general transcription factor IIIC subunit 4, transcript variant 2	9329	-1.32064	-1.00319	-1.04819	-1.01761
TUBD1	tubulin delta 1, transcript variant X9	51174	0	-1.00308	0	0
KCTD20	potassium channel tetramerization domain containing 20, transcript variant 1	222658	-1.57409	-1.00222	0	-1.18443
SREBF2	sterol regulatory element binding transcription factor 2, transcript variant 2	6721	-3.00893	-1.00178	0	-0.865703
UBE3C	ubiquitin protein ligase E3C, transcript variant X3	9690	-1.0495	-1.00148	-0.77373	-1.00665
CD209	CD209 molecule, transcript variant X1	30835	-3.2255	-1.00038	-0.989625	-0.978081
HADHA	hydroxyacyl-CoA dehydrogenase trifunctional multienzyme complex subunit alpha	3030	-1.21188	-0.999651	-0.892787	-1.0607
ZER1	zyg-11 related cell cycle regulator, transcript variant X3	10444	-1.00235	-0.99914	0	-1.07
UBR1	ubiquitin protein ligase E3 component n-recognin 1	197131	-0.741998	-0.999056	-0.882049	-0.851014
ANP32A-IT1	ANP32A intronic transcript 1	80035	-1.15658	-0.997931	-1.73999	0
ASXL2	additional sex combs like 2, transcriptional regulator	55252	-1.70931	-0.997398	-0.988042	-1.15762
TMTC1	transmembrane and tetratricopeptide repeat containing 1, transcript variant 2	83857	-1.57486	-0.997285	-0.998643	-1.15727
CEP350	centrosomal protein 350	9857	-1.11872	-0.99691	0	-0.952591
LMBRD2	LMBR1 domain containing 2, transcript variant X2	92255	-1.15984	-0.995718	-1.16851	-1.10407
DCTN5	dynactin subunit 5, transcript variant 3	84516	-0.954323	-0.994262	-1.00052	-1.04585
DLAT	dihydrolipoamide S-acetyltransferase	1737	-2.56915	-0.993296	-1.10342	-1.19293
ITGA9	integrin subunit alpha 9	3680	0	-0.99322	0	0
MKL2	MKL1/myocardin like 2, transcript variant X6	57496	-0.875422	-0.991336	-1.33583	-0.680855
LLGL1	LLGL1, scribble cell polarity complex component, transcript variant X6	3996	-2.07189	-0.990656	0	-1.10187
ERCC4	ERCC excision repair 4, endonuclease catalytic subunit, transcript variant X1	2072	0	-0.990572	-0.881953	-1.36062
IL13RA1	interleukin 13 receptor subunit alpha 1, transcript variant X1	3597	0	-0.990421	0	-1.08049
ERMP1	endoplasmic reticulum metallopeptidase 1, transcript variant X2	79956	-2.21531	-0.990239	0	-1.10495
COL8A2	collagen type VIII alpha 2 chain, transcript variant 2	1296	-0.925393	-0.989978	0	-0.930527
HDLBP	high density lipoprotein binding protein, transcript variant 1	3069	-1.36038	-0.989495	-0.713207	-1.01628
ATP11C	ATPase phospholipid transporting 11C, transcript variant X11	286410	-1.1174	-0.989478	-0.791279	-0.8534
MYH9	myosin heavy chain 9	4627	-2.46573	-0.988102	-0.7506	-1.09538
GALNT2	polypeptide N-acetylgalactosaminyltransferase 2, transcript variant 2	2590	-1.43009	-0.987997	-0.597576	-0.717581
GLG1	golgi glycoprotein 1, transcript variant 2	2734	-1.40039	-0.98753	-0.892852	-1.0048
VASH1	vasohibin 1, transcript variant X5	22846	-2.16253	-0.987036	0	-1.24481
SVIL	supervillin, transcript variant X8	6840	-0.789128	-0.986255	-1.03535	-1.02762
STEAP3	STEAP3 metalloreductase, transcript variant X2	55240	-2.5285	-0.98558	-1.18355	-1.56839
BCAT1	branched chain amino acid transaminase 1, transcript variant 3	586	0	-0.985543	0	-0.891793
LOC108783654	uncharacterized LOC108783654	108783654	0	-0.984167	0	0
IPP	intracisternal A particle-promoted polypeptide, transcript variant 2	3652	0	-0.983567	0	0
MGAT5	mannosyl (alpha-1,6-)-glycoprotein beta-1,6-N-acetyl-glucosaminyltransferase, transcript variant X12	4249	-1.95054	-0.983083	-0.973644	-1.07449
DCAF7	DDB1 and CUL4 associated factor 7, transcript variant 1	10238	-2.07951	-0.981156	-1.01639	-1.16458
NIN	ninein, transcript variant 2	51199	-1.31209	-0.979789	-0.941276	-1.01925
HPS6	HPS6, biogenesis of lysosomal organelles complex 2 subunit 3	79803	-1.68506	-0.979651	0	-1.32369
UNG	uracil DNA glycosylase, transcript variant 2	7374	0	-0.979194	0	-0.652621
OAS3	2-5-oligoadenylate synthetase 3	4940	-0.95293	-0.978072	0	-1.07122
TMEM184C	transmembrane protein 184C, transcript variant X1	55751	-1.01307	-0.977361	-1.01145	-1.06014
SAMHD1	SAM and HD domain containing deoxynucleoside triphosphate triphosphohydrolase 1, transcript variant X1	25939	-2.58884	-0.976493	-1.46188	-1.30894
MAN1A1	mannosidase alpha class 1A member 1	4121	-2.98801	-0.975852	0	-0.869045
SLC37A3	solute carrier family 37 member 3, transcript variant 2	84255	0	-0.975745	-1.12261	-1.12113
SRPRA	SRP receptor alpha subunit, transcript variant X1	6734	-3.0488	-0.97466	-0.790219	-1.05794
MED1	mediator complex subunit 1, transcript variant X1	5469	-1.31289	-0.97453	-0.886054	-1.24202
GPC4	glypican 4	2239	0	-0.974452	0	0
CD2AP	CD2 associated protein, transcript variant X1	23607	-1.30603	-0.974146	0	-1.13593
GAS7	growth arrest specific 7, transcript variant c	8522	-0.983327	-0.972665	-0.994148	-0.901804
POLH	DNA polymerase eta, transcript variant 1	5429	0	-0.970465	0	-0.657375
ACO2	aconitase 2, transcript variant X1	50	-2.44636	-0.970333	0	-1.02971
FAM102A	family with sequence similarity 102 member A, transcript variant 1	399665	0	-0.970328	0	-1.03974
SLC1A5	solute carrier family 1 member 5, transcript variant X1	6510	-1.28559	-0.970278	0	-1.02672
WDCP	WD repeat and coiled coil containing, transcript variant 2	80304	0	-0.969724	0	0
ZNF469	zinc finger protein 469, transcript variant X2	84627	-2.13343	-0.969314	0	-1.11434
PTDSS2	phosphatidylserine synthase 2, transcript variant X4	81490	0	-0.969094	0	0
NOTCH3	notch 3	4854	0	-0.969048	0	0
OGFRL1	opioid growth factor receptor like 1, transcript variant X1	79627	-1.7051	-0.968792	0	-0.8837
CPT2	carnitine palmitoyltransferase 2, transcript variant 1	1376	-1.93235	-0.968469	-0.857642	-1.27434
ADCY3	adenylate cyclase 3, transcript variant 2	109	-2.43697	-0.968403	0	-0.905898
MAN2A1	mannosidase alpha class 2A member 1	4124	-2.18279	-0.968237	-1.00916	-1.02817
LUZP1	leucine zipper protein 1, transcript variant 2	7798	-2.67534	-0.968061	-0.97604	-0.765435
TRIP11	thyroid hormone receptor interactor 11, transcript variant 2	9321	-1.00642	-0.967754	-0.89663	-1.1005
TMEM104	transmembrane protein 104, transcript variant 1	54868	-1.54176	-0.96718	0	-0.662682
ASTN2	astrotactin 2, transcript variant 1	23245	-2.71209	-0.966553	0	0
MX2	MX dynamin like GTPase 2, transcript variant X6	4600	0	-0.965417	0	-0.93009
CASS4	Cas scaffold protein family member 4, transcript variant X1	57091	-0.948739	-0.963239	0	-1.08306
MBP	myelin basic protein, transcript variant 7	4155	-0.928068	-0.962181	-0.998575	-1.10499
MAGT1	magnesium transporter 1	84061	-1.35717	-0.96058	0	-1.04545
SLC35E2A	solute carrier family 35 member E2A, transcript variant 2	9906	0	-0.959851	0	-1.10242
ATP6V0A2	ATPase H+ transporting V0 subunit a2	23545	-1.64236	-0.957736	0	-0.913051
PIGN	phosphatidylinositol glycan anchor biosynthesis class N, transcript variant X3	23556	-1.43798	-0.957279	0	-0.84913
SLC31A1	solute carrier family 31 member 1	1317	-2.04117	-0.956869	0	-0.896013
ARL10	ADP ribosylation factor like GTPase 10, transcript variant 2	285598	0	-0.956843	0	0
LDLR	low density lipoprotein receptor, transcript variant 1	3949	-1.70757	-0.956631	0	0
UNC119B	unc-119 lipid binding chaperone B	84747	0	-0.955856	-1.35266	-0.907607
IDH1	isocitrate dehydrogenase (NADP(+)) 1, cytosolic, transcript variant 1	3417	-1.95524	-0.954936	-1.12935	-1.07496
TCEANC2	transcription elongation factor A N-terminal and central domain containing 2, transcript variant 2	127428	-1.07685	-0.953723	-1.34093	-0.80103
SYT11	synaptotagmin 11	23208	-1.0963	-0.953567	-0.998632	-1.79768
C3	complement C3	718	0	-0.953236	0	0
RAB31	RAB31, member RAS oncogene family, transcript variant X1	11031	-1.30018	-0.952393	0	-1.17911
PTDSS1	phosphatidylserine synthase 1, transcript variant 1	9791	-1.03829	-0.95186	-0.722888	-0.815712
JAK1	Janus kinase 1, transcript variant 3	3716	-1.6477	-0.949997	0	-0.988901
HEXB	hexosaminidase subunit beta, transcript variant 2	3074	-1.75087	-0.949846	0	-0.896857
RAVER2	ribonucleoprotein, PTB binding 2, transcript variant X3	55225	0	-0.949807	0	0
ZBED6	zinc finger BED-type containing 6	100381270	-3.00727	-0.949594	0	-1.07019
ANAPC1	anaphase promoting complex subunit 1, transcript variant X2	64682	-0.962889	-0.949249	-1.10014	-1.26966
NR1H3	nuclear receptor subfamily 1 group H member 3, transcript variant 5	10062	0	-0.948546	0	0
CYBRD1	cytochrome b reductase 1, transcript variant 3	79901	0	-0.94849	0	0
HACD3	3-hydroxyacyl-CoA dehydratase 3	51495	-1.4658	-0.946949	-1.0297	-1.34452
BCKDHA	branched chain keto acid dehydrogenase E1, alpha polypeptide, transcript variant 1	593	-1.48125	-0.946923	0	-0.813048
DOCK7	dedicator of cytokinesis 7, transcript variant 4	85440	-1.85141	-0.946342	-0.913501	-0.829626
TRIM56	tripartite motif containing 56, transcript variant X1	81844	-1.61372	-0.945977	-1.10644	-1.05505
ITPR2	inositol 1,4,5-trisphosphate receptor type 2	3709	-1.82368	-0.945111	-1.19629	-1.04457
ATF6	activating transcription factor 6	22926	-1.02487	-0.943456	-0.783318	-0.92458
SLC9A1	solute carrier family 9 member A1, transcript variant 2	6548	-0.966775	-0.943359	0	-0.832838
ATP7A	ATPase copper transporting alpha, transcript variant 1	538	-1.44892	-0.9433	-0.752965	-1.00015
ORAI2	ORAI calcium release-activated calcium modulator 2, transcript variant 3	80228	-1.04132	-0.943087	0	-0.798075
WSB2	WD repeat and SOCS box containing 2, transcript variant 1	55884	-1.41915	-0.942653	-0.646138	-1.0421
HDGFL3	HDGF like 3, transcript variant X1	50810	0	-0.94236	0	0
PRRC2B	proline rich coiled-coil 2B	84726	-2.32448	-0.941457	-0.763639	-0.852641
USP34	ubiquitin specific peptidase 34	9736	-1.02026	-0.941229	-0.791401	-0.831027
IPO7	importin 7	10527	-1.48886	-0.940103	-0.763546	-1.03342
BECN1	beclin 1, transcript variant 4	8678	-2.08407	-0.939236	-0.830423	-1.00084
MRPL49	mitochondrial ribosomal protein L49, transcript variant 2	740	-1.14549	-0.938752	-0.833491	-1.30946
ZSWIM1	zinc finger SWIM-type containing 1, transcript variant X2	90204	0	-0.938227	0	-0.907568
EPAS1	endothelial PAS domain protein 1	2034	-2.26833	-0.938123	-0.985284	-0.928629
COG8	component of oligomeric golgi complex 8	84342	-1.39972	-0.937971	-0.984241	-1.10898
VKORC1L1	vitamin K epoxide reductase complex subunit 1 like 1, transcript variant X1	154807	-1.4835	-0.937803	0	-1.036
SNORA104	small nucleolar RNA, H/ACA box 104	106635534	0	-0.937741	0	0
GSR	glutathione-disulfide reductase, transcript variant 4	2936	-0.920065	-0.937588	0	-0.978725
SUFU	SUFU negative regulator of hedgehog signaling, transcript variant X5	51684	-1.46372	-0.936689	-1.13662	-1.18483
ADD3	adducin 3, transcript variant 4	120	-1.20172	-0.934978	0	-0.866426
SEC61A1	Sec61 translocon alpha 1 subunit	29927	-1.39453	-0.93295	0	-0.86705
LCP1	lymphocyte cytosolic protein 1	3936	-1.69666	-0.932136	0	-1.10329
PGD	phosphogluconate dehydrogenase, transcript variant 1	5226	-0.787891	-0.929975	0	-0.98033
CENPBD1	CENPB DNA-binding domain containing 1	92806	-1.43331	-0.929574	-1.05695	-1.12196
NRP1	neuropilin 1, transcript variant 6	8829	-1.01802	-0.928966	-0.908071	-0.849152
PPM1K	protein phosphatase, Mg2+/Mn2+ dependent 1K	152926	0	-0.928242	0	0
USP1	ubiquitin specific peptidase 1, transcript variant 2	7398	-1.36073	-0.928026	0	-1.43444
ESYT2	extended synaptotagmin 2, transcript variant X2	57488	-1.09659	-0.927348	0	-0.78653
GTF2IP4	general transcription factor IIi pseudogene 4	100093631	0	-0.926613	-1.47332	0
KCTD2	potassium channel tetramerization domain containing 2, transcript variant 3	23510	-0.599796	-0.926272	-0.673438	-0.604516
PAXIP1-AS2	PAXIP1 antisense RNA 2, transcript variant 1	100132707	-1.40226	-0.925918	-1.32036	-0.795339
TSC22D1	TSC22 domain family member 1, transcript variant 5	8848	0	-0.924866	0	-0.997609
FAM129A	family with sequence similarity 129 member A	116496	-1.70792	-0.924399	0	-1.12975
KLHL28	kelch like family member 28, transcript variant 2	54813	-0.937797	-0.92425	0	-1.1984
PRSS21	serine protease 21, transcript variant 1	10942	0	-0.923621	0	-0.843698
ZNF264	zinc finger protein 264	9422	-1.16223	-0.923316	-0.861558	-0.933287
POLD3	DNA polymerase delta 3, accessory subunit, transcript variant 1	10714	-1.30414	-0.923286	-0.987179	-0.737582
OPN3	opsin 3	23596	-1.60741	-0.922422	0	-1.00838
IL17RA	interleukin 17 receptor A, transcript variant 1	23765	-1.38693	-0.922263	-0.602537	-0.95434
H2AFY2	H2A histone family member Y2	55506	0	-0.921845	0	-0.887934
ZNF416	zinc finger protein 416, transcript variant X1	55659	0	-0.921351	0	0
IL6R	interleukin 6 receptor, transcript variant 1	3570	-2.26962	-0.921224	0	0
SUN2	Sad1 and UNC84 domain containing 2, transcript variant 2	25777	-2.16578	-0.919298	0	-0.848068
IGBP1P1	immunoglobulin (CD79A) binding protein 1 pseudogene 1	280655	0	-0.918572	0	0
SLC39A9	solute carrier family 39 member 9, transcript variant X1	55334	-1.33599	-0.918317	0	-0.913678
AGO1	argonaute 1, RISC catalytic component, transcript variant 2	26523	-1.70986	-0.917957	-1.04922	-0.971611
HOMEZ	homeobox and leucine zipper encoding	57594	-1.3885	-0.917889	0	-1.15042
ZNF175	zinc finger protein 175, transcript variant 1	7728	-1.14732	-0.916262	0	-0.771761
CASZ1	castor zinc finger 1, transcript variant 1	54897	-1.4267	-0.915007	0	-1.09983
MEGF9	multiple EGF like domains 9	1955	-1.64114	-0.914894	-0.976665	-1.03933
DCLRE1B	DNA cross-link repair 1B, transcript variant 3	64858	0	-0.913481	0	-1.2872
PSMD2	proteasome 26S subunit, non-ATPase 2, transcript variant 1	5708	-1.22607	-0.913289	-0.532663	-0.866554
PBRM1	polybromo 1, transcript variant 2	55193	-0.807117	-0.913269	-0.810678	-0.756085
DYNC2LI1	dynein cytoplasmic 2 light intermediate chain 1, transcript variant 6	51626	0	-0.913267	0	0
MLEC	malectin, transcript variant 1	9761	-1.58747	-0.913005	-0.923139	-0.973052
CDC42BPB	CDC42 binding protein kinase beta	9578	-2.80494	-0.912803	0	-0.819573
PMS2	PMS1 homolog 2, mismatch repair system component, transcript variant 7	5395	0	-0.911174	-1.02184	-0.963927
SNX20	sorting nexin 20, transcript variant 3	124460	0	-0.91061	0	-1.00651
AGA	aspartylglucosaminidase, transcript variant 3	175	-0.746291	-0.910298	0	-1.14645
SEMA4B	semaphorin 4B, transcript variant 1	10509	0	-0.91019	0	-0.842093
ZNF619	zinc finger protein 619, transcript variant 6	285267	-1.55123	-0.910173	0	-1.35047
ARPIN	actin related protein 2/3 complex inhibitor, transcript variant 1	348110	0	-0.910071	0	-0.819715
C12orf49	chromosome 12 open reading frame 49, transcript variant 4	79794	-1.11069	-0.90915	-0.865002	-0.914481
CCDC47	coiled-coil domain containing 47	57003	-1.61373	-0.909138	-0.726626	-0.963267
UGP2	UDP-glucose pyrophosphorylase 2, transcript variant 2	7360	-1.65538	-0.908632	0	-0.968654
PHACTR2	phosphatase and actin regulator 2, transcript variant 3	9749	-0.717976	-0.908015	0	-0.914902
NRAV	negative regulator of antiviral response (non-protein coding)	100506668	-0.939953	-0.907114	0	0
ZFP14	ZFP14 zinc finger protein, transcript variant 2	57677	0	-0.906848	-1.40725	0
NUDCD1	NudC domain containing 1, transcript variant 1	84955	-1.21655	-0.906687	0	-1.227
ZNF318	zinc finger protein 318	24149	-1.36973	-0.9063	-0.828613	-1.11607
KDM4A	lysine demethylase 4A	9682	-1.45092	-0.905627	-0.912946	-0.826372
UBFD1	ubiquitin family domain containing 1	56061	-0.736497	-0.90441	-0.984307	-0.957053
DHCR7	7-dehydrocholesterol reductase, transcript variant 2	1717	-2.50288	-0.9044	0	0
TTC33	tetratricopeptide repeat domain 33	23548	0	-0.902622	0	-0.601969
FOXO4	forkhead box O4, transcript variant 1	4303	-1.21342	-0.901873	-0.964306	-0.989089
NIPBL	NIPBL, cohesin loading factor, transcript variant B	25836	-2.11929	-0.900081	-0.907256	-1.03764
KIF13B	kinesin family member 13B, transcript variant X5	23303	-1.42731	-0.899337	-0.733011	-0.618859
ACOT2	acyl-CoA thioesterase 2, transcript variant 2	10965	-1.85356	-0.899311	0	-1.03907
ZNF747	zinc finger protein 747, transcript variant 2	65988	0	-0.899299	0	-0.749696
ZDHHC3	zinc finger DHHC-type containing 3, transcript variant 6	51304	-1.73392	-0.898624	0	-0.8874
TRIM23	tripartite motif containing 23, transcript variant gamma	373	-0.801323	-0.898309	-0.89709	-0.96111
AP2A1	adaptor related protein complex 2 alpha 1 subunit, transcript variant 1	160	-1.72851	-0.898024	0	-0.954382
FRYL	FRY like transcription coactivator	285527	-2.02975	-0.897942	-0.966524	-1.08406
VPS35	VPS35, retromer complex component	55737	-1.57274	-0.89738	-0.862269	-1.0022
SLC7A1	solute carrier family 7 member 1, transcript variant X1	6541	-2.09501	-0.89734	0	-0.81684
CDC42EP4	CDC42 effector protein 4	23580	-1.42775	-0.896927	0	-0.703344
TMEM255A	transmembrane protein 255A, transcript variant X1	55026	-0.873039	-0.89647	0	-0.547092
DNAJC3	DnaJ heat shock protein family (Hsp40) member C3	5611	-1.17373	-0.896333	-0.861846	-1.12351
USP5	ubiquitin specific peptidase 5, transcript variant 1	8078	-1.19732	-0.895044	0	-0.811671
NEK9	NIMA related kinase 9, transcript variant 3	91754	-1.00906	-0.895016	-0.94324	-0.90366
RPAP3	RNA polymerase II associated protein 3, transcript variant 3	79657	-1.03575	-0.894554	0	-1.15397
IL10RB	interleukin 10 receptor subunit beta	3588	0	-0.894472	0	-0.833867
ZKSCAN2	zinc finger with KRAB and SCAN domains 2	342357	0	-0.893555	-0.967885	0
SENP1	SUMO specific peptidase 1, transcript variant X12	29843	-1.03046	-0.891499	0	-0.767957
NEDD4L	neural precursor cell expressed, developmentally down-regulated 4-like, E3 ubiquitin protein ligase, transcript variant X11	23327	0	-0.891386	0	0
VPS26C	VPS26 endosomal protein sorting factor C, transcript variant 2	10311	-1.2141	-0.890122	-0.793197	-0.910235
DDI2	DNA damage inducible 1 homolog 2	84301	-2.42353	-0.890004	-1.06976	-1.45326
CD44	CD44 molecule (Indian blood group), transcript variant 1	960	-0.962962	-0.888727	0	-0.932603
HLTF	helicase like transcription factor, transcript variant 4	6596	0	-0.88835	-0.961553	-1.0845
HS6ST1	heparan sulfate 6-O-sulfotransferase 1	9394	-1.54972	-0.888127	-0.973771	-0.949089
HUWE1	HECT, UBA and WWE domain containing 1, E3 ubiquitin protein ligase	10075	-1.49911	-0.887741	-0.660106	-0.82289
ELOVL5	ELOVL fatty acid elongase 5, transcript variant 3	60481	-1.17179	-0.885459	-0.662743	-0.739553
LRRC75A-AS1	LRRC75A antisense RNA 1, transcript variant 15	125144	0	-0.885298	0	-0.997673
RPS6KA3	ribosomal protein S6 kinase A3, transcript variant X13	6197	-1.0139	-0.884874	-0.504371	-0.742286
LIPA	lipase A, lysosomal acid type, transcript variant 3	3988	-2.18404	-0.884681	-0.951934	-0.966319
GALNT1	polypeptide N-acetylgalactosaminyltransferase 1	2589	-1.61754	-0.884674	-0.796311	-1.00922
CDYL2	chromodomain Y like 2, transcript variant X1	124359	-1.77555	-0.884411	-0.830039	-0.954831
RBBP5	RB binding protein 5, histone lysine methyltransferase complex subunit, transcript variant 3	5929	-1.09286	-0.883788	-0.745965	-1.15973
FAM83G	family with sequence similarity 83 member G, transcript variant X1	644815	-1.35201	-0.883779	0	-1.15187
THEMIS2	thymocyte selection associated family member 2, transcript variant X2	9473	-0.745096	-0.883399	0	-0.72842
EXT2	exostosin glycosyltransferase 2, transcript variant 3	2132	-0.949472	-0.883142	-0.697231	-0.805977
PRR14L	proline rich 14 like	253143	-1.46419	-0.882664	-0.94947	-1.29066
DLSTP1	dihydrolipoamide S-succinyltransferase pseudogene 1	1744	-1.79692	-0.882648	0	0
FAM135A	family with sequence similarity 135 member A, transcript variant 19	57579	0	-0.882411	-1.03851	-1.13415
PRKAR2A	protein kinase cAMP-dependent type II regulatory subunit alpha, transcript variant X1	5576	-1.27544	-0.882357	-0.811606	-1.32173
TMEM63B	transmembrane protein 63B, transcript variant X1	55362	-1.52219	-0.882118	0	-1.11453
MAP4K4	mitogen-activated protein kinase kinase kinase kinase 4, transcript variant 2	9448	-1.50082	-0.881508	0	-0.905263
RC3H2	ring finger and CCCH-type domains 2, transcript variant 4	54542	-0.718972	-0.88006	0	-1.00096
EXTL3	exostosin like glycosyltransferase 3, transcript variant X3	2137	-1.84239	-0.879945	-1.11247	-1.26124
SLC1A3	solute carrier family 1 member 3, transcript variant GLAST	6507	0	-0.87896	0	0
PDCD4	programmed cell death 4, transcript variant 2	27250	0	-0.877736	-1.07799	-1.03651
HSP90B1	heat shock protein 90 beta family member 1	7184	-1.30595	-0.877212	0	-0.8987
CNOT6L	CCR4-NOT transcription complex subunit 6 like, transcript variant X5	246175	-0.898641	-0.876862	-0.793143	-1.21404
CCDC120	coiled-coil domain containing 120, transcript variant 6	90060	0	-0.87682	0	0
MFAP3	microfibril associated protein 3, transcript variant 3	4238	-1.22278	-0.876071	-1.02783	-1.18224
CLTC	clathrin heavy chain, transcript variant 2	1213	-1.65291	-0.875855	-0.930463	-1.01612
ZNF398	zinc finger protein 398, transcript variant 2	57541	-0.971397	-0.875665	-0.648068	-0.976295
LOC105372903	uncharacterized LOC105372903, transcript variant X2	105372903	0	-0.875222	0	0
ROCK2	Rho associated coiled-coil containing protein kinase 2, transcript variant 2	9475	-2.67347	-0.875144	-0.861309	-0.806462
CTDSP2	CTD small phosphatase 2, transcript variant X1	10106	-1.30592	-0.875053	-0.75732	-0.985494
BRF2	BRF2, RNA polymerase III transcription initiation factor subunit	55290	0	-0.8747	0	-1.00651
NCKAP1L	NCK associated protein 1 like, transcript variant 1	3071	-1.90712	-0.87428	-0.726241	-0.860652
SUMF2	sulfatase modifying factor 2, transcript variant X5	25870	-2.38729	-0.873905	0	-0.950253
NUCB2	nucleobindin 2, transcript variant X11	4925	0	-0.873648	0	-1.01524
MAGED2	MAGE family member D2, transcript variant 2	10916	-0.868848	-0.87304	0	-0.882873
SMC3	structural maintenance of chromosomes 3	9126	-1.35076	-0.872087	-0.845309	-0.963797
ZNF543	zinc finger protein 543	125919	0	-0.870769	0	0
APAF1	apoptotic peptidase activating factor 1, transcript variant X1	317	-2.27999	-0.870635	-1.25733	-1.09056
UTP20	UTP20, small subunit processome component	27340	-0.946904	-0.870389	-0.993203	-0.884115
CD99L2	CD99 molecule like 2, transcript variant 3	83692	-1.3858	-0.869605	0	-0.874958
C11orf54	chromosome 11 open reading frame 54, transcript variant 8	28970	0	-0.869193	0	-0.91017
IGF2BP2	insulin like growth factor 2 mRNA binding protein 2, transcript variant 8	10644	0	-0.868989	0	-1.06788
DHX8	DEAH-box helicase 8, transcript variant 9	1659	-1.32164	-0.868426	-0.886433	-0.952615
DIS3L	DIS3 like exosome 3-5 exoribonuclease, transcript variant 2	115752	-0.70865	-0.867799	-1.11015	-0.65415
RPA1	replication protein A1, transcript variant 2	6117	-0.798549	-0.86765	-0.865112	-1.16108
AP2B1	adaptor related protein complex 2 beta 1 subunit, transcript variant 1	163	-1.06671	-0.86752	-0.745116	-0.970851
ELP1	elongator complex protein 1, transcript variant 3	8518	0	-0.866988	0	-0.579615
SLC48A1	solute carrier family 48 member 1, transcript variant X3	55652	0	-0.866878	0	-0.921491
RSBN1	round spermatid basic protein 1, transcript variant 1	54665	0	-0.865812	0	-0.815446
TNKS	tankyrase, transcript variant X1	8658	0	-0.865517	0	0
KIAA0100	KIAA0100, transcript variant 2	9703	-2.85263	-0.864894	-1.0143	-0.884563
RALBP1	ralA binding protein 1	10928	-1.88577	-0.864142	-0.87484	-1.03609
ASCC3	activating signal cointegrator 1 complex subunit 3, transcript variant 1	10973	-1.28457	-0.862524	-1.13845	-1.03655
DDX46	DEAD-box helicase 46, transcript variant 1	9879	-1.05368	-0.862411	-0.815986	-0.912056
CTR9	CTR9 homolog, Paf1/RNA polymerase II complex component, transcript variant 1	9646	-0.958842	-0.862262	-0.759791	-1.02194
NSD1	nuclear receptor binding SET domain protein 1, transcript variant X9	64324	-1.20699	-0.861991	-1.07936	-0.95591
MMP14	matrix metallopeptidase 14	4323	-2.20514	-0.861121	0	-0.834978
PAQR7	progestin and adipoQ receptor family member 7, transcript variant X3	164091	1.59085	-0.860276	0	0
MACROD2	MACRO domain containing 2, transcript variant 3	140733	0	-0.859993	0	0
CDK14	cyclin dependent kinase 14, transcript variant X1	5218	0	-0.859709	0	-1.28353
ADA2	adenosine deaminase 2, transcript variant 5	51816	-1.11747	-0.858921	0	-0.767213
HSD17B12	hydroxysteroid 17-beta dehydrogenase 12, transcript variant X4	51144	-1.25153	-0.858154	0	-0.840973
TCTN3	tectonic family member 3, transcript variant 2	26123	-0.9143	-0.857271	0	-1.0885
KTN1	kinectin 1, transcript variant 1	3895	-2.1371	-0.857099	0	-1.04999
ARFGEF3	ARFGEF family member 3, transcript variant X1	57221	0	-0.855813	0	0
TGFBR2	transforming growth factor beta receptor 2, transcript variant X2	7048	-1.64238	-0.855012	-0.997311	-1.02383
HRH2	histamine receptor H2, transcript variant X7	3274	-2.03609	-0.854628	0	-0.836936
ARHGAP31	Rho GTPase activating protein 31, transcript variant X1	57514	-1.22073	-0.852369	0	-0.832158
BTD	biotinidase, transcript variant 1	686	-0.936731	-0.852041	-1.07544	-0.890916
IRF8	interferon regulatory factor 8	3394	0	-0.851623	0	-0.625807
CSNK1G1	casein kinase 1 gamma 1, transcript variant 4	53944	-1.05613	-0.850815	0	-0.851022
SLC9A3R1	SLC9A3 regulator 1	9368	0	-0.850673	0	0
NBPF1	NBPF member 1	55672	-1.7202	-0.850397	0	-1.37828
TMED8	transmembrane p24 trafficking protein family member 8, transcript variant 2	283578	-0.941564	-0.849552	-0.952719	-0.802469
ZNF836	zinc finger protein 836, transcript variant X2	162962	0	-0.848464	0	0
GMPS	guanine monophosphate synthase, transcript variant X1	8833	-1.78357	-0.845843	0	-1.12
SLC26A2	solute carrier family 26 member 2	1836	-1.51432	-0.845613	-0.966822	-1.17697
ZDHHC9	zinc finger DHHC-type containing 9, transcript variant 1	51114	-1.03879	-0.845591	0	-1.14343
EXOC4	exocyst complex component 4, transcript variant 1	60412	-1.62209	-0.844147	-0.727986	-1.21346
LRBA	LPS responsive beige-like anchor protein, transcript variant X5	987	-1.48644	-0.843845	-1.02599	-1.04781
BCL2L13	BCL2 like 13, transcript variant X5	23786	-1.07622	-0.843715	0	-0.77705
TMEM127	transmembrane protein 127, transcript variant X1	55654	-1.51492	-0.842795	-0.727342	-0.933545
ERGIC1	endoplasmic reticulum-golgi intermediate compartment 1	57222	-1.41173	-0.842773	0	-0.851568
SLC35E1	solute carrier family 35 member E1	79939	-1.24559	-0.842563	-0.507478	-0.961288
ZNF365	zinc finger protein 365, transcript variant C	22891	0	-0.841824	0	0
CPSF2	cleavage and polyadenylation specific factor 2, transcript variant 1	53981	-1.32338	-0.841696	-0.809607	-1.09506
APP	amyloid beta precursor protein, transcript variant 7	351	-1.94865	-0.838979	0	-0.83916
SNX6	sorting nexin 6, transcript variant 2	58533	-0.654923	-0.838644	-0.757311	-0.98396
NUP210	nucleoporin 210	23225	-2.58909	-0.838487	-1.06057	-0.892624
ITFG1	integrin alpha FG-GAP repeat containing 1, transcript variant 2	81533	-1.25329	-0.838355	0	-0.71687
WBP1L	WW domain binding protein 1 like, transcript variant X2	54838	0	-0.838212	-0.775069	-0.944215
ZBTB33	zinc finger and BTB domain containing 33, transcript variant 2	10009	-1.83	-0.838191	0	-0.855274
KAT14	lysine acetyltransferase 14, transcript variant 1	57325	0	-0.837862	0	-0.864151
ZFP1	ZFP1 zinc finger protein, transcript variant X2	162239	0	-0.837583	0	0
MARK2	microtubule affinity regulating kinase 2, transcript variant 4	2011	-1.42824	-0.837334	0	-0.917152
PTPN9	protein tyrosine phosphatase, non-receptor type 9	5780	-1.55041	-0.836602	-0.733621	-0.806427
RETSAT	retinol saturase	54884	-1.69587	-0.835251	-0.923644	-1.02746
GCLM	glutamate-cysteine ligase modifier subunit, transcript variant 2	2730	0	-0.834455	-0.759089	-1.4208
NEU3	neuraminidase 3	10825	-1.95769	-0.834066	0	0
CPM	carboxypeptidase M, transcript variant X3	1368	-1.413	-0.83403	0	-0.776801
DNAJC13	DnaJ heat shock protein family (Hsp40) member C13, transcript variant 1	23317	-1.29838	-0.833007	-0.991632	-0.813602
PDCD11	programmed cell death 11, transcript variant X3	22984	-1.11481	-0.832983	-0.656645	-1.02841
CDS1	CDP-diacylglycerol synthase 1	1040	-1.00194	-0.832602	0	0
BCL2	BCL2, apoptosis regulator, transcript variant alpha	596	0	-0.832258	0	-0.899457
CHPF2	chondroitin polymerizing factor 2, transcript variant 1	54480	-2.06547	-0.832046	-0.583377	-0.728635
C12orf65	chromosome 12 open reading frame 65, transcript variant 1	91574	1.19959	-0.831681	0	-0.939289
SEMA3C	semaphorin 3C, transcript variant 1	10512	-1.85417	-0.83165	-0.949286	-0.674412
C21orf91	chromosome 21 open reading frame 91, transcript variant 3	54149	0	-0.831557	0	-1.2164
CLP1	cleavage and polyadenylation factor I subunit 1, transcript variant 1	10978	-0.764106	-0.831376	0	-0.643406
ZSCAN32	zinc finger and SCAN domain containing 32, transcript variant 2	54925	0	-0.831103	0	0
SPTY2D1	SPT2 chromatin protein domain containing 1, transcript variant X1	144108	0	-0.830992	-0.646462	-0.894625
TRAFD1	TRAF-type zinc finger domain containing 1, transcript variant 1	10906	-1.21949	-0.830593	0	-1.01135
MTREX	Mtr4 exosome RNA helicase	23517	-1.3123	-0.82977	-0.664519	-1.05897
C1orf109	chromosome 1 open reading frame 109, transcript variant X6	54955	0	-0.829409	-1.06417	-0.858649
ATP10A	ATPase phospholipid transporting 10A (putative), transcript variant X3	57194	0	-0.828784	0	-0.692942
RCSD1	RCSD domain containing 1, transcript variant 2	92241	-0.829465	-0.828218	0	-0.788847
CPNE3	copine 3, transcript variant X1	8895	-1.49021	-0.827773	-0.891679	-0.830609
EFL1	elongation factor like GTPase 1, transcript variant 2	79631	-0.72307	-0.827392	0	-0.88804
WASF2	WAS protein family member 2, transcript variant 2	10163	-1.45252	-0.826912	-0.605312	-0.910195
PKM	pyruvate kinase M1/2, transcript variant 5	5315	-1.075	-0.826904	0	-0.928317
ACADSB	acyl-CoA dehydrogenase short/branched chain, transcript variant 1	36	-1.24975	-0.824217	-0.968827	-0.985371
BMPR2	bone morphogenetic protein receptor type 2, transcript variant X1	659	-1.4043	-0.823926	-0.713876	-0.908895
S1PR4	sphingosine-1-phosphate receptor 4	8698	-1.20813	-0.823925	0	-1.09797
AGPS	alkylglycerone phosphate synthase	8540	-1.40098	-0.823811	0	-1.00938
ZYG11B	zyg-11 family member B, cell cycle regulator, transcript variant X2	79699	-1.35292	-0.82372	-1.27848	-1.15513
GK3P	glycerol kinase 3 pseudogene	2713	-1.25835	-0.822753	0	-0.973269
MS4A4A	membrane spanning 4-domains A4A, transcript variant 2	51338	0	-0.82273	0	-0.910591
APC	APC, WNT signaling pathway regulator, transcript variant 4	324	-1.48005	-0.822464	-0.755268	-0.964602
PGM2	phosphoglucomutase 2	55276	-1.6879	-0.822436	0	-0.986753
UBL4A	ubiquitin like 4A	8266	-1.02256	-0.821639	0	-0.576394
CDCP1	CUB domain containing protein 1, transcript variant 1	64866	-0.777457	-0.821593	0	0
COPA	coatomer protein complex subunit alpha, transcript variant 2	1314	-1.51753	-0.82111	-0.710474	-0.823603
NCOA1	nuclear receptor coactivator 1, transcript variant X3	8648	0	-0.821047	-1.01043	-0.812048
C9orf85	chromosome 9 open reading frame 85, transcript variant X1	138241	0.76279	-0.820874	0	0
ZBTB49	zinc finger and BTB domain containing 49, transcript variant 1	166793	0	-0.820568	0	0
FBXO32	F-box protein 32, transcript variant 3	114907	0	-0.819778	0	0
GANAB	glucosidase II alpha subunit, transcript variant 5	23193	-1.02395	-0.819212	-0.638111	-0.708397
CD59	CD59 molecule (CD59 blood group), transcript variant 2	966	-1.04157	-0.818919	-0.728853	-0.706546
TBCC	tubulin folding cofactor C	6903	0	-0.818486	0	-0.710935
LRRK2	leucine rich repeat kinase 2, transcript variant X1	120892	-1.50467	-0.817295	-1.28303	-0.611555
RAB8B	RAB8B, member RAS oncogene family	51762	-1.10595	-0.816896	0	-0.688494
IMPAD1	inositol monophosphatase domain containing 1	54928	-1.43792	-0.816756	0	-0.911278
LEPR	leptin receptor, transcript variant 1	3953	0	-0.816691	0	0
ENOX2	ecto-NOX disulfide-thiol exchanger 2, transcript variant X2	10495	-0.89866	-0.816628	0	-0.932215
UEVLD	UEV and lactate/malate dehyrogenase domains, transcript variant 5	55293	-0.495801	-0.81656	0	-0.955352
CKAP5	cytoskeleton associated protein 5, transcript variant 2	9793	-1.58847	-0.815869	-0.736663	-0.705232
KIF16B	kinesin family member 16B, transcript variant X7	55614	-1.25066	-0.815727	-0.907121	-0.822163
IP6K1	inositol hexakisphosphate kinase 1, transcript variant 2	9807	-0.809897	-0.815312	-0.565385	-0.899383
TFDP2	transcription factor Dp-2, transcript variant 3	7029	0	-0.815245	0	-0.826541
ICE2	interactor of little elongation complex ELL subunit 2, transcript variant 2	79664	0	-0.814824	-0.71659	-0.810603
RSF1	remodeling and spacing factor 1, transcript variant X1	51773	-0.728634	-0.814824	0	-0.7819
MS4A14	membrane spanning 4-domains A14, transcript variant 8	84689	3.26599	-0.81431	0	0
PIGT	phosphatidylinositol glycan anchor biosynthesis class T, transcript variant 1	51604	-1.58008	-0.813939	0	-0.780917
CCDC117	coiled-coil domain containing 117, transcript variant 1	150275	0	-0.813528	0	-0.802458
ALDH6A1	aldehyde dehydrogenase 6 family member A1, transcript variant 2	4329	-1.47863	-0.813049	-0.865727	0
ZNF148	zinc finger protein 148, transcript variant 4	7707	-0.632295	-0.81237	-1.01971	-0.832661
CRAT	carnitine O-acetyltransferase, transcript variant 7	1384	0	-0.81127	0	0
ST3GAL1	ST3 beta-galactoside alpha-2,3-sialyltransferase 1, transcript variant X2	6482	-0.758736	-0.811175	0	-0.869988
SLC25A15	solute carrier family 25 member 15	10166	0	-0.811166	0	0
ACLY	ATP citrate lyase, transcript variant X2	47	-1.50644	-0.810905	-0.661971	-0.849467
SEC23A	Sec23 homolog A, coat complex II component	10484	-1.34386	-0.810636	-0.636882	-1.00243
SARAF	store-operated calcium entry associated regulatory factor, transcript variant 2	51669	-0.958225	-0.810564	-0.871591	-0.837987
TM7SF3	transmembrane 7 superfamily member 3, transcript variant X14	51768	-1.6664	-0.809572	-1.07191	-0.838846
PARP16	poly(ADP-ribose) polymerase family member 16, transcript variant X2	54956	0	-0.8084	-1.22397	0
FANCL	Fanconi anemia complementation group L, transcript variant X15	55120	0	-0.807239	0	0
CREB3	cAMP responsive element binding protein 3	10488	-0.613472	-0.806437	0	-0.870875
BBX	BBX, HMG-box containing, transcript variant 1	56987	-1.01187	-0.806012	-1.10575	-0.845297
MARCH1	membrane associated ring-CH-type finger 1, transcript variant 1	55016	-1.34762	-0.8055	-1.2386	-1.04094
XRN2	5-3 exoribonuclease 2, transcript variant 2	22803	-1.47012	-0.804716	-0.763496	-0.758533
CROT	carnitine O-octanoyltransferase, transcript variant 1	54677	0	-0.804256	-1.33643	-0.805301
ACADM	acyl-CoA dehydrogenase medium chain, transcript variant 3	34	-1.18235	-0.804248	0	-0.955116
NACC2	NACC family member 2	138151	-1.17337	-0.803551	0	-0.532752
ZDHHC2	zinc finger DHHC-type containing 2, transcript variant X8	51201	-1.39847	-0.80334	-1.22223	-1.09115
COPB2	coatomer protein complex subunit beta 2, transcript variant X1	9276	-1.21989	-0.802619	-0.713216	-0.658932
SETX	senataxin, transcript variant 1	23064	-1.06555	-0.801836	-0.716919	-0.727711
MFHAS1	malignant fibrous histiocytoma amplified sequence 1, transcript variant X1	9258	-2.15398	-0.801663	0	-0.809009
SLC44A1	solute carrier family 44 member 1, transcript variant 3	23446	0	-0.801092	0	-1.01399
EIF2AK4	eukaryotic translation initiation factor 2 alpha kinase 4, transcript variant X1	440275	-1.67831	-0.800623	0	-0.879158
RAB27A	RAB27A, member RAS oncogene family, transcript variant X5	5873	0	-0.799622	0	-0.759083
IREB2	iron responsive element binding protein 2, transcript variant 5	3658	-1.39605	-0.799466	-0.891891	-0.892101
TTLL12	tubulin tyrosine ligase like 12	23170	-1.52992	-0.799203	0	-1.08022
HNRNPUL1	heterogeneous nuclear ribonucleoprotein U like 1, transcript variant 4	11100	-1.35992	-0.799187	-0.61439	-0.86876
NCOR1	nuclear receptor corepressor 1, transcript variant 1	9611	-1.34383	-0.798919	-0.643229	-0.865396
PHF20	PHD finger protein 20	51230	-0.920352	-0.79872	-0.788325	-0.780752
ZMYND11	zinc finger MYND-type containing 11, transcript variant X9	10771	0	-0.798355	0	-0.713816
ATP10D	ATPase phospholipid transporting 10D (putative), transcript variant X5	57205	-1.56021	-0.798145	-1.17761	-0.921696
GNA12	G protein subunit alpha 12, transcript variant 4	2768	-0.916668	-0.797874	0	-0.787957
GARS	glycyl-tRNA synthetase, transcript variant 2	2617	-0.85504	-0.797392	0	-0.857009
LAMP2	lysosomal associated membrane protein 2, transcript variant C	3920	-1.25038	-0.796196	0	-0.767588
G6PD	glucose-6-phosphate dehydrogenase, transcript variant 2	2539	-1.74215	-0.795906	0	-0.909758
SPAST	spastin, transcript variant X3	6683	-0.799237	-0.795569	-0.872036	-0.931303
ZNF764	zinc finger protein 764, transcript variant 2	92595	0	-0.795522	0	-0.753079
BAZ1A	bromodomain adjacent to zinc finger domain 1A, transcript variant 2	11177	0	-0.794737	0	-0.722822
PRKCA	protein kinase C alpha, transcript variant X1	5578	-1.47966	-0.794548	-0.612115	-0.843668
HERC2P2	hect domain and RLD 2 pseudogene 2	400322	0	-0.794406	0	-0.786336
BIRC2	baculoviral IAP repeat containing 2, transcript variant 1	329	0	-0.793062	0	-1.00605
SMARCC1	SWI/SNF related, matrix associated, actin dependent regulator of chromatin subfamily c member 1	6599	-1.2419	-0.792925	0	-0.863513
HSDL1	hydroxysteroid dehydrogenase like 1, transcript variant 2	83693	-0.59415	-0.792812	0	-1.02494
BTG1	BTG anti-proliferation factor 1	694	0	-0.792141	0	0
FAM53B	family with sequence similarity 53 member B	9679	-2.67747	-0.791985	-0.647627	-1.16535
SLC16A13	solute carrier family 16 member 13	201232	-1.55264	-0.791967	0	0
BRPF1	bromodomain and PHD finger containing 1, transcript variant 3	7862	-1.65874	-0.791133	0	-0.738286
DPP3	dipeptidyl peptidase 3, transcript variant 2	10072	-1.08872	-0.789547	0	-0.754084
SETD7	SET domain containing lysine methyltransferase 7, transcript variant 2	80854	-1.31292	-0.78945	-0.91179	-0.953687
ARHGAP30	Rho GTPase activating protein 30, transcript variant X4	257106	-1.70296	-0.789321	0	-0.87598
SNX11	sorting nexin 11, transcript variant 3	29916	0	-0.789282	0	-0.818534
ABCC4	ATP binding cassette subfamily C member 4, transcript variant 3	10257	-1.22669	-0.788919	0	-1.0773
ZNF770	zinc finger protein 770	54989	-1.12642	-0.788908	0	-0.876065
TTI2	TELO2 interacting protein 2, transcript variant 4	80185	0	-0.788752	0	0
MITF	melanogenesis associated transcription factor, transcript variant 12	4286	-0.824699	-0.787335	0	-0.789306
MTF1	metal regulatory transcription factor 1	4520	-0.982462	-0.786849	0	-0.977867
EIF2AK2	eukaryotic translation initiation factor 2 alpha kinase 2, transcript variant X1	5610	0	-0.786601	-0.880766	-0.747407
KLHL21	kelch like family member 21, transcript variant 1	9903	0	-0.786098	0	-0.579417
PIM2	Pim-2 proto-oncogene, serine/threonine kinase	11040	0	-0.785856	0	0
KIFAP3	kinesin associated protein 3, transcript variant X1	22920	0	-0.785404	0	-1.44482
MSRB1	methionine sulfoxide reductase B1	51734	-1.45348	-0.785177	0	-0.954012
MUL1	mitochondrial E3 ubiquitin protein ligase 1, transcript variant X1	79594	-1.01627	-0.785021	0	-0.593832
PXMP4	peroxisomal membrane protein 4, transcript variant 2	11264	0	-0.78411	0	0
MAN1A2	mannosidase alpha class 1A member 2, transcript variant X3	10905	-1.16941	-0.783708	-0.892642	-0.918822
G3BP2	G3BP stress granule assembly factor 2, transcript variant 3	9908	-1.74918	-0.783187	-0.704895	-0.917074
GCC2	GRIP and coiled-coil domain containing 2, transcript variant X1	9648	-0.973546	-0.782718	-0.751337	-0.760637
CALU	calumenin, transcript variant 3	813	-1.4551	-0.782583	0	-0.771141
GDE1	glycerophosphodiester phosphodiesterase 1, transcript variant 2	51573	-0.815935	-0.782439	-0.983672	-0.906707
SSBP3-AS1	SSBP3 antisense RNA 1	619518	0	-0.781709	0	0
ANO10	anoctamin 10, transcript variant 12	55129	0	-0.781507	0	-0.694147
FBH1	F-box DNA helicase 1, transcript variant 3	84893	-1.35615	-0.781496	0	-0.845469
SSH2	slingshot protein phosphatase 2, transcript variant X1	85464	0	-0.780834	0	-0.838063
B4GALT2	beta-1,4-galactosyltransferase 2, transcript variant 2	8704	-0.807779	-0.780685	0	0
SNX14	sorting nexin 14, transcript variant 16	57231	-1.15263	-0.780497	-0.671861	-0.797132
MANEA	mannosidase endo-alpha	79694	-1.90575	-0.780495	-0.928848	-0.61822
ASPH	aspartate beta-hydroxylase, transcript variant 1	444	-1.56799	-0.780344	0	-0.813721
LINC01010	long intergenic non-protein coding RNA 1010, transcript variant 1	154092	0	-0.779048	0	-0.976583
EIF3L	eukaryotic translation initiation factor 3 subunit L, transcript variant X1	51386	-0.782182	-0.779006	0	-0.97694
UBXN2A	UBX domain protein 2A, transcript variant X1	165324	0	-0.778357	0	0
PPP1R3D	protein phosphatase 1 regulatory subunit 3D	5509	-1.74623	-0.776968	0	-0.541064
DNAJA1	DnaJ heat shock protein family (Hsp40) member A1, transcript variant 1	3301	0	-0.776965	-0.662687	-0.988473
ZFR	zinc finger RNA binding protein	51663	-1.16169	-0.776469	-0.710717	-0.800037
METTL13	methyltransferase like 13, transcript variant 1	51603	-1.04503	-0.776388	-0.742694	-0.827063
RHBDD1	rhomboid domain containing 1, transcript variant 3	84236	-0.99549	-0.775607	0	-0.786249
FER	FER tyrosine kinase, transcript variant X2	2241	0	-0.775462	0	-1.08739
COPB1	coatomer protein complex subunit beta 1, transcript variant 2	1315	-0.853951	-0.774953	-0.511577	-0.678697
PDIK1L	PDLIM1 interacting kinase 1 like, transcript variant X2	149420	-1.22653	-0.774785	-1.05276	-1.29235
ERC1	ELKS/RAB6-interacting/CAST family member 1, transcript variant X4	23085	-1.70645	-0.774116	-0.934081	-1.08825
RBL2	RB transcriptional corepressor like 2, transcript variant 2	5934	-1.40264	-0.773894	-0.940105	-0.999476
SEPT11	septin 11, transcript variant 1	55752	-2.09321	-0.773108	-0.723703	-0.897056
VGLL4	vestigial like family member 4, transcript variant 2	9686	-2.02502	-0.773077	0	-0.933969
CDC40	cell division cycle 40	51362	-1.8076	-0.772189	-0.905806	-0.993709
MAP3K20	mitogen-activated protein kinase kinase kinase 20, transcript variant X3	51776	0	-0.77186	0	-0.76955
DHX32	DEAH-box helicase 32 (putative)	55760	0	-0.771467	-1.0325	-0.861742
ZNF17	zinc finger protein 17, transcript variant 1	7565	0	-0.771153	-1.3644	0
ARSB	arylsulfatase B, transcript variant X1	411	-1.3566	-0.770695	-0.751062	-0.928169
SLC30A6	solute carrier family 30 member 6, transcript variant 8	55676	-0.830117	-0.770482	-1.1166	-0.741225
SMC2	structural maintenance of chromosomes 2, transcript variant X5	10592	-1.16109	-0.769716	-0.860888	-1.19983
FOCAD	focadhesin	54914	-1.12998	-0.769632	-0.715685	-0.785768
AGAP2	ArfGAP with GTPase domain, ankyrin repeat and PH domain 2, transcript variant X1	116986	-0.807735	-0.768952	0	-0.66816
TBXAS1	thromboxane A synthase 1, transcript variant 3	6916	-1.56561	-0.768948	0	-0.987829
TOR1B	torsin family 1 member B, transcript variant 4	27348	-0.898779	-0.768671	-0.736358	-0.614616
GM2A	GM2 ganglioside activator, transcript variant 1	2760	-1.53504	-0.767759	0	-0.704615
CSTF1	cleavage stimulation factor subunit 1, transcript variant 1	1477	0	-0.766494	-0.703724	-0.82496
ITGAE	integrin subunit alpha E	3682	-1.29325	-0.766459	0	-0.829088
EEA1	early endosome antigen 1, transcript variant X2	8411	-2.04199	-0.766294	-0.670036	-0.770888
PLEKHM3	pleckstrin homology domain containing M3, transcript variant X7	389072	-1.01916	-0.765836	-0.807977	-0.826621
RBBP9	RB binding protein 9, serine hydrolase, transcript variant X1	10741	0	-0.765832	0	-0.728902
ABCB6	ATP binding cassette subfamily B member 6 (Langereis blood group), transcript variant 2	10058	0	-0.765315	0	-0.962314
FAM168B	family with sequence similarity 168 member B, transcript variant X2	130074	-2.43123	-0.764816	0	-0.856938
TIAM1	T cell lymphoma invasion and metastasis 1, transcript variant X2	7074	-1.5768	-0.764561	0	-0.746929
ST13P4	ST13, Hsp70 interacting protein pseudogene 4	145165	-2.28218	-0.76454	-0.921785	-1.00568
SECISBP2L	SECIS binding protein 2 like, transcript variant 2	9728	-1.65959	-0.763652	-0.761304	-0.814117
PDPK1	3-phosphoinositide dependent protein kinase 1, transcript variant 1	5170	-1.16494	-0.763559	0	-0.816454
CTSL	cathepsin L, transcript variant X3	1514	0	-0.763335	0	0
ARL15	ADP ribosylation factor like GTPase 15, transcript variant X3	54622	-0.885032	-0.763273	0	-0.791127
FANCM	Fanconi anemia complementation group M, transcript variant 1	57697	0	-0.763163	0	0
SMIM13	small integral membrane protein 13	221710	-1.8029	-0.763093	0	-0.97535
PSME3	proteasome activator subunit 3, transcript variant 3	10197	-1.29948	-0.763007	-0.648808	-0.791542
FAM110B	family with sequence similarity 110 member B, transcript variant X1	90362	-2.07836	-0.76213	0	0
LTBP3	latent transforming growth factor beta binding protein 3, transcript variant X2	4054	0	-0.761812	0	0
DCAF6	DDB1 and CUL4 associated factor 6, transcript variant 6	55827	0	-0.761089	0	-0.575418
JMY	junction mediating and regulatory protein, p53 cofactor	133746	0	-0.76062	0	-1.06319
PLD3	phospholipase D family member 3, transcript variant X2	23646	-1.39778	-0.760332	0	-0.650033
AMBRA1	autophagy and beclin 1 regulator 1, transcript variant 3	55626	-1.01653	-0.759788	0	-0.713198
GTF2H3	general transcription factor IIH subunit 3, transcript variant 1	2967	-0.802467	-0.759747	0	-0.740429
PYGO2	pygopus family PHD finger 2	90780	0	-0.759451	0	-0.932081
SPDYE6	speedy/RINGO cell cycle regulator family member E6	729597	0	-0.759392	0	0
GOLGA5	golgin A5	9950	-1.1166	-0.757809	0	-0.782761
ATP9B	ATPase phospholipid transporting 9B (putative), transcript variant 3	374868	-1.15446	-0.757291	0	-0.728352
UBASH3B	ubiquitin associated and SH3 domain containing B	84959	-1.478	-0.75674	0	-0.794131
PRDX4	peroxiredoxin 4, transcript variant X1	10549	0	-0.756711	0	-1.24436
POLR1E	RNA polymerase I subunit E, transcript variant 2	64425	0	-0.756618	0	-0.877599
PIK3CG	phosphatidylinositol-4,5-bisphosphate 3-kinase catalytic subunit gamma, transcript variant 2	5294	-1.75341	-0.756291	-1.13955	-0.977907
MCMBP	minichromosome maintenance complex binding protein, transcript variant 3	79892	-1.05889	-0.756251	-0.611876	-0.883815
CYBB	cytochrome b-245 beta chain	1536	0	-0.756232	0	-0.824663
METTL6	methyltransferase like 6, transcript variant X5	131965	0	-0.75595	0	0
SORD	sorbitol dehydrogenase, transcript variant 2	6652	-0.827559	-0.755862	0	-0.907109
PARP1	poly(ADP-ribose) polymerase 1	142	-1.21104	-0.755218	-1.02252	-0.810726
MTDH	metadherin, transcript variant X3	92140	-1.23109	-0.754991	-0.711735	-1.01575
BTRC	beta-transducin repeat containing E3 ubiquitin protein ligase, transcript variant X4	8945	0	-0.754865	-0.970833	-0.906553
RECQL	RecQ like helicase, transcript variant 2	5965	-2.29715	-0.754601	-0.715295	-0.818702
MAPKAP1	mitogen-activated protein kinase associated protein 1, transcript variant 5	79109	-0.772317	-0.754008	-0.717355	-0.822182
BPNT1	3(2), 5-bisphosphate nucleotidase 1, transcript variant 2	10380	-1.57483	-0.753436	0	-0.772528
RNF144B	ring finger protein 144B, transcript variant X1	255488	0	-0.753403	0	-0.532062
ZNF252P	zinc finger protein 252, pseudogene	286101	-1.10901	-0.75249	0	-0.835724
BAZ2A	bromodomain adjacent to zinc finger domain 2A, transcript variant 1	11176	-1.79745	-0.752211	0	-0.550182
TMBIM6	transmembrane BAX inhibitor motif containing 6, transcript variant 1	7009	-1.23056	-0.752181	0	-0.757877
ARMC9	armadillo repeat containing 9, transcript variant 4	80210	0	-0.752181	0	-1.01524
COL4A3BP	collagen type IV alpha 3 binding protein, transcript variant X4	10087	-1.13438	-0.752003	0	-0.666177
IFNAR1	interferon alpha and beta receptor subunit 1, transcript variant X1	3454	-1.18761	-0.751906	-0.7047	-0.855805
LOC407835	mitogen-activated protein kinase kinase 2 pseudogene	407835	-1.12391	-0.751767	0	0
DSE	dermatan sulfate epimerase, transcript variant 3	29940	-2.22434	-0.751547	0	-0.951326
TNRC6B	trinucleotide repeat containing 6B, transcript variant 3	23112	-0.83951	-0.751368	-0.865962	-0.576608
CTSA	cathepsin A, transcript variant 2	5476	-1.88485	-0.750777	0	-0.641433
GPR107	G protein-coupled receptor 107, transcript variant 1	57720	-0.880945	-0.750602	0	-0.745417
EIF4G1	eukaryotic translation initiation factor 4 gamma 1, transcript variant 6	1981	-1.91934	-0.750014	0	-0.779263
ZNF765	zinc finger protein 765, transcript variant 3	91661	-1.29913	-0.749785	0	-1.04491
SAP30L	SAP30 like, transcript variant 4	79685	-0.801769	-0.749689	-0.965744	-1.16556
NCOA4	nuclear receptor coactivator 4, transcript variant 4	8031	0	-0.748357	-0.880121	-0.892329
CSDE1	cold shock domain containing E1, transcript variant 6	7812	-1.44174	-0.748122	-0.725077	-0.920106
PRCP	prolylcarboxypeptidase, transcript variant 3	5547	-1.57559	-0.747107	-0.748804	-0.891756
OGDH	oxoglutarate dehydrogenase, transcript variant 3	4967	-1.11489	-0.746709	0	-0.797067
ZNF813	zinc finger protein 813	126017	-0.920542	-0.746546	-0.96393	0
WDR3	WD repeat domain 3	10885	-1.32203	-0.745488	-1.02743	-0.959093
DNAJC16	DnaJ heat shock protein family (Hsp40) member C16, transcript variant X2	23341	-0.615296	-0.744633	0	-0.749888
PIK3CB	phosphatidylinositol-4,5-bisphosphate 3-kinase catalytic subunit beta, transcript variant 1	5291	-0.997955	-0.74443	-0.736345	-0.76302
M6PR	mannose-6-phosphate receptor, cation dependent, transcript variant 2	4074	-2.65331	-0.744251	-0.816109	-0.930266
BIRC6	baculoviral IAP repeat containing 6, transcript variant X11	57448	-1.35334	-0.744022	-0.712889	-0.78677
SIK2	salt inducible kinase 2	23235	-1.68086	-0.743596	0	-1.00577
RFWD3	ring finger and WD repeat domain 3, transcript variant X3	55159	-1.05814	-0.743571	0	-0.879151
ZW10	zw10 kinetochore protein	9183	-0.726419	-0.743361	-0.708011	-1.09413
PECR	peroxisomal trans-2-enoyl-CoA reductase, transcript variant X1	55825	-0.935581	-0.742874	0	-0.716763
HS2ST1	heparan sulfate 2-O-sulfotransferase 1, transcript variant 1	9653	-1.70181	-0.742841	-0.955995	-0.800624
DIAPH1	diaphanous related formin 1, transcript variant X1	1729	-1.8397	-0.742641	0	-0.791931
RTP4	receptor transporter protein 4	64108	0	-0.742523	0	0
ACTR8	ARP8 actin related protein 8 homolog, transcript variant X3	93973	-0.691653	-0.742506	-0.680228	-0.665759
IDE	insulin degrading enzyme, transcript variant 4	3416	-1.21166	-0.741506	-0.695295	-0.88823
SAMD9	sterile alpha motif domain containing 9, transcript variant 2	54809	0	-0.741059	-0.956976	-0.849124
BAG5	BCL2 associated athanogene 5, transcript variant 3	9529	-1.77787	-0.741013	-0.807662	-0.732075
XPO7	exportin 7	23039	-1.05568	-0.740229	-0.765376	-0.825887
WDR12	WD repeat domain 12, transcript variant X1	55759	-0.755095	-0.740133	0	-0.812323
TANGO6	transport and golgi organization 6 homolog	79613	-1.272	-0.739933	-0.865827	-0.762064
NAGA	alpha-N-acetylgalactosaminidase	4668	-1.78797	-0.738954	0	-0.909844
ADAM10	ADAM metallopeptidase domain 10, transcript variant 2	102	-1.98559	-0.737648	0	-0.765051
AIDA	axin interactor, dorsalization associated	64853	-1.0117	-0.73725	0	-1.10188
SF3B3	splicing factor 3b subunit 3	23450	-1.19566	-0.736424	-0.556441	-0.704844
CHST14	carbohydrate sulfotransferase 14	113189	0	-0.736214	0	0
CDK5RAP2	CDK5 regulatory subunit associated protein 2, transcript variant 8	55755	0	-0.736209	0	-0.466971
CLUAP1	clusterin associated protein 1, transcript variant 3	23059	0	-0.735971	0	-0.817249
GTF3C1	general transcription factor IIIC subunit 1, transcript variant 2	2975	-1.03558	-0.735885	-0.55429	-0.724369
OSBPL1A	oxysterol binding protein like 1A, transcript variant 2	114876	-1.85893	-0.735816	0	-0.817192
XPC	XPC complex subunit, DNA damage recognition and repair factor, transcript variant X2	7508	-1.42513	-0.735403	-0.81063	-0.718216
TP53I11	tumor protein p53 inducible protein 11, transcript variant 5	9537	-2.47488	-0.735267	0	-0.886118
USP22	ubiquitin specific peptidase 22	23326	-3.0541	-0.735146	-0.628524	-0.892659
ABHD4	abhydrolase domain containing 4	63874	-1.46192	-0.733876	0	-0.783738
MGST1	microsomal glutathione S-transferase 1, transcript variant 1	4257	0	-0.733684	0	-0.684577
EDEM3	ER degradation enhancing alpha-mannosidase like protein 3, transcript variant 2	80267	0	-0.732961	-0.908248	-0.993287
SLC38A2	solute carrier family 38 member 2, transcript variant 2	54407	0	-0.732744	0	-0.444469
HDDC2	HD domain containing 2	51020	0	-0.732457	0	0
TBC1D31	TBC1 domain family member 31, transcript variant X7	93594	0	-0.730481	0	-0.732722
ZNF28	zinc finger protein 28, transcript variant X2	7576	-1.34222	-0.730189	-0.827089	-1.29717
ARID1A	AT-rich interaction domain 1A, transcript variant 1	8289	-1.03386	-0.729827	0	-0.780951
DIEXF	digestive organ expansion factor homolog (zebrafish)	27042	0	-0.72974	0	-1.20946
DHX36	DEAH-box helicase 36, transcript variant X1	170506	-2.36882	-0.729591	-0.910865	-1.19322
HERC6	HECT and RLD domain containing E3 ubiquitin protein ligase family member 6, transcript variant X1	55008	0	-0.729246	-1.14099	-0.776421
ANTXR2	anthrax toxin receptor 2, transcript variant 3	118429	-1.65493	-0.728902	0	-0.955218
FKBP5	FK506 binding protein 5, transcript variant 2	2289	-1.3188	-0.728838	0	-1.02308
XRCC6	X-ray repair cross complementing 6, transcript variant 1	2547	-0.987456	-0.728682	0	-0.888174
PEX19	peroxisomal biogenesis factor 19, transcript variant 2	5824	-1.42679	-0.728409	0	-0.761671
TOGARAM1	TOG array regulator of axonemal microtubules 1, transcript variant 1	23116	-0.815151	-0.728311	-1.15594	-0.661345
OIP5-AS1	OIP5 antisense RNA 1, transcript variant 3	729082	-1.40878	-0.728126	-0.762187	-0.880812
MS4A7	membrane spanning 4-domains A7, transcript variant 1	58475	0	-0.727771	0	0
ZC3H13	zinc finger CCCH-type containing 13, transcript variant 3	23091	-0.559746	-0.727357	-0.708464	-0.649738
ZC3H7B	zinc finger CCCH-type containing 7B	23264	-1.56192	-0.72703	0	-0.964283
WDR60	WD repeat domain 60, transcript variant 2	55112	0	-0.726825	0	0
GRN	granulin precursor	2896	-1.38318	-0.726124	0	-0.662837
APPBP2	amyloid beta precursor protein binding protein 2, transcript variant 2	10513	0	-0.725095	-0.63903	-0.759952
ICMT	isoprenylcysteine carboxyl methyltransferase	23463	-2.2045	-0.724921	-0.755044	-0.813941
URB2	URB2 ribosome biogenesis 2 homolog (S. cerevisiae), transcript variant 1	9816	-0.96154	-0.724873	0	0
CANX	calnexin, transcript variant X2	821	-2.75876	-0.724556	0	-0.894069
TBC1D13	TBC1 domain family member 13, transcript variant 1	54662	-0.834423	-0.724534	0	-0.769739
TXLNA	taxilin alpha, transcript variant X3	200081	-1.16036	-0.724165	-0.494085	-0.531365
LYSMD3	LysM domain containing 3, transcript variant X1	116068	0	-0.724081	0	-0.744653
ZNF845	zinc finger protein 845, transcript variant 2	91664	-1.72569	-0.723835	-0.980189	-1.15279
TRMT1L	tRNA methyltransferase 1 like, transcript variant 2	81627	-0.736455	-0.723796	0	-1.29701
TMEM170B	transmembrane protein 170B	100113407	-1.50433	-0.723019	0	-0.67958
TBL2	transducin beta like 2	26608	-1.40735	-0.722958	0	-0.693142
RNF213	ring finger protein 213, transcript variant X1	57674	0	-0.722866	0	-0.681666
POLR1B	RNA polymerase I subunit B, transcript variant 6	84172	0	-0.722182	0	-0.709091
GJB2	gap junction protein beta 2	2706	0	-0.722132	0	0
ASB13	ankyrin repeat and SOCS box containing 13, transcript variant 2	79754	0	-0.722129	0	-0.917391
AP3B1	adaptor related protein complex 3 beta 1 subunit, transcript variant 1	8546	-1.31947	-0.721523	-0.855648	-1.01939
KLF3	Kruppel like factor 3, transcript variant X1	51274	-1.77271	-0.721238	-0.818243	-0.711532
SLC20A2	solute carrier family 20 member 2, transcript variant 2	6575	0	-0.72114	0	-0.673476
TMBIM1	transmembrane BAX inhibitor motif containing 1, transcript variant 8	64114	-1.42937	-0.720902	0	-0.531725
FXYD6	FXYD domain containing ion transport regulator 6, transcript variant 2	53826	0	-0.720628	0	0
LHFPL2	LHFPL tetraspan subfamily member 2	10184	-0.758256	-0.720085	-0.601074	-0.652802
NCOA3	nuclear receptor coactivator 3, transcript variant 4	8202	-2.36849	-0.719938	0	-0.763935
EHBP1	EH domain binding protein 1, transcript variant 3	23301	0	-0.719559	0	0
NBR1	NBR1, autophagy cargo receptor, transcript variant X3	4077	-1.1932	-0.718433	-0.786691	-0.876455
TKT	transketolase, transcript variant 2	7086	-1.4757	-0.718421	0	-0.728592
PSKH1	protein serine kinase H1	5681	-1.62726	-0.718193	-1.00233	-0.774921
CASK	calcium/calmodulin dependent serine protein kinase, transcript variant X6	8573	0	-0.718072	-1.0343	-1.07428
ALDH18A1	aldehyde dehydrogenase 18 family member A1, transcript variant 10	5832	0	-0.717812	0	-0.765069
ARRB1	arrestin beta 1, transcript variant 2	408	-1.52166	-0.717772	0	-0.826699
ICE1	interactor of little elongation complex ELL subunit 1	23379	-1.34549	-0.717742	-0.674272	-0.721707
APOBEC3G	apolipoprotein B mRNA editing enzyme catalytic subunit 3G, transcript variant X1	60489	0	-0.716754	0	-0.899066
KEAP1	kelch like ECH associated protein 1, transcript variant 1	9817	-0.738007	-0.716629	0	-0.875619
CYB5RL	cytochrome b5 reductase like, transcript variant 2	606495	0	-0.71616	0	0
SEC24D	SEC24 homolog D, COPII coat complex component, transcript variant X2	9871	-1.12394	-0.716087	-0.74852	-0.970025
SRPK1	SRSF protein kinase 1, transcript variant 1	6732	-0.612275	-0.715745	0	-0.674539
NMT1	N-myristoyltransferase 1	4836	-0.800628	-0.71569	0	-0.712117
KLHDC10	kelch domain containing 10	23008	-0.918171	-0.714992	-0.579575	-0.69494
AGBL5	ATP/GTP binding protein like 5, transcript variant 5	60509	0	-0.71487	-0.922176	-1.16532
KCTD21	potassium channel tetramerization domain containing 21, transcript variant X1	283219	0	-0.714099	0	0
NDC1	NDC1 transmembrane nucleoporin, transcript variant 3	55706	-0.844571	-0.713855	0	-0.725984
DCTPP1	dCTP pyrophosphatase 1, transcript variant 1	79077	-0.869629	-0.713455	0	-1.00522
SND1	staphylococcal nuclease and tudor domain containing 1	27044	-1.11533	-0.713429	0	-0.864023
RNF41	ring finger protein 41, transcript variant 3	10193	-0.888405	-0.712636	0	-0.71134
APEH	acylaminoacyl-peptide hydrolase, transcript variant X15	327	-0.976743	-0.712492	0	-0.809979
FAM208A	family with sequence similarity 208 member A, transcript variant X1	23272	-0.659689	-0.71172	-0.875386	-1.0441
PBXIP1	PBX homeobox interacting protein 1, transcript variant 3	57326	0	-0.710669	0	-0.766724
SMARCA2	SWI/SNF related, matrix associated, actin dependent regulator of chromatin, subfamily a, member 2, transcript variant 1	6595	-1.31562	-0.710021	-0.934656	-0.907445
TBC1D9	TBC1 domain family member 9	23158	-0.921976	-0.709965	-0.782035	-0.771544
DPY19L1	dpy-19 like C-mannosyltransferase 1	23333	-1.73468	-0.70967	-0.853574	-0.932334
FADD	Fas associated via death domain	8772	-1.36217	-0.709194	0	-1.05491
PREB	prolactin regulatory element binding, transcript variant 2	10113	-0.816682	-0.709051	0	-0.640586
DPAGT1	dolichyl-phosphate N-acetylglucosaminephosphotransferase 1	1798	0	-0.709006	0	-0.461894
ATE1	arginyltransferase 1, transcript variant 6	11101	-1.00239	-0.708831	-0.81431	-0.839478
ZNF234	zinc finger protein 234, transcript variant X5	10780	0	-0.708188	0	0
CAD	carbamoyl-phosphate synthetase 2, aspartate transcarbamylase, and dihydroorotase, transcript variant 1	790	-0.814346	-0.70774	-0.858746	-0.754785
ARHGAP25	Rho GTPase activating protein 25, transcript variant X6	9938	0	-0.707185	0	-0.659466
RASSF2	Ras association domain family member 2, transcript variant X9	9770	-0.92697	-0.707107	0	-0.751643
TMTC3	transmembrane and tetratricopeptide repeat containing 3	160418	0	-0.70686	0	-1.14789
BTN2A2	butyrophilin subfamily 2 member A2, transcript variant X12	10385	0	-0.706751	0	0
DCP1A	decapping mRNA 1A, transcript variant 5	55802	0	-0.706391	0	-0.594565
ZNF616	zinc finger protein 616, transcript variant 1	90317	0	-0.706197	0	0
DCAF10	DDB1 and CUL4 associated factor 10, transcript variant 2	79269	0	-0.705676	-0.577135	-0.622818
SPG11	SPG11, spatacsin vesicle trafficking associated, transcript variant X2	80208	-0.840499	-0.705611	-0.579241	-0.651384
SP110	SP110 nuclear body protein, transcript variant X9	3431	0	-0.705569	0	-1.03709
DYNLL2	dynein light chain LC8-type 2	140735	-1.77368	-0.705437	-0.723866	-0.865538
GXYLT1	glucoside xylosyltransferase 1, transcript variant 2	283464	-1.36449	-0.705391	0	-0.75069
SLC43A3	solute carrier family 43 member 3, transcript variant 4	29015	0	-0.705042	0	0
FNDC3B	fibronectin type III domain containing 3B, transcript variant 1	64778	-1.48522	-0.704213	0	-0.565524
ZNF281	zinc finger protein 281, transcript variant 1	23528	-0.996067	-0.703997	0	-0.939676
RNF111	ring finger protein 111, transcript variant 5	54778	-0.781226	-0.702187	0	-0.597279
RNF20	ring finger protein 20	56254	-1.41526	-0.701358	-0.957548	-1.00147
TMEM184B	transmembrane protein 184B, transcript variant 1	25829	-1.08539	-0.70135	0	-0.580927
STXBP1	syntaxin binding protein 1, transcript variant 1	6812	-2.0065	-0.700729	0	-1.03331
PSMA5	proteasome subunit alpha 5, transcript variant 4	5686	0	-0.700403	0	-0.812435
ACBD5	acyl-CoA binding domain containing 5, transcript variant 10	91452	-1.10814	-0.700312	-0.807887	-0.842879
ATP5F1A	ATP synthase F1 subunit alpha, transcript variant 1	498	-1.06198	-0.699817	-0.638945	-0.712071
PIGV	phosphatidylinositol glycan anchor biosynthesis class V, transcript variant 2	55650	0	-0.699577	0	-0.874626
UBE2R2	ubiquitin conjugating enzyme E2 R2, transcript variant X2	54926	-0.953443	-0.69956	0	-0.760686
EEF1A1	eukaryotic translation elongation factor 1 alpha 1	1915	0	-0.699136	0	-0.901833
KIF1C	kinesin family member 1C	10749	-1.41282	-0.698289	0	-0.665497
LOC112268013	uncharacterized LOC112268013	112268013	-2.69236	-0.698256	-1.19129	0
MSN	moesin, transcript variant X2	4478	-1.3521	-0.697901	0	-0.776759
ASCC1	activating signal cointegrator 1 complex subunit 1, transcript variant 5	51008	0	-0.696714	0	-1.04247
LNX2	ligand of numb-protein X 2, transcript variant X1	222484	-1.29454	-0.696102	0	-0.947583
LANCL1	LanC like 1, transcript variant 3	10314	-1.10018	-0.695548	0	-1.05596
CAMK1D	calcium/calmodulin dependent protein kinase ID, transcript variant X2	57118	-1.48069	-0.695536	0	-0.871459
RAD50	RAD50 double strand break repair protein	10111	-1.25328	-0.695508	-0.946295	-1.06339
GTF2H1	general transcription factor IIH subunit 1, transcript variant 2	2965	0	-0.695289	-0.591868	-0.70696
SIN3A	SIN3 transcription regulator family member A, transcript variant X2	25942	-0.553946	-0.69483	0	-0.51181
SMARCA5	SWI/SNF related, matrix associated, actin dependent regulator of chromatin, subfamily a, member 5	8467	-1.14409	-0.69473	-0.733035	-0.870854
CDK12	cyclin dependent kinase 12, transcript variant X6	51755	-1.20776	-0.694469	-0.862619	-0.624368
TGFBRAP1	transforming growth factor beta receptor associated protein 1, transcript variant 3	9392	-0.978795	-0.693942	-0.59937	-0.646578
GINS1	GINS complex subunit 1, transcript variant X3	9837	0	-0.692144	0	0
THAP5	THAP domain containing 5, transcript variant 5	168451	0	-0.69028	0	-0.981778
CPT1A	carnitine palmitoyltransferase 1A, transcript variant 2	1374	-1.0574	-0.690263	0	-1.0746
TSPAN17	tetraspanin 17, transcript variant 1	26262	-1.18285	-0.690186	0	-0.625213
ACTN1	actinin alpha 1, transcript variant 3	87	-2.39038	-0.689959	0	-0.787973
NCSTN	nicastrin, transcript variant 2	23385	-1.53615	-0.689644	0	-0.602133
SLC30A5	solute carrier family 30 member 5, transcript variant 1	64924	0	-0.688934	-0.630176	-0.737998
IQGAP1	IQ motif containing GTPase activating protein 1	8826	-1.48256	-0.688416	0	-0.756697
ORMDL3	ORMDL sphingolipid biosynthesis regulator 3, transcript variant 3	94103	0	-0.688161	0	0
RAB6D	RAB6D, member RAS oncogene family	150786	0	-0.687874	0	0
DGCR2	DiGeorge syndrome critical region gene 2, transcript variant 3	9993	-1.19728	-0.687665	0	-0.803569
ZKSCAN1	zinc finger with KRAB and SCAN domains 1, transcript variant 4	7586	-0.683146	-0.686547	0	-0.645193
DAP	death associated protein, transcript variant 1	1611	-1.57252	-0.686228	0	-0.822749
ZDHHC7	zinc finger DHHC-type containing 7, transcript variant 2	55625	0	-0.685964	0	-0.351632
DHX33	DEAH-box helicase 33, transcript variant 2	56919	0	-0.685413	0	-0.549882
PTPA	protein phosphatase 2 phosphatase activator, transcript variant 3	5524	-1.2464	-0.685035	0	-0.687696
RDH11	retinol dehydrogenase 11, transcript variant 2	51109	-1.4179	-0.684934	0	-0.450716
AKR1B1	aldo-keto reductase family 1 member B, transcript variant 2	231	0	-0.684903	0	-0.422447
LCLAT1	lysocardiolipin acyltransferase 1, transcript variant 1	253558	0.989334	-0.684752	0	0
STARD7	StAR related lipid transfer domain containing 7	56910	-1.05159	-0.684584	-0.748756	-0.857813
SOAT1	sterol O-acyltransferase 1, transcript variant 1	6646	-1.35405	-0.684571	-0.747713	-0.636835
PI4KA	phosphatidylinositol 4-kinase alpha, transcript variant X1	5297	-1.73832	-0.684432	0	-0.655919
GGCX	gamma-glutamyl carboxylase, transcript variant 2	2677	0	-0.684312	0	-0.645334
ZCCHC11	zinc finger CCHC-type containing 11, transcript variant X25	23318	0	-0.684273	-0.560302	-0.671299
TGFA	transforming growth factor alpha, transcript variant 2	7039	-1.86001	-0.684172	0	-0.880031
HK1	hexokinase 1, transcript variant X1	3098	-1.3081	-0.684063	0	-0.71686
DOCK11	dedicator of cytokinesis 11, transcript variant X1	139818	-1.43609	-0.683903	-0.582019	-0.889439
TMEM59	transmembrane protein 59, transcript variant 7	9528	-0.901007	-0.683816	0	-0.741447
LPCAT3	lysophosphatidylcholine acyltransferase 3	10162	-1.49173	-0.682954	0	-0.427186
BRCA2	BRCA2, DNA repair associated	675	0	-0.682885	-1.16506	-0.791797
COPS4	COP9 signalosome subunit 4, transcript variant 3	51138	0	-0.682432	0	-0.727364
TRMT10B	tRNA methyltransferase 10B, transcript variant X12	158234	0.833689	-0.680805	0	-0.622674
UBB	ubiquitin B, transcript variant 2	7314	0	-0.680671	0	-0.582297
HYAL3	hyaluronoglucosaminidase 3, transcript variant 4	8372	0	-0.680476	0	-0.75724
C9orf64	chromosome 9 open reading frame 64, transcript variant 2	84267	-0.897048	-0.680008	0	-0.867646
PSMB7	proteasome subunit beta 7	5695	-1.08245	-0.679899	0	-0.62409
MACF1	microtubule-actin crosslinking factor 1	23499	-1.4756	-0.67988	0	-0.730449
HSDL2	hydroxysteroid dehydrogenase like 2, transcript variant 1	84263	-0.54858	-0.679635	0	-0.811292
ZNF777	zinc finger protein 777	27153	-1.23077	-0.679423	0	-0.691716
MEX3C	mex-3 RNA binding family member C	51320	-1.07046	-0.678963	-0.527293	-0.683669
TBCCD1	TBCC domain containing 1, transcript variant 3	55171	-1.01634	-0.678712	0	-0.629298
MAP2K6	mitogen-activated protein kinase kinase 6, transcript variant 1	5608	-3.33866	-0.677888	-1.32666	-0.831036
RNF26	ring finger protein 26	79102	-1.56618	-0.677407	0	-1.21139
FRG1BP	FSHD region gene 1 family member B, pseudogene, transcript variant 1	284802	-1.71305	-0.676918	-0.970858	-0.941924
CPQ	carboxypeptidase Q	10404	-0.697812	-0.676685	0	-0.508786
SLC35B2	solute carrier family 35 member B2, transcript variant 4	347734	0	-0.676588	0	-0.445071
ATP8A1	ATPase phospholipid transporting 8A1, transcript variant X5	10396	0	-0.676239	0	0
GPR141	G protein-coupled receptor 141, transcript variant X1	353345	-0.899434	-0.675947	0	-0.932347
TMEM63A	transmembrane protein 63A, transcript variant X3	9725	0	-0.675163	0	-0.410673
AQR	aquarius intron-binding spliceosomal factor	9716	-0.918014	-0.675038	-0.739513	-0.677533
MIA3	MIA family member 3, ER export factor, transcript variant 5	375056	-0.887564	-0.674938	-0.696227	-0.799543
CAB39L	calcium binding protein 39 like, transcript variant X4	81617	0	-0.674891	0	0
DDOST	dolichyl-diphosphooligosaccharide--protein glycosyltransferase non-catalytic subunit	1650	-1.52871	-0.674582	0	-0.649115
PTPRA	protein tyrosine phosphatase, receptor type A, transcript variant 1	5786	-1.26611	-0.674513	0	-0.784438
LARS2	leucyl-tRNA synthetase 2, mitochondrial, transcript variant X1	23395	-1.33913	-0.674513	-0.644504	-1.06395
SLC37A1	solute carrier family 37 member 1, transcript variant 2	54020	0	-0.674161	0	-0.766227
ARHGEF18	Rho/Rac guanine nucleotide exchange factor 18, transcript variant X6	23370	-1.05849	-0.674012	-0.645474	-1.08975
DOCK2	dedicator of cytokinesis 2	1794	-1.27254	-0.673316	0	-0.620851
PPM1D	protein phosphatase, Mg2+/Mn2+ dependent 1D	8493	0	-0.671996	0	-0.848621
NF1	neurofibromin 1, transcript variant 1	4763	-1.0373	-0.671573	0	-0.577696
ZBTB6	zinc finger and BTB domain containing 6	10773	0	-0.671125	-0.923796	-1.17009
SLC25A20	solute carrier family 25 member 20	788	-0.693239	-0.671119	-0.741961	-0.512362
WASHC5	WASH complex subunit 5, transcript variant 2	9897	-1.42697	-0.67097	-0.793184	-0.7094
BCR	BCR, RhoGEF and GTPase activating protein, transcript variant 1	613	-1.09831	-0.670766	0	-0.97208
LRIF1	ligand dependent nuclear receptor interacting factor 1, transcript variant X4	55791	0	-0.670714	0	-0.730642
LRRC8D	leucine rich repeat containing 8 VRAC subunit D, transcript variant 1	55144	0	-0.670548	0	-0.885439
KLHL8	kelch like family member 8, transcript variant 5	57563	-1.17735	-0.670461	0	-0.620601
MYO5A	myosin VA, transcript variant 2	4644	-0.992851	-0.670226	-0.581594	-0.736092
IFI35	interferon induced protein 35, transcript variant 1	3430	0	-0.669854	0	-0.700208
NEK6	NIMA related kinase 6, transcript variant 3	10783	-1.39404	-0.66971	0	-0.705662
TRMT61B	tRNA methyltransferase 61B, transcript variant X7	55006	0	-0.669687	0	-0.904708
BRPF3	bromodomain and PHD finger containing 3	27154	-0.863034	-0.669575	0	-0.572575
TPR	translocated promoter region, nuclear basket protein	7175	-1.26095	-0.669173	-0.514428	-0.590493
GTF2E1	general transcription factor IIE subunit 1	2960	0	-0.667511	0	-0.817749
CHUK	conserved helix-loop-helix ubiquitous kinase, transcript variant 2	1147	-0.791645	-0.667431	-0.657208	-0.836982
STAU1	staufen double-stranded RNA binding protein 1, transcript variant T7	6780	-0.905213	-0.667249	-0.561008	-0.739274
NCOA7	nuclear receptor coactivator 7, transcript variant X11	135112	-0.853855	-0.666447	-0.972358	-0.777818
RPSAP58	ribosomal protein SA pseudogene 58, transcript variant 4	388524	0	-0.665759	0	-0.785382
USP37	ubiquitin specific peptidase 37	57695	0	-0.664002	0	-0.505228
C6orf106	chromosome 6 open reading frame 106, transcript variant 2	64771	-1.03093	-0.664002	0	-0.871145
TOR4A	torsin family 4 member A	54863	0	-0.663304	0	-0.697552
NDUFAF1	NADH:ubiquinone oxidoreductase complex assembly factor 1, transcript variant 1	51103	0	-0.662733	0	-0.905683
MAPK13	mitogen-activated protein kinase 13, transcript variant 1	5603	0	-0.662662	0	-0.401773
LINC01857	long intergenic non-protein coding RNA 1857, transcript variant 1	102724714	0	-0.662617	0	-0.514759
SCAI	suppressor of cancer cell invasion, transcript variant 2	286205	0	-0.661716	-1.07954	0
ISG20L2	interferon stimulated exonuclease gene 20 like 2	81875	-0.986651	-0.661642	-0.59649	-0.685079
TRAPPC8	trafficking protein particle complex 8	22878	-0.988012	-0.661577	-0.850509	-0.998328
POGK	pogo transposable element derived with KRAB domain, transcript variant 1	57645	-1.7998	-0.661185	-0.750219	-0.692599
ADGRE2	adhesion G protein-coupled receptor E2, transcript variant 1	30817	-1.67959	-0.661049	0	-0.393374
AHCYL1	adenosylhomocysteinase like 1, transcript variant 2	10768	-0.67746	-0.660585	0	-0.614039
LOC100129034	uncharacterized LOC100129034	100129034	-1.57123	-0.660318	0	-0.793396
PIK3C3	phosphatidylinositol 3-kinase catalytic subunit type 3, transcript variant 1	5289	-0.629659	-0.660295	-0.612207	-0.785943
ZNF319	zinc finger protein 319	57567	-1.19862	-0.660252	0	0
RAB3GAP2	RAB3 GTPase activating non-catalytic protein subunit 2	25782	-0.894019	-0.659262	-0.555658	-0.66364
FBXO45	F-box protein 45	200933	-0.948993	-0.659174	0	-0.777266
NPEPPS	aminopeptidase puromycin sensitive, transcript variant X2	9520	-1.76112	-0.658831	0	-0.678133
MPZL1	myelin protein zero like 1, transcript variant 1	9019	0	-0.657941	0	-0.701038
EMC1	ER membrane protein complex subunit 1, transcript variant 4	23065	-1.21188	-0.657873	0	-0.7542
AKAP5	A-kinase anchoring protein 5	9495	-3.9225	-0.657663	-0.955796	-0.872396
LIN54	lin-54 DREAM MuvB core complex component, transcript variant 2	132660	-0.901813	-0.657613	0	-0.633316
RNF125	ring finger protein 125	54941	-0.779463	-0.657532	0	-0.999279
DNAL1	dynein axonemal light chain 1, transcript variant 2	83544	0	-0.657199	0	0
CTDSPL2	CTD small phosphatase like 2, transcript variant X3	51496	-0.97835	-0.657147	0	-0.821085
HAT1	histone acetyltransferase 1, transcript variant X1	8520	-1.11927	-0.656923	-0.63567	-0.949462
RNF185	ring finger protein 185, transcript variant 4	91445	-0.637681	-0.656702	0	-0.690127
ACOX1	acyl-CoA oxidase 1, transcript variant 1	51	-0.883654	-0.656524	0	-0.722717
ZNF200	zinc finger protein 200, transcript variant X2	7752	0	-0.656125	0	-1.19716
SHPRH	SNF2 histone linker PHD RING helicase, transcript variant X3	257218	-2.22572	-0.655895	-1.21729	-1.22898
TTC37	tetratricopeptide repeat domain 37	9652	-1.24384	-0.655362	-0.638857	-0.889872
SEC23B	Sec23 homolog B, coat complex II component, transcript variant 2	10483	-1.01998	-0.655032	-0.738792	-0.838007
YME1L1	YME1 like 1 ATPase, transcript variant 4	10730	-0.919839	-0.65463	0	-0.643252
UROD	uroporphyrinogen decarboxylase, transcript variant 2	7389	0	-0.65429	0	-0.452003
DDX23	DEAD-box helicase 23	9416	-0.541139	-0.65404	0	-0.623522
GDI2	GDP dissociation inhibitor 2, transcript variant X1	2665	-1.69718	-0.653854	0	-1.02882
TNPO1	transportin 1, transcript variant 1	3842	-1.28798	-0.653704	-0.688442	-0.739529
BRD3	bromodomain containing 3	8019	-0.852158	-0.653186	0	-0.9378
SNX30	sorting nexin family member 30, transcript variant X3	401548	-1.8996	-0.653037	-0.752228	-0.733484
TIRAP	TIR domain containing adaptor protein, transcript variant 3	114609	-1.31606	-0.652745	-1.05235	-1.01134
ARHGAP1	Rho GTPase activating protein 1	392	-1.57877	-0.652327	0	-0.612886
TMEM135	transmembrane protein 135, transcript variant 1	65084	-1.0506	-0.652092	0	0
MICALL1	MICAL like 1	85377	-1.31492	-0.651912	0	-0.616534
RDX	radixin, transcript variant 2	5962	-1.02718	-0.651789	-0.542004	-0.65277
EIF1AD	eukaryotic translation initiation factor 1A domain containing, transcript variant 7	84285	0	-0.651596	0	-0.521507
THAP12	THAP domain containing 12, transcript variant 1	5612	-1.26168	-0.651422	0	-0.66396
GFM1	G elongation factor mitochondrial 1, transcript variant X1	85476	-1.40528	-0.651219	-0.879442	-0.54941
MINDY1	MINDY lysine 48 deubiquitinase 1, transcript variant X4	55793	-1.65875	-0.651147	0	-0.699229
ZNF646	zinc finger protein 646, transcript variant X1	9726	-1.21691	-0.650529	0	-0.725839
RALGAPA2	Ral GTPase activating protein catalytic alpha subunit 2, transcript variant X1	57186	0	-0.650282	0	-1.11541
UBQLN1	ubiquilin 1, transcript variant 2	29979	-1.0214	-0.649841	0	-0.717733
P4HB	prolyl 4-hydroxylase subunit beta	5034	-1.03029	-0.649584	0	-0.732345
EXOC7	exocyst complex component 7, transcript variant 2	23265	-1.05678	-0.648946	-0.484996	-0.658765
ECM1	extracellular matrix protein 1, transcript variant 1	1893	0	-0.648888	0	-0.693723
MFN1	mitofusin 1	55669	-1.1073	-0.648815	-0.606044	-0.643657
SYK	spleen associated tyrosine kinase, transcript variant 1	6850	-1.00994	-0.64847	-0.795445	-0.742049
PCF11	PCF11 cleavage and polyadenylation factor subunit, transcript variant X1	51585	0	-0.648146	0	-0.70346
MAML2	mastermind like transcriptional coactivator 2	84441	-1.18033	-0.647693	0	-0.649084
TAOK2	TAO kinase 2, transcript variant 2	9344	-1.21741	-0.647176	0	-0.690675
FIG4	FIG4 phosphoinositide 5-phosphatase	9896	-0.988712	-0.647148	-0.879238	-0.865345
MSH2	mutS homolog 2, transcript variant 1	4436	0	-0.646912	0	-0.861502
CIZ1	CDKN1A interacting zinc finger protein 1, transcript variant 2	25792	-1.03021	-0.646692	0	-0.610452
CCNI	cyclin I, transcript variant 4	10983	-2.10787	-0.646418	0	-0.849039
SHMT2	serine hydroxymethyltransferase 2, transcript variant 1	6472	-1.39741	-0.646328	0	-0.480401
NLRC4	NLR family CARD domain containing 4, transcript variant 4	58484	-0.842623	-0.646279	0	-0.960667
VPS41	VPS41, HOPS complex subunit, transcript variant X1	27072	-1.23126	-0.646238	-0.539395	-0.692645
RRAGC	Ras related GTP binding C, transcript variant 2	64121	-0.765919	-0.645603	0	-0.704496
TRIM68	tripartite motif containing 68, transcript variant 2	55128	-0.953716	-0.645344	-0.989691	-0.702431
OSBP	oxysterol binding protein	5007	-0.71206	-0.644903	0	-0.566509
PCM1	pericentriolar material 1, transcript variant X1	5108	-1.6041	-0.644568	-0.985171	-0.567291
USP11	ubiquitin specific peptidase 11	8237	0	-0.644405	0	0
DSTYK	dual serine/threonine and tyrosine protein kinase, transcript variant X1	25778	-1.11552	-0.644337	0	-0.616806
SCYL3	SCY1 like pseudokinase 3, transcript variant 1	57147	0	-0.642954	0	-0.818625
KYAT3	kynurenine aminotransferase 3, transcript variant 9	56267	0	-0.642538	0	-1.00504
TSHZ1	teashirt zinc finger homeobox 1, transcript variant 2	10194	0	-0.641569	0	-0.897157
WNK1	WNK lysine deficient protein kinase 1, transcript variant X1	65125	-1.73784	-0.641041	-0.827074	-0.816866
KPNA6	karyopherin subunit alpha 6	23633	-0.99026	-0.640887	0	-0.667533
STT3A	STT3A, catalytic subunit of the oligosaccharyltransferase complex, transcript variant 1	3703	-1.12203	-0.640618	0	-0.696036
NME6	NME/NM23 nucleoside diphosphate kinase 6, transcript variant X2	10201	0	-0.639787	0	-0.638209
LBR	lamin B receptor, transcript variant 2	3930	-1.66793	-0.639572	0	-0.706986
UTRN	utrophin, transcript variant X6	7402	-0.836803	-0.639419	0	-0.709812
XRCC5	X-ray repair cross complementing 5	7520	-0.875277	-0.638937	-0.585603	-0.800985
ITGB2	integrin subunit beta 2, transcript variant X1	3689	-1.76995	-0.638794	0	-0.689378
CCT3	chaperonin containing TCP1 subunit 3, transcript variant 3	7203	-0.616762	-0.63868	0	-0.670997
NSD3	nuclear receptor binding SET domain protein 3, transcript variant long	54904	-1.0441	-0.638373	-0.779937	-0.828677
ATL1	atlastin GTPase 1, transcript variant 3	51062	-1.79333	-0.637697	0	-0.733574
ITSN1	intersectin 1, transcript variant 5	6453	-1.52644	-0.637487	0	0
WAPL	WAPL cohesin release factor, transcript variant X2	23063	-0.911916	-0.637436	-0.638084	-0.775296
PIGK	phosphatidylinositol glycan anchor biosynthesis class K	10026	-1.77234	-0.637353	0	-0.913227
TSPAN4	tetraspanin 4, transcript variant 5	7106	0	-0.63698	0	0
WWP1	WW domain containing E3 ubiquitin protein ligase 1, transcript variant X1	11059	-0.641985	-0.636564	0	-0.561402
NUP133	nucleoporin 133, transcript variant X1	55746	0	-0.636475	-0.633035	-0.603051
VPS18	VPS18, CORVET/HOPS core subunit, transcript variant X3	57617	-0.866512	-0.635977	0	-0.565072
AP4E1	adaptor related protein complex 4 epsilon 1 subunit, transcript variant X2	23431	-0.646962	-0.635783	-0.761314	-0.929952
AHCYL2	adenosylhomocysteinase like 2, transcript variant 1	23382	-1.13187	-0.63548	0	-0.66328
UHRF1BP1L	UHRF1 binding protein 1 like, transcript variant X1	23074	-1.38355	-0.635453	-0.621661	-0.684982
BCAS3	BCAS3, microtubule associated cell migration factor, transcript variant 6	54828	0	-0.635377	0	-0.717466
NAA30	N(alpha)-acetyltransferase 30, NatC catalytic subunit	122830	-0.970899	-0.635327	0	-0.772279
FMNL2	formin like 2, transcript variant X3	114793	-1.07172	-0.634129	0	-0.425095
SUPT16H	SPT16 homolog, facilitates chromatin remodeling subunit	11198	-0.667323	-0.634103	-0.686006	-0.729962
KIF13A	kinesin family member 13A, transcript variant 4	63971	-0.721962	-0.633661	-0.863771	-0.546685
PRICKLE3	prickle planar cell polarity protein 3, transcript variant 1	4007	-0.918568	-0.633626	0	0
SOS1	SOS Ras/Rac guanine nucleotide exchange factor 1	6654	0	-0.633573	0	-0.674606
SGPL1	sphingosine-1-phosphate lyase 1, transcript variant X2	8879	-1.90904	-0.633462	-0.607682	-0.708421
SCPEP1	serine carboxypeptidase 1	59342	-1.3052	-0.6332	0	-0.515713
KIAA0040	KIAA0040, transcript variant X6	9674	-1.37149	-0.633196	0	-0.822748
UBR3	ubiquitin protein ligase E3 component n-recognin 3 (putative), transcript variant X2	130507	-1.67167	-0.63275	-0.686553	-0.50981
NUP205	nucleoporin 205, transcript variant 2	23165	-0.851415	-0.632555	0	-0.601442
VRK2	vaccinia related kinase 2, transcript variant 8	7444	0	-0.632545	0	-0.731419
PAFAH2	platelet activating factor acetylhydrolase 2, transcript variant X2	5051	-0.762596	-0.632272	0	0
ZXDB	zinc finger, X-linked, duplicated B	158586	-1.5584	-0.63227	0	-0.664068
EDC3	enhancer of mRNA decapping 3, transcript variant 5	80153	0	-0.632177	0	-0.845287
EMC3	ER membrane protein complex subunit 3, transcript variant 1	55831	-0.733077	-0.631636	0	-0.750243
CLPX	caseinolytic mitochondrial matrix peptidase chaperone subunit, transcript variant 2	10845	-0.771828	-0.631321	-0.580253	-0.54881
FCF1	FCF1, rRNA-processing protein, transcript variant X1	51077	0	-0.631226	0	-0.855597
TBC1D14	TBC1 domain family member 14, transcript variant 2	57533	-1.9058	-0.631113	-1.34267	-0.736768
MBTPS1	membrane bound transcription factor peptidase, site 1	8720	-0.81827	-0.630789	0	-0.801392
TECPR2	tectonin beta-propeller repeat containing 2, transcript variant 1	9895	0	-0.63042	0	-0.717427
DTX2	deltex E3 ubiquitin ligase 2, transcript variant 1	113878	-1.81285	-0.630258	0	-0.829965
CAPRIN1	cell cycle associated protein 1, transcript variant X1	4076	-1.32696	-0.630139	-0.692099	-0.764494
IPO8	importin 8, transcript variant 1	10526	-1.00012	-0.629919	-1.00699	-0.853934
HSD17B4	hydroxysteroid 17-beta dehydrogenase 4, transcript variant 4	3295	-1.09581	-0.628714	0	-0.709957
KLHL6	kelch like family member 6	89857	-0.649808	-0.628382	0	-0.677991
CCT4	chaperonin containing TCP1 subunit 4, transcript variant 2	10575	-0.564243	-0.628323	0	-0.744133
CHAMP1	chromosome alignment maintaining phosphoprotein 1, transcript variant 1	283489	-1.41776	-0.628019	-0.751045	-0.778922
CPSF3	cleavage and polyadenylation specific factor 3, transcript variant 3	51692	-0.518977	-0.627549	0	-0.898734
GCN1	GCN1, eIF2 alpha kinase activator homolog	10985	-1.26074	-0.627513	0	-0.504946
STAT5A	signal transducer and activator of transcription 5A, transcript variant 2	6776	0	-0.627427	0	-0.353893
SF3A1	splicing factor 3a subunit 1	10291	-1.149	-0.627103	0	-0.775703
RNF19B	ring finger protein 19B, transcript variant X1	127544	-1.4151	-0.626881	0	-0.575762
CUL1	cullin 1, transcript variant X3	8454	-0.442657	-0.626874	0	-0.555424
TRIM16	tripartite motif containing 16, transcript variant 4	10626	0	-0.626812	0	-0.939551
ELOVL1	ELOVL fatty acid elongase 1, transcript variant 4	64834	-0.731878	-0.626795	0	-0.728238
UGDH	UDP-glucose 6-dehydrogenase, transcript variant 2	7358	0	-0.626649	0	-0.514986
NIPA1	NIPA magnesium transporter 1, transcript variant 2	123606	-1.39266	-0.626417	0	-0.752417
PDZD8	PDZ domain containing 8	118987	-1.68641	-0.626307	0	-1.27023
CEP104	centrosomal protein 104	9731	-1.24972	-0.626137	-0.791026	-1.19559
PTGR1	prostaglandin reductase 1, transcript variant 3	22949	0	-0.626068	0	-0.850393
CHD8	chromodomain helicase DNA binding protein 8, transcript variant 2	57680	-1.11934	-0.626043	-0.774191	-0.769016
FOXN3	forkhead box N3, transcript variant 1	1112	-0.914743	-0.62572	0	-0.85917
PRUNE1	prune exopolyphosphatase 1, transcript variant 1	58497	0	-0.625605	0	-0.806132
RUNDC1	RUN domain containing 1, transcript variant X1	146923	-1.07751	-0.625453	0	0
CASP4	caspase 4, transcript variant X2	837	0	-0.624762	0	0
DLD	dihydrolipoamide dehydrogenase, transcript variant 1	1738	-0.90035	-0.623819	0	-0.843761
METTL4	methyltransferase like 4, transcript variant 2	64863	0	-0.621873	0	-0.830543
MED16	mediator complex subunit 16, transcript variant X2	10025	-1.00583	-0.621553	0	-0.952476
TRPV2	transient receptor potential cation channel subfamily V member 2	51393	-1.41658	-0.621377	0	-0.484062
CREBL2	cAMP responsive element binding protein like 2	1389	-1.23203	-0.620961	0	-0.755453
SLC39A1	solute carrier family 39 member 1, transcript variant 5	27173	-1.38694	-0.620784	0	-0.542199
AP2M1	adaptor related protein complex 2 mu 1 subunit, transcript variant 3	1173	-1.54023	-0.620496	0	-0.476899
PALB2	partner and localizer of BRCA2	79728	-0.76483	-0.62018	-0.701835	-0.950801
IPO5	importin 5, transcript variant X4	3843	-0.961919	-0.619836	-0.536418	-0.795682
PDXP	pyridoxal phosphatase	57026	0	-0.619699	0	-0.599286
VIRMA	vir like m6A methyltransferase associated, transcript variant 1	25962	-0.616885	-0.619443	-0.74604	-0.693821
DYM	dymeclin, transcript variant 3	54808	-0.672491	-0.61937	0	-0.791779
CD46	CD46 molecule, transcript variant a	4179	-1.54701	-0.619191	-0.664947	-0.575759
HACD4	3-hydroxyacyl-CoA dehydratase 4, transcript variant X1	401494	0	-0.618982	-0.826515	0
C17orf51	chromosome 17 open reading frame 51, transcript variant X2	339263	-1.00295	-0.617952	0	0
FBXL14	F-box and leucine rich repeat protein 14, transcript variant X1	144699	0	-0.61743	0	-0.680749
PGK1	phosphoglycerate kinase 1	5230	-1.45869	-0.617346	0	-0.637775
ACAD9	acyl-CoA dehydrogenase family member 9, transcript variant 2	28976	-1.65094	-0.616707	0	0
YLPM1	YLP motif containing 1, transcript variant X2	56252	-1.37332	-0.616622	-0.886049	-0.706699
PHLPP2	PH domain and leucine rich repeat protein phosphatase 2, transcript variant 1	23035	-0.872802	-0.616429	0	0
ARCN1	archain 1, transcript variant 1	372	-1.1756	-0.61556	-0.520499	-0.7183
NUDT2	nudix hydrolase 2, transcript variant 1	318	0	-0.615555	0	-0.576401
DOCK4	dedicator of cytokinesis 4	9732	0	-0.615247	0	-0.750619
ZNF12	zinc finger protein 12, transcript variant 2	7559	-0.49452	-0.614896	0	-0.698778
RALGAPB	Ral GTPase activating protein non-catalytic beta subunit, transcript variant 1	57148	-0.946985	-0.614825	-0.49785	-0.568162
MIGA1	mitoguardin 1, transcript variant 2	374986	-0.629631	-0.614725	-0.675573	-0.498365
ZC3HAV1	zinc finger CCCH-type containing, antiviral 1, transcript variant X1	56829	0.633799	-0.614603	0	-0.709961
AP3M1	adaptor related protein complex 3 mu 1 subunit, transcript variant X2	26985	-1.13396	-0.614276	-0.725492	-0.659848
TALDO1	transaldolase 1	6888	0	-0.61411	0	-0.705658
NOTCH2	notch 2, transcript variant 1	4853	-1.20828	-0.614025	0	-0.510153
AASDH	aminoadipate-semialdehyde dehydrogenase, transcript variant X4	132949	0	-0.613865	-0.660799	-1.02686
CEBPZ	CCAAT enhancer binding protein zeta	10153	-1.23045	-0.61377	-0.71317	-0.946768
PTBP1	polypyrimidine tract binding protein 1, transcript variant 1	5725	-2.36087	-0.613652	0	-0.608672
DSTNP2	destrin, actin depolymerizing factor pseudogene 2	171220	0	-0.61319	0	-0.859927
EIF4B	eukaryotic translation initiation factor 4B, transcript variant 1	1975	-0.642525	-0.612797	-0.612692	-0.653801
CLASP2	cytoplasmic linker associated protein 2, transcript variant X27	23122	-0.681359	-0.612698	0	-0.59573
PIGB	phosphatidylinositol glycan anchor biosynthesis class B	9488	0	-0.612342	0	0
PREP	prolyl endopeptidase	5550	-1.15459	-0.61227	-0.742537	-0.82129
HPS3	HPS3, biogenesis of lysosomal organelles complex 2 subunit 1, transcript variant 1	84343	-2.12554	-0.612123	0	-0.671124
ATIC	5-aminoimidazole-4-carboxamide ribonucleotide formyltransferase/IMP cyclohydrolase	471	-1.07942	-0.611011	0	-0.611955
VCPIP1	valosin containing protein interacting protein 1	80124	-1.18584	-0.610639	-0.929308	-0.726962
FNDC3A	fibronectin type III domain containing 3A, transcript variant X1	22862	-0.881423	-0.610262	0	-0.641043
RPN1	ribophorin I	6184	-0.899035	-0.610057	0	-0.631743
EP300	E1A binding protein p300, transcript variant X1	2033	-1.43256	-0.60937	0	-0.622149
DDB1	damage specific DNA binding protein 1	1642	-1.02761	-0.609356	0	-0.650581
UBXN2B	UBX domain protein 2B, transcript variant 1	137886	-1.60313	-0.609222	0	-0.805601
RAB11FIP4	RAB11 family interacting protein 4, transcript variant 1	84440	-2.94451	-0.608481	0	-0.901005
STRN	striatin, transcript variant X1	6801	-1.50192	-0.60799	-0.619759	-0.729349
EXOC5	exocyst complex component 5	10640	-1.26882	-0.607864	-0.488984	-0.645154
GALK2	galactokinase 2, transcript variant 6	2585	-1.9579	-0.607747	0	-0.92759
NMNAT1	nicotinamide nucleotide adenylyltransferase 1, transcript variant 2	64802	0	-0.607482	-0.808346	-0.922547
RRM2B	ribonucleotide reductase regulatory TP53 inducible subunit M2B, transcript variant 3	50484	-1.02582	-0.60714	-0.90337	-0.774211
LMBRD1	LMBR1 domain containing 1	55788	-1.20397	-0.607092	0	-0.741375
PSMB5	proteasome subunit beta 5, transcript variant X1	5693	-0.750786	-0.606563	0	-0.768988
RPL13AP5	ribosomal protein L13a pseudogene 5	728658	0	-0.606462	0	-0.650473
PPP1R26	protein phosphatase 1 regulatory subunit 26, transcript variant X5	9858	-0.91662	-0.606448	0	-0.59654
VIPAS39	VPS33B interacting protein, apical-basolateral polarity regulator, spe-39 homolog, transcript variant X2	63894	0	-0.606401	-0.708877	-0.479865
SEC23IP	SEC23 interacting protein, transcript variant 1	11196	-0.930708	-0.606339	-0.733601	-0.761098
PLXDC2	plexin domain containing 2, transcript variant X1	84898	-1.79126	-0.606204	-0.769551	-0.696728
ZNF263	zinc finger protein 263, transcript variant X6	10127	0	-0.606039	0	0
PTPN1	protein tyrosine phosphatase, non-receptor type 1, transcript variant 1	5770	-1.01814	-0.606014	0	0
ADORA2B	adenosine A2b receptor, transcript variant X2	136	0	-0.605977	0	0
CCP110	centriolar coiled-coil protein 110, transcript variant 4	9738	0	-0.605585	-1.26778	-0.740437
CAPN1	calpain 1, transcript variant 1	823	-1.3477	-0.604905	0	-0.533583
GINS4	GINS complex subunit 4, transcript variant X1	84296	0	-0.604786	-0.798604	0
AVL9	AVL9 cell migration associated	23080	-1.10811	-0.604649	0	-0.642332
IL17RC	interleukin 17 receptor C, transcript variant 1	84818	-1.40239	-0.603895	0	-0.730804
ERI2	ERI1 exoribonuclease family member 2, transcript variant 2	112479	-1.6192	-0.603655	0	0
RBL1	RB transcriptional corepressor like 1, transcript variant 3	5933	0	-0.603647	-0.932521	-0.874334
EGLN1	egl-9 family hypoxia inducible factor 1	54583	-1.28303	-0.603577	0	-0.929265
GPHN	gephyrin, transcript variant 1	10243	0	-0.603442	0	-1.00856
CFAP97	cilia and flagella associated protein 97, transcript variant X2	57587	-0.856894	-0.602898	0	-1.08944
ZNF408	zinc finger protein 408, transcript variant 1	79797	0	-0.602643	0	0
TAPBPL	TAP binding protein like, transcript variant X5	55080	-0.890749	-0.601991	0	-0.567636
DFFA	DNA fragmentation factor subunit alpha, transcript variant 1	1676	-0.624045	-0.60162	0	-0.515899
PDIA4	protein disulfide isomerase family A member 4, transcript variant X1	9601	-1.16611	-0.601573	0	-0.633447
TNFSF13B	TNF superfamily member 13b, transcript variant X1	10673	0	-0.60157	0	-0.732048
ABHD17B	abhydrolase domain containing 17B, transcript variant 1	51104	0	-0.601344	0	0
USP28	ubiquitin specific peptidase 28, transcript variant 17	57646	-0.717561	-0.60127	0	-0.563223
LRRC59	leucine rich repeat containing 59	55379	-1.15863	-0.600858	0	-0.637267
WDR44	WD repeat domain 44, transcript variant 1	54521	-1.08491	-0.600854	0	-0.49417
TMEM254	transmembrane protein 254, transcript variant 6	80195	-1.22025	-0.60033	0	0
EFTUD2	elongation factor Tu GTP binding domain containing 2, transcript variant 2	9343	-0.790669	-0.600228	0	-0.556209
TAF13	TATA-box binding protein associated factor 13	6884	-2.44555	-0.600215	0	-1.00509
CDC23	cell division cycle 23	8697	-1.21602	-0.600003	-0.716236	-1.04473
ANKFY1	ankyrin repeat and FYVE domain containing 1, transcript variant 4	51479	-1.09222	-0.599975	-0.796528	-0.721096
NRIP1	nuclear receptor interacting protein 1, transcript variant X10	8204	-1.17255	-0.599937	0	-0.792241
MAPKAPK3	mitogen-activated protein kinase-activated protein kinase 3, transcript variant 1	7867	-1.48974	-0.599765	0	-0.646642
HINFP	histone H4 transcription factor, transcript variant 5	25988	0	-0.599092	0	0
MCM3	minichromosome maintenance complex component 3, transcript variant 2	4172	-0.863827	-0.598843	0	-0.841333
KIAA1958	KIAA1958, transcript variant 1	158405	0	-0.598833	0	0
ZNF45	zinc finger protein 45	7596	0	-0.598449	-0.70159	-1.12019
KLHL18	kelch like family member 18	23276	0	-0.598119	-0.872631	-0.626836
LARS	leucyl-tRNA synthetase, transcript variant 4	51520	-0.656612	-0.597762	0	-0.660296
AHCTF1P1	AT-hook containing transcription factor 1 pseudogene 1	285116	-2.65328	-0.597661	0	0
PSEN1	presenilin 1, transcript variant 1	5663	0	-0.597438	0	-0.524147
UBXN7	UBX domain protein 7, transcript variant X1	26043	-0.894916	-0.597382	0	-0.655794
TTI1	TELO2 interacting protein 1, transcript variant 2	9675	-1.0146	-0.597267	-0.565524	-1.37587
OS9	OS9, endoplasmic reticulum lectin, transcript variant 5	10956	-0.605257	-0.597076	0	-0.446597
ZFP90	ZFP90 zinc finger protein, transcript variant X2	146198	0	-0.597071	0	0
ZNF609	zinc finger protein 609, transcript variant X2	23060	-2.41779	-0.596997	-0.774166	-0.58919
THAP1	THAP domain containing 1, transcript variant 2	55145	0	-0.596716	0	-0.799712
HIPK1	homeodomain interacting protein kinase 1, transcript variant 1	204851	-1.58787	-0.59644	-0.578652	-0.656812
TET3	tet methylcytosine dioxygenase 3, transcript variant X2	200424	-1.38432	-0.596329	0	-0.669308
TFIP11	tuftelin interacting protein 11, transcript variant 6	24144	-0.530697	-0.596213	0	-0.764287
DNAJB9	DnaJ heat shock protein family (Hsp40) member B9	4189	0	-0.595552	0	-0.572174
STAT3	signal transducer and activator of transcription 3, transcript variant X6	6774	-1.19007	-0.595378	0	-0.607271
TRAPPC9	trafficking protein particle complex 9, transcript variant 1	83696	-0.889883	-0.594435	0	-0.867217
STAT2	signal transducer and activator of transcription 2, transcript variant 2	6773	-0.746979	-0.594407	0	-0.596649
ALDH1L2	aldehyde dehydrogenase 1 family member L2, transcript variant X1	160428	-0.975367	-0.594369	0	0
VCP	valosin containing protein, transcript variant 1	7415	-1.4495	-0.594287	-0.53634	-0.58639
DCLRE1A	DNA cross-link repair 1A, transcript variant 1	9937	-1.19759	-0.593925	0	-1.05275
ZNF691	zinc finger protein 691, transcript variant X2	51058	0	-0.593857	0	0
ZNF189	zinc finger protein 189, transcript variant X4	7743	0	-0.593688	0	0
SIK3	SIK family kinase 3, transcript variant 3	23387	0	-0.593636	0	-0.323539
TXNDC9	thioredoxin domain containing 9, transcript variant X1	10190	0	-0.592796	0	-0.790539
USP9X	ubiquitin specific peptidase 9, X-linked, transcript variant X1	8239	-0.941107	-0.592162	-0.60493	-0.409409
HMGCL	3-hydroxymethyl-3-methylglutaryl-CoA lyase, transcript variant 2	3155	0	-0.591505	0	-0.570132
ZMAT5	zinc finger matrin-type 5, transcript variant 3	55954	0	-0.591168	0	0
CRSP8P	mediator complex subunit 27 pseudogene	441089	0	-0.591136	0	0
TTC27	tetratricopeptide repeat domain 27, transcript variant 1	55622	0	-0.591056	0	0
VWA8	von Willebrand factor A domain containing 8, transcript variant X4	23078	-1.59119	-0.590612	-0.807792	-0.701621
TMEM209	transmembrane protein 209, transcript variant 2	84928	-0.908142	-0.590568	-0.852338	-0.791742
TRIM44	tripartite motif containing 44, transcript variant X1	54765	-1.2201	-0.59054	-0.851082	-0.607752
TAX1BP1	Tax1 binding protein 1, transcript variant 3	8887	-1.21929	-0.589612	0	-0.732786
BAIAP2-AS1	BAIAP2 antisense RNA 1 (head to head)	440465	-1.86876	-0.589507	-1.10108	-0.468279
PPA2	pyrophosphatase (inorganic) 2, transcript variant 4	27068	0	-0.589468	0	-0.830901
EIF2S1	eukaryotic translation initiation factor 2 subunit alpha	1965	-0.751811	-0.589368	0	-0.711022
C6orf89	chromosome 6 open reading frame 89, transcript variant X4	221477	-0.702734	-0.5887	-0.649727	-0.706697
LPGAT1	lysophosphatidylglycerol acyltransferase 1, transcript variant 2	9926	-1.27838	-0.588563	0	-0.796598
COPG2	coatomer protein complex subunit gamma 2, transcript variant 1	26958	-0.947867	-0.588097	0	-0.472284
ST14	suppression of tumorigenicity 14	6768	-1.88127	-0.587959	0	-0.658334
TRAP1	TNF receptor associated protein 1, transcript variant 2	10131	-1.05354	-0.587583	0	0
RNF170	ring finger protein 170, transcript variant 3	81790	0	-0.587437	0	-0.532218
KDM1B	lysine demethylase 1B	221656	-0.765081	-0.58703	0	-0.705143
DPP8	dipeptidyl peptidase 8, transcript variant 2	54878	-0.688136	-0.586256	-0.566487	-0.566682
RBM27	RNA binding motif protein 27, transcript variant X1	54439	-1.11424	-0.586156	-0.56719	-0.93523
MAT2A	methionine adenosyltransferase 2A	4144	-2.76142	-0.585734	-1.10433	-0.467078
SIRPA	signal regulatory protein alpha, transcript variant 4	140885	-1.0502	-0.584916	0	-0.53926
SHTN1	shootin 1, transcript variant 3	57698	-2.78892	-0.584735	-0.677082	-0.648934
CTNNA1	catenin alpha 1, transcript variant 6	1495	-1.52103	-0.584467	0	-0.633653
FDPS	farnesyl diphosphate synthase, transcript variant 1	2224	-0.97947	-0.584326	0	0
RTF1	RTF1 homolog, Paf1/RNA polymerase II complex component	23168	-0.866341	-0.584107	-0.507937	-0.761724
DOK1	docking protein 1, transcript variant 2	1796	-1.0908	-0.584038	0	-0.589967
LNPEP	leucyl and cystinyl aminopeptidase, transcript variant X1	4012	-1.06347	-0.584031	0	-0.675465
UCK2	uridine-cytidine kinase 2	7371	0	-0.583189	0	-0.83973
CASP7	caspase 7, transcript variant h	840	-2.04798	-0.583031	0	-0.560228
ERO1A	endoplasmic reticulum oxidoreductase 1 alpha	30001	-1.0141	-0.58292	0	0
MFNG	MFNG O-fucosylpeptide 3-beta-N-acetylglucosaminyltransferase, transcript variant 3	4242	-0.905544	-0.582857	0	-0.750216
TMED2	transmembrane p24 trafficking protein 2, transcript variant 1	10959	-0.887721	-0.582156	0	-0.66906
CDKN1A	cyclin dependent kinase inhibitor 1A, transcript variant 5	1026	-1.29006	-0.582098	0	-0.599361
TOR1AIP1	torsin 1A interacting protein 1, transcript variant 1	26092	-0.905392	-0.582046	0	-0.802485
MFSD11	major facilitator superfamily domain containing 11, transcript variant 13	79157	0	-0.581312	0	-0.73929
ZNF567	zinc finger protein 567, transcript variant X2	163081	0	-0.581246	0	0
MED13	mediator complex subunit 13, transcript variant X1	9969	-1.14696	-0.580625	0	-0.552999
CYB5A	cytochrome b5 type A, transcript variant 3	1528	0	-0.580557	0	-0.819963
ZNFX1	zinc finger NFX1-type containing 1, transcript variant X2	57169	-1.4099	-0.58034	0	-0.391547
SRP68	signal recognition particle 68, transcript variant 4	6730	0	-0.57952	0	-0.671559
TMED10	transmembrane p24 trafficking protein 10	10972	-0.887562	-0.579511	0	-0.623217
CHP1	calcineurin like EF-hand protein 1, transcript variant X1	11261	-1.15008	-0.579206	-0.544573	-0.700561
FTSJ3	FtsJ RNA methyltransferase homolog 3	117246	0	-0.5791	-0.541022	-0.644142
MED17	mediator complex subunit 17	9440	0	-0.579054	0	-0.610955
FYB1	FYN binding protein 1, transcript variant X3	2533	0	-0.578389	0	-0.74499
ANKRD36BP1	ankyrin repeat domain 36B pseudogene 1	84832	-4.23146	-0.57761	-1.17958	-0.897718
MIB1	mindbomb E3 ubiquitin protein ligase 1, transcript variant X3	57534	-1.30765	-0.577258	-0.59816	-0.728938
CLN5	CLN5, intracellular trafficking protein	1203	0	-0.577251	0	-0.862143
ALG1	ALG1, chitobiosyldiphosphodolichol beta-mannosyltransferase, transcript variant 1	56052	-2.00054	-0.577216	0	-0.683058
HDGF	heparin binding growth factor, transcript variant 2	3068	-0.689014	-0.577167	0	-0.609323
MAN2B2	mannosidase alpha class 2B member 2, transcript variant 1	23324	-1.00688	-0.577029	0	-0.570677
JPT2	Jupiter microtubule associated homolog 2	90861	-0.735021	-0.576988	0	-0.574407
TBC1D5	TBC1 domain family member 5, transcript variant 21	9779	-1.48651	-0.576923	-0.635492	-0.696976
TMX4	thioredoxin related transmembrane protein 4	56255	-1.47742	-0.576805	-0.821412	-0.663196
DENND4A	DENN domain containing 4A, transcript variant X4	10260	0	-0.575743	0	0
MSC-AS1	MSC antisense RNA 1, transcript variant 1	100132891	-0.796602	-0.575657	0	-0.969559
QSOX1	quiescin sulfhydryl oxidase 1, transcript variant 1	5768	-2.51211	-0.575087	0	-0.477895
TARS	threonyl-tRNA synthetase, transcript variant 2	6897	-1.165	-0.574836	0	-0.559391
AFG3L2	AFG3 like matrix AAA peptidase subunit 2, transcript variant X1	10939	-2.24685	-0.574539	-0.839937	-0.728696
ZFYVE26	zinc finger FYVE-type containing 26, transcript variant X2	23503	-0.977382	-0.574455	0	-0.407129
SMARCAL1	SWI/SNF related, matrix associated, actin dependent regulator of chromatin, subfamily a like 1, transcript variant 1	50485	0	-0.574282	0	-0.875961
SLC36A4	solute carrier family 36 member 4, transcript variant 1	120103	0	-0.573796	0	0
GNA11	G protein subunit alpha 11	2767	-1.50559	-0.572979	0	0
LDHB	lactate dehydrogenase B, transcript variant 1	3945	-0.965518	-0.572914	0	-0.609559
ABCD3	ATP binding cassette subfamily D member 3, transcript variant X1	5825	0	-0.572872	-0.829972	-0.88071
MELTF	melanotransferrin, transcript variant 1	4241	-1.86521	-0.572452	0	-0.623256
SOX4	SRY-box 4	6659	0	-0.572278	0	-0.968803
RFX2	regulatory factor X2, transcript variant 2	5990	0	-0.572082	0	0
NIPA2	NIPA magnesium transporter 2, transcript variant 6	81614	-1.40044	-0.571531	-0.501986	-0.758048
VPS13D	vacuolar protein sorting 13 homolog D, transcript variant 1	55187	-1.18028	-0.571002	0	-0.562511
EZR	ezrin, transcript variant 2	7430	-1.60058	-0.570747	0	-0.585434
EXOC8	exocyst complex component 8	149371	-0.704639	-0.570437	0	-0.764711
WWP2	WW domain containing E3 ubiquitin protein ligase 2, transcript variant 1	11060	-1.44764	-0.570418	-0.470697	-0.579455
ZBTB24	zinc finger and BTB domain containing 24, transcript variant 1	9841	-1.13422	-0.570303	0	-0.498854
HIRA	histone cell cycle regulator	7290	-0.695964	-0.570286	0	-0.440242
ARG2	arginase 2	384	0	-0.569984	0	-0.720395
STK26	serine/threonine kinase 26, transcript variant 1	51765	-2.40831	-0.569678	0	-0.667228
DHX29	DExH-box helicase 29, transcript variant 2	54505	-0.929502	-0.569519	-0.558197	-0.74767
RITA1	RBPJ interacting and tubulin associated 1, transcript variant 1	84934	-1.0284	-0.56932	0	0
RFC1	replication factor C subunit 1, transcript variant 1	5981	-0.91124	-0.568955	0	-0.677163
EML4	echinoderm microtubule associated protein like 4, transcript variant 1	27436	-1.17184	-0.568947	0	-0.379494
MAOA	monoamine oxidase A, transcript variant 2	4128	-2.75138	-0.568825	0	-0.706327
TMEM185A	transmembrane protein 185A, transcript variant 4	84548	-0.789801	-0.568744	0	0
DOPEY2	dopey family member 2, transcript variant X3	9980	-2.28293	-0.568427	0	-0.672428
SLC37A2	solute carrier family 37 member 2, transcript variant X1	219855	-1.13695	-0.568374	0	-0.572558
SUMO1P3	SUMO1 pseudogene 3	474338	-0.642328	-0.568369	0	-0.825176
SPINT1	serine peptidase inhibitor, Kunitz type 1, transcript variant X2	6692	-1.63377	-0.568294	0	-0.480166
EIF4G2	eukaryotic translation initiation factor 4 gamma 2, transcript variant 2	1982	-1.02886	-0.568108	0	-0.721461
PHTF1	putative homeodomain transcription factor 1, transcript variant 1	10745	0	-0.567828	0	-0.692159
THOC5	THO complex 5, transcript variant X2	8563	0	-0.567232	0	-1.08928
KIDINS220	kinase D interacting substrate 220, transcript variant 12	57498	-1.64957	-0.567027	-0.58505	-0.583047
AGPAT3	1-acylglycerol-3-phosphate O-acyltransferase 3, transcript variant X16	56894	-0.841929	-0.566436	0	-0.707779
TMEM19	transmembrane protein 19	55266	-1.10808	-0.565592	-0.961014	-0.802895
PRKCSH	protein kinase C substrate 80K-H, transcript variant 4	5589	-1.1736	-0.565461	0	-0.613816
ZNF629	zinc finger protein 629, transcript variant 1	23361	-1.15034	-0.564742	0	-0.592608
SPRYD3	SPRY domain containing 3	84926	-1.0824	-0.564371	0	-0.834255
MRAS	muscle RAS oncogene homolog, transcript variant 1	22808	-1.26397	-0.564021	0	-0.552728
PHF23	PHD finger protein 23, transcript variant 2	79142	0	-0.564011	0	0
TM2D1	TM2 domain containing 1, transcript variant 3	83941	0	-0.563853	0	-0.555444
ZNF525	zinc finger protein 525, transcript variant 1	170958	-1.16866	-0.563758	0	-0.892924
RABEP1	rabaptin, RAB GTPase binding effector protein 1, transcript variant 1	9135	-1.45935	-0.563544	0	-0.766691
SELENON	selenoprotein N, transcript variant 2	57190	-1.47783	-0.562725	-0.485205	-0.727194
AZIN1	antizyme inhibitor 1, transcript variant 3	51582	-0.772455	-0.562254	0	-0.516688
VPS33A	VPS33A, CORVET/HOPS core subunit, transcript variant 4	65082	-1.02142	-0.562196	0	-0.940551
MCU	mitochondrial calcium uniporter, transcript variant 4	90550	0	-0.562153	0	-0.587735
SON	SON DNA binding protein, transcript variant c	6651	-1.023	-0.562072	0	-0.535024
METTL7A	methyltransferase like 7A	25840	-2.22668	-0.561737	0	-0.475601
CHM	CHM, Rab escort protein 1, transcript variant 1	1121	-0.887984	-0.561674	-0.550505	-0.608266
YIPF5	Yip1 domain family member 5, transcript variant 2	81555	-1.02251	-0.561095	0	-0.684543
TNFRSF10A	TNF receptor superfamily member 10a	8797	-1.62654	-0.56103	0	-0.985525
SMARCA4	SWI/SNF related, matrix associated, actin dependent regulator of chromatin, subfamily a, member 4, transcript variant 2	6597	-1.02946	-0.560653	0	-0.765469
FMNL3	formin like 3, transcript variant X4	91010	-1.33952	-0.560545	0	-0.547247
SRFBP1	serum response factor binding protein 1	153443	-0.812028	-0.560363	0	-0.769776
TMEM115	transmembrane protein 115	11070	-0.799673	-0.560246	0	-0.648208
FLI1	Fli-1 proto-oncogene, ETS transcription factor, transcript variant X3	2313	-0.890381	-0.558916	-0.701208	-0.66018
JMJD8	jumonji domain containing 8, transcript variant 5	339123	-1.82275	-0.558891	0	-0.541171
KDSR	3-ketodihydrosphingosine reductase, transcript variant X1	2531	-0.559381	-0.558814	0	0
NAA15	N(alpha)-acetyltransferase 15, NatA auxiliary subunit	80155	-0.828611	-0.558522	0	-0.59126
ZNF468	zinc finger protein 468, transcript variant 2	90333	-0.992443	-0.557849	-0.701881	-0.740369
SLC29A3	solute carrier family 29 member 3, transcript variant 2	55315	-1.4402	-0.557783	0	0
HADHB	hydroxyacyl-CoA dehydrogenase trifunctional multienzyme complex subunit beta, transcript variant 3	3032	-1.01685	-0.557322	0	-0.73307
RBM12	RNA binding motif protein 12, transcript variant 3	10137	-1.03703	-0.557166	0	-0.673223
FLOT2	flotillin 2, transcript variant 2	2319	-1.28053	-0.557012	0	-0.580867
ZNF552	zinc finger protein 552, transcript variant X1	79818	0	-0.556978	0	-0.709102
RNF4	ring finger protein 4, transcript variant 2	6047	-0.986541	-0.556554	0	-0.647525
ELMOD2	ELMO domain containing 2, transcript variant X1	255520	-0.788166	-0.555885	0	-0.692466
BCL7A	BCL tumor suppressor 7A, transcript variant 1	605	-3.15167	-0.555688	-0.948397	-0.669733
HTT	huntingtin	3064	-1.94457	-0.55544	0	-0.480598
CGAS	cyclic GMP-AMP synthase	115004	-0.828416	-0.555317	0	-0.690178
TNIP1	TNFAIP3 interacting protein 1, transcript variant 3	10318	0	-0.555053	0	0
ARHGEF2	Rho/Rac guanine nucleotide exchange factor 2, transcript variant 6	9181	0	-0.554812	0	0
TRIP12	thyroid hormone receptor interactor 12, transcript variant X1	9320	-1.02078	-0.554355	-0.549771	-0.616169
N4BP2L1	NEDD4 binding protein 2 like 1, transcript variant 15	90634	0.735975	-0.553302	0	0
ACAP2	ArfGAP with coiled-coil, ankyrin repeat and PH domains 2	23527	-1.18867	-0.553119	-0.655757	-0.716735
ELP2	elongator acetyltransferase complex subunit 2, transcript variant 1	55250	0	-0.553113	0	-0.614326
MTOR	mechanistic target of rapamycin kinase	2475	-0.588837	-0.552941	-0.462022	-0.677132
AHCY	adenosylhomocysteinase, transcript variant X2	191	-1.13295	-0.552562	0	-0.565237
CDC5L	cell division cycle 5 like	988	0	-0.55256	0	-0.670431
SUCNR1	succinate receptor 1	56670	-2.64248	-0.55251	-1.24238	-0.561483
GLT8D1	glycosyltransferase 8 domain containing 1, transcript variant 5	55830	0	-0.552499	0	-0.45162
IMMT	inner membrane mitochondrial protein, transcript variant 3	10989	-0.766913	-0.552109	0	-0.570686
JOSD1	Josephin domain containing 1, transcript variant X1	9929	0	-0.551929	0	-0.567596
OSBPL11	oxysterol binding protein like 11	114885	-1.59052	-0.551929	-0.855451	-0.750275
IFT52	intraflagellar transport 52, transcript variant 4	51098	0	-0.551914	0	-0.558933
MYCBP2	MYC binding protein 2, E3 ubiquitin protein ligase, transcript variant X24	23077	-0.966018	-0.55181	-0.825115	-0.652903
POLR2D	RNA polymerase II subunit D	5433	-0.598857	-0.551757	0	-0.912874
B4GALT1	beta-1,4-galactosyltransferase 1	2683	-0.697138	-0.551689	0	0
ANKRD17	ankyrin repeat domain 17, transcript variant 2	26057	-1.06711	-0.551687	-0.761133	-0.697937
CRKL	CRK like proto-oncogene, adaptor protein, transcript variant X1	1399	-1.09735	-0.551232	0	-0.980968
TBCK	TBC1 domain containing kinase, transcript variant X11	93627	-0.955167	-0.55099	0	-0.815323
AK3	adenylate kinase 3, transcript variant 3	50808	-0.797835	-0.55096	0	-0.86603
ATMIN	ATM interactor, transcript variant 1	23300	-0.80481	-0.550753	-0.615388	-0.813558
ZNF324	zinc finger protein 324	25799	0	-0.550721	0	0
CNNM4	cyclin and CBS domain divalent metal cation transport mediator 4	26504	-1.37575	-0.550612	0	-0.747467
CASC4	cancer susceptibility 4, transcript variant X1	113201	-1.03805	-0.549793	-0.601053	-0.711987
CDC42SE2	CDC42 small effector 2, transcript variant 1	56990	-1.35232	-0.549523	0	-0.708543
TMED5	transmembrane p24 trafficking protein 5, transcript variant 1	50999	-1.42689	-0.549384	0	-0.565325
RPS5	ribosomal protein S5	6193	0	-0.549359	0	-0.797997
ZNF277	zinc finger protein 277	11179	0	-0.549206	0	-0.616918
ACVR2B	activin A receptor type 2B	93	0	-0.548978	0	0
ANKRD52	ankyrin repeat domain 52	283373	-1.91969	-0.548507	-0.560983	-0.62361
PUS7L	pseudouridylate synthase 7 like, transcript variant X3	83448	0	-0.548449	0	-0.640411
CDS2	CDP-diacylglycerol synthase 2	8760	-0.756605	-0.548433	0	-0.372683
RTCB	RNA 2,3-cyclic phosphate and 5-OH ligase	51493	-1.32177	-0.548376	0	-0.481145
KLF13	Kruppel like factor 13, transcript variant 2	51621	-2.53904	-0.548284	0	-1.14662
FUBP1	far upstream element binding protein 1, transcript variant 4	8880	-1.37065	-0.548168	0	0
QARS	glutaminyl-tRNA synthetase, transcript variant 3	5859	0	-0.548057	0	-0.453681
KIAA0753	KIAA0753, transcript variant X6	9851	-0.901924	-0.547993	0	0
AMMECR1L	AMMECR1 like, transcript variant X2	83607	0	-0.547908	0	0
SNTB2	syntrophin beta 2	6645	-0.750603	-0.547837	0	-0.770344
CLCN5	chloride voltage-gated channel 5, transcript variant 1	1184	-1.57528	-0.547405	0	-0.403101
FTO	FTO, alpha-ketoglutarate dependent dioxygenase	79068	-0.82946	-0.546903	0	-0.535687
TRG-AS1	T cell receptor gamma locus antisense RNA 1	100506776	0.996407	-0.546708	0	0
COG6	component of oligomeric golgi complex 6, transcript variant 2	57511	0	-0.54609	-0.986059	-0.568241
SERINC3	serine incorporator 3, transcript variant 2	10955	-1.38487	-0.545987	-0.574361	-0.698615
SCARB1	scavenger receptor class B member 1, transcript variant 2	949	-1.43625	-0.545708	0	-0.385232
TSR1	TSR1, ribosome maturation factor	55720	-1.87674	-0.545659	-0.528575	-0.509834
RPRD2	regulation of nuclear pre-mRNA domain containing 2, transcript variant 1	23248	-0.69028	-0.545196	-0.729407	-0.582608
LRRC42	leucine rich repeat containing 42, transcript variant 1	115353	0	-0.543431	0	-0.658959
EIF3A	eukaryotic translation initiation factor 3 subunit A	8661	-1.93932	-0.543328	-0.663438	-0.634101
INTS2	integrator complex subunit 2, transcript variant 1	57508	0	-0.543153	-0.779942	-0.841851
TUBGCP4	tubulin gamma complex associated protein 4, transcript variant 1	27229	0	-0.54311	-0.739518	0
HAUS2	HAUS augmin like complex subunit 2, transcript variant 5	55142	0	-0.542682	0	-0.729083
TMEM30A	transmembrane protein 30A, transcript variant 2	55754	-1.82507	-0.542372	0	-0.688915
SAE1	SUMO1 activating enzyme subunit 1, transcript variant X5	10055	-0.639782	-0.542088	0	-0.560665
TOP2B	DNA topoisomerase II beta, transcript variant 1	7155	-0.871711	-0.542087	-0.520499	-0.596138
PDLIM5	PDZ and LIM domain 5, transcript variant 1	10611	-1.13609	-0.542081	0	-0.600428
TCP11L1	t-complex 11 like 1, transcript variant 1	55346	0	-0.541796	0	-0.534563
ATP2A2	ATPase sarcoplasmic/endoplasmic reticulum Ca2+ transporting 2, transcript variant b	488	-1.59747	-0.541774	0	-0.555395
ANKRD44	ankyrin repeat domain 44, transcript variant X8	91526	-0.968285	-0.540998	0	-0.677924
CTSS	cathepsin S, transcript variant 2	1520	-1.25048	-0.54096	0	-0.561776
AURKA	aurora kinase A, transcript variant 6	6790	0	-0.54086	0	0
PIK3CA	phosphatidylinositol-4,5-bisphosphate 3-kinase catalytic subunit alpha, transcript variant X2	5290	-0.67202	-0.540812	0	-0.536015
LPAR1	lysophosphatidic acid receptor 1, transcript variant 3	1902	0	-0.540696	0	-0.611191
ZNF649	zinc finger protein 649	65251	-1.11282	-0.540523	0	0
TMEM106B	transmembrane protein 106B, transcript variant 1	54664	0	-0.538639	0	-0.57092
DNM2	dynamin 2, transcript variant 1	1785	-1.32828	-0.538506	0	-0.602974
FAM8A1	family with sequence similarity 8 member A1	51439	0	-0.538487	-0.84014	-0.843581
DNAJC10	DnaJ heat shock protein family (Hsp40) member C10, transcript variant X1	54431	-0.632724	-0.538348	0	-0.449354
TRMT12	tRNA methyltransferase 12 homolog	55039	-0.986624	-0.538067	0	0
JKAMP	JNK1/MAPK8 associated membrane protein, transcript variant 3	51528	-0.948007	-0.537917	-0.53033	-0.379057
G3BP1	G3BP stress granule assembly factor 1, transcript variant 1	10146	-0.710969	-0.537807	-0.595988	-0.879547
TRAM1	translocation associated membrane protein 1, transcript variant 2	23471	-0.726804	-0.537419	0	-0.604366
PSME4	proteasome activator subunit 4	23198	-0.965281	-0.537155	-0.453951	-0.589975
RBBP4	RB binding protein 4, chromatin remodeling factor, transcript variant 1	5928	-1.05786	-0.536384	0	-0.892692
NFIC	nuclear factor I C, transcript variant 2	4782	0	-0.536132	0	-0.963673
PSMB2	proteasome subunit beta 2, transcript variant 1	5690	0	-0.536127	0	-0.524987
TTC5	tetratricopeptide repeat domain 5	91875	-0.976744	-0.536067	0	-1.02087
DPF2	double PHD fingers 2, transcript variant 2	5977	0	-0.535962	0	-0.393905
XRN1	5-3 exoribonuclease 1, transcript variant 1	54464	0	-0.535888	0	-0.538959
BAK1	BCL2 antagonist/killer 1	578	-1.05528	-0.535608	0	0
ZBED4	zinc finger BED-type containing 4	9889	-1.27485	-0.535184	0	0
GCLC	glutamate-cysteine ligase catalytic subunit, transcript variant 2	2729	0	-0.534899	0	0
CLPTM1	CLPTM1, transmembrane protein, transcript variant 4	1209	-1.10116	-0.534875	0	-0.56619
TMEM192	transmembrane protein 192, transcript variant X1	201931	-1.43872	-0.534217	0	-0.908797
MTHFD2	methylenetetrahydrofolate dehydrogenase (NADP+ dependent) 2, methenyltetrahydrofolate cyclohydrolase, transcript variant 3	10797	-0.851093	-0.533827	0	-0.581358
MED29	mediator complex subunit 29, transcript variant 1	55588	0	-0.533508	0	-0.636077
ARID1B	AT-rich interaction domain 1B, transcript variant X7	57492	0	-0.533279	0	-0.567745
NUDCD3	NudC domain containing 3	23386	0	-0.533277	0	-0.51175
DCTN1	dynactin subunit 1, transcript variant 5	1639	-1.05927	-0.533239	0	-0.609144
DBT	dihydrolipoamide branched chain transacylase E2	1629	-1.03793	-0.533203	-0.784166	-0.677929
SLC35D1	solute carrier family 35 member D1	23169	-0.939244	-0.532268	-0.807216	-0.770455
UBE2Z	ubiquitin conjugating enzyme E2 Z	65264	-1.23056	-0.532035	0	-0.397103
CDC14A	cell division cycle 14A, transcript variant X5	8556	0	-0.531447	0	0
HMGA1	high mobility group AT-hook 1, transcript variant 12	3159	-0.692998	-0.53093	0	-0.604097
MBNL3	muscleblind like splicing regulator 3, transcript variant 6	55796	-1.05442	-0.530863	-0.615038	-0.79396
FAM120A	family with sequence similarity 120A, transcript variant 1	23196	-1.13842	-0.530687	0	-0.780273
DHTKD1	dehydrogenase E1 and transketolase domain containing 1	55526	0	-0.530463	0	0
ABHD6	abhydrolase domain containing 6, transcript variant 1	57406	-0.912122	-0.530041	0	-0.740993
TBC1D1	TBC1 domain family member 1, transcript variant 2	23216	-1.39566	-0.530028	0	-0.653141
CAP1	cyclase associated actin cytoskeleton regulatory protein 1, transcript variant 8	10487	-1.89363	-0.529803	0	-0.739083
TIA1	TIA1 cytotoxic granule associated RNA binding protein, transcript variant 8	7072	0	-0.529314	0	-0.605874
NCOA6	nuclear receptor coactivator 6, transcript variant 1	23054	-0.969304	-0.529092	0	-0.712685
LIMD1	LIM domains containing 1, transcript variant X1	8994	-1.61889	-0.528669	0	-0.657054
RPLP0	ribosomal protein lateral stalk subunit P0, transcript variant 1	6175	0	-0.528475	0	-0.958206
NBEAL1	neurobeachin like 1, transcript variant X2	65065	0	-0.528132	0	0
CLEC16A	C-type lectin domain containing 16A, transcript variant 1	23274	-1.00373	-0.528084	0	-0.509499
ENO1	enolase 1, transcript variant 1	2023	-0.640086	-0.527791	0	-0.559086
PLXND1	plexin D1	23129	-0.861801	-0.527649	0	-0.557363
IMPDH2	inosine monophosphate dehydrogenase 2, transcript variant X1	3615	0	-0.527339	0	-0.66019
GNPAT	glyceronephosphate O-acyltransferase, transcript variant 1	8443	0	-0.5273	0	-0.515241
ZHX1	zinc fingers and homeoboxes 1, transcript variant 3	11244	-1.2895	-0.526945	-0.776024	-0.782918
KIF5B	kinesin family member 5B	3799	-1.32747	-0.526656	0	-0.751124
FAM126B	family with sequence similarity 126 member B, transcript variant 2	285172	-0.75539	-0.526273	-0.475888	-0.524485
CEP85	centrosomal protein 85, transcript variant 1	64793	-0.852764	-0.526229	0	-0.748453
HEATR1	HEAT repeat containing 1	55127	-1.54409	-0.526215	-0.87799	-0.796789
ELOA	elongin A	6924	-0.630823	-0.525785	0	-0.325651
NRAS	NRAS proto-oncogene, GTPase	4893	-0.702785	-0.52548	0	-0.569651
WDTC1	WD and tetratricopeptide repeats 1, transcript variant 1	23038	-0.953799	-0.525329	0	-0.642055
CLIP1	CAP-Gly domain containing linker protein 1, transcript variant X7	6249	-0.758772	-0.525052	-0.488829	-0.501497
PTGS1	prostaglandin-endoperoxide synthase 1, transcript variant X5	5742	-2.61538	-0.525009	0	-0.469455
DDX54	DEAD-box helicase 54, transcript variant 2	79039	-1.90902	-0.524477	0	-0.788784
UPF1	UPF1, RNA helicase and ATPase, transcript variant X1	5976	-1.25806	-0.524391	0	-0.385953
USO1	USO1 vesicle transport factor, transcript variant 1	8615	-0.846791	-0.523597	-0.532484	-0.726438
ENTPD5	ectonucleoside triphosphate diphosphohydrolase 5, transcript variant 7	957	-0.777349	-0.523552	0	-0.723415
NOP14	NOP14 nucleolar protein, transcript variant 3	8602	-0.847653	-0.522932	0	-0.476142
ILF2	interleukin enhancer binding factor 2, transcript variant 1	3608	-0.585739	-0.522443	0	-0.512133
C7orf25	chromosome 7 open reading frame 25, transcript variant X3	79020	0	-0.522243	0	0
SLFN11	schlafen family member 11, transcript variant 4	91607	-1.12058	-0.520956	-1.03134	-0.517313
ADD1	adducin 1, transcript variant 9	118	-0.560854	-0.520745	0	-0.553556
SMYD2	SET and MYND domain containing 2	56950	-1.64663	-0.520294	0	-0.558063
FITM2	fat storage inducing transmembrane protein 2	128486	-1.31944	-0.520118	0	0
SMC1A	structural maintenance of chromosomes 1A, transcript variant 1	8243	-1.37403	-0.51999	0	-0.730864
PTPRJ	protein tyrosine phosphatase, receptor type J, transcript variant X4	5795	-0.85604	-0.519972	0	-0.47037
NBN	nibrin, transcript variant 2	4683	-1.35852	-0.519953	0	-0.628877
MRM2	mitochondrial rRNA methyltransferase 2	29960	0	-0.51987	-0.629187	-0.550844
XRCC4	X-ray repair cross complementing 4, transcript variant 4	7518	0	-0.519656	0	0
DNAJC11	DnaJ heat shock protein family (Hsp40) member C11	55735	-1.37163	-0.519238	0	-0.441209
ITPR1	inositol 1,4,5-trisphosphate receptor type 1, transcript variant 1	3708	0	-0.519105	0	-0.704576
PPP1CA	protein phosphatase 1 catalytic subunit alpha, transcript variant 2	5499	-1.2744	-0.518978	0	-0.498234
ABRAXAS2	abraxas 2, BRISC complex subunit	23172	-1.0021	-0.518938	0	-0.717286
LMNB2	lamin B2	84823	-0.909131	-0.518762	0	0
ORC3	origin recognition complex subunit 3, transcript variant 1	23595	0	-0.517412	0	0
ZDHHC5	zinc finger DHHC-type containing 5	25921	-1.24977	-0.517244	0	-0.683258
CSNK2A2	casein kinase 2 alpha 2	1459	-1.01036	-0.517154	-0.47372	-1.04679
GINM1	glycoprotein integral membrane 1	116254	-0.728551	-0.516904	0	-0.447947
PELO	pelota mRNA surveillance and ribosome rescue factor	53918	0	-0.516738	0	0
IKBKG	inhibitor of nuclear factor kappa B kinase subunit gamma, transcript variant 2	8517	-2.08022	-0.516699	0	0
STK38	serine/threonine kinase 38, transcript variant 2	11329	-0.549438	-0.516328	0	-0.752151
PYGB	glycogen phosphorylase B, transcript variant X1	5834	-1.51791	-0.516171	0	-0.49563
TBCEL	tubulin folding cofactor E like, transcript variant 1	219899	-0.765726	-0.515726	-0.757697	-1.11836
WDR6	WD repeat domain 6, transcript variant 2	11180	-1.01462	-0.515166	0	0
PHYH	phytanoyl-CoA 2-hydroxylase, transcript variant 5	5264	0	-0.514969	0	-0.622806
CD84	CD84 molecule, transcript variant 4	8832	-1.9118	-0.514899	0	-0.429924
ZNF766	zinc finger protein 766, transcript variant X3	90321	0	-0.514092	0	-0.797892
AKAP1	A-kinase anchoring protein 1, transcript variant 1	8165	-1.07225	-0.513941	0	0
HINT3	histidine triad nucleotide binding protein 3	135114	-0.969063	-0.513432	0	-0.580095
FBXL17	F-box and leucine rich repeat protein 17	64839	-0.620965	-0.513428	-0.754557	-0.837573
POLR3D	RNA polymerase III subunit D, transcript variant X1	661	-0.88372	-0.513364	0	0
PEX13	peroxisomal biogenesis factor 13	5194	-1.32718	-0.513358	0	-0.429213
NNT	nicotinamide nucleotide transhydrogenase, transcript variant X2	23530	-1.24767	-0.513277	0	-0.547542
TMF1	TATA element modulatory factor 1	7110	-1.19556	-0.513252	0	-0.569188
CAND1	cullin associated and neddylation dissociated 1, transcript variant 2	55832	-1.23527	-0.513167	-0.507068	-0.765162
POMGNT2	protein O-linked mannose N-acetylglucosaminyltransferase 2 (beta 1,4-), transcript variant X2	84892	-0.805015	-0.513159	0	0
FECH	ferrochelatase, transcript variant 2	2235	-1.08606	-0.513069	-0.775363	-0.748535
SWAP70	switching B cell complex subunit SWAP70, transcript variant 1	23075	-1.02351	-0.51221	0	-0.637726
PLOD3	procollagen-lysine,2-oxoglutarate 5-dioxygenase 3	8985	-1.29293	-0.511759	0	0
ZNF804A	zinc finger protein 804A	91752	-1.02337	-0.511665	0	-0.703619
TERF2	telomeric repeat binding factor 2	7014	-0.574974	-0.511455	0	-0.585204
PRR12	proline rich 12, transcript variant X1	57479	-1.22456	-0.511254	0	-0.716451
MARK4	microtubule affinity regulating kinase 4, transcript variant 2	57787	0	-0.510973	0	0
CCDC6	coiled-coil domain containing 6	8030	-1.99983	-0.510499	-0.557135	-0.683333
STAG2	stromal antigen 2, transcript variant 1	10735	-0.677386	-0.50998	0	-0.483455
FAF2	Fas associated factor family member 2, transcript variant X1	23197	-0.485125	-0.509823	-0.556599	-0.558095
PRNP	prion protein, transcript variant 1	5621	-0.825739	-0.509766	0	0
CLOCK	clock circadian regulator, transcript variant 2	9575	-1.10169	-0.509717	-0.807118	-0.792819
ARL14EP	ADP ribosylation factor like GTPase 14 effector protein	120534	0	-0.509673	0	-0.928707
TCP11L2	t-complex 11 like 2, transcript variant X8	255394	-0.997319	-0.509577	0	-0.702872
LEPROTL1	leptin receptor overlapping transcript like 1, transcript variant 2	23484	0	-0.509544	0	-0.855208
MYO9A	myosin IXA, transcript variant X3	4649	-0.656393	-0.509401	0	-0.64628
MSANTD4	Myb/SANT DNA binding domain containing 4 with coiled-coils, transcript variant 5	84437	-1.01007	-0.509279	0	-0.916133
CSRNP2	cysteine and serine rich nuclear protein 2, transcript variant 1	81566	0	-0.509162	0	-0.852284
MAP2K4	mitogen-activated protein kinase kinase 4, transcript variant 2	6416	0	-0.509112	0	-0.465621
CLMN	calmin	79789	0	-0.508571	-0.49176	0
INPP5K	inositol polyphosphate-5-phosphatase K, transcript variant X2	51763	0	-0.50837	0	0
XPO5	exportin 5, transcript variant 1	57510	-1.01514	-0.507456	-0.486954	-0.640096
PDIA3P1	protein disulfide isomerase family A member 3 pseudogene 1	171423	-1.88617	-0.507075	0	-0.538474
ZMPSTE24	zinc metallopeptidase STE24	10269	-0.866401	-0.506932	0	-0.918967
RAI1	retinoic acid induced 1, transcript variant X1	10743	-2.40753	-0.506854	0	-0.819268
USP13	ubiquitin specific peptidase 13	8975	0	-0.506775	-0.657772	0
ZNF740	zinc finger protein 740, transcript variant X4	283337	-1.07245	-0.506446	-0.897398	-0.737917
CBX5	chromobox 5, transcript variant 3	23468	-0.955044	-0.50617	0	-0.630274
NOLC1	nucleolar and coiled-body phosphoprotein 1, transcript variant 3	9221	-0.691995	-0.506038	0	-0.708875
KLHL24	kelch like family member 24, transcript variant X2	54800	0	-0.505054	0	-0.459881
ACE	angiotensin I converting enzyme, transcript variant 1	1636	-2.25009	-0.50479	0	-0.596189
NRDC	nardilysin convertase, transcript variant 2	4898	0	-0.504641	0	-0.469787
UXS1	UDP-glucuronate decarboxylase 1, transcript variant 4	80146	0	-0.504603	0	-0.545201
NOL11	nucleolar protein 11, transcript variant 1	25926	0	-0.504576	0	-0.726581
UBN2	ubinuclein 2, transcript variant X4	254048	0	-0.504262	0	-0.586769
CCNY	cyclin Y, transcript variant 2	219771	0	-0.504106	0	-0.57084
UBAC2	UBA domain containing 2, transcript variant 1	337867	0	-0.503835	0	-0.363558
NIF3L1	NGG1 interacting factor 3 like 1, transcript variant 1	60491	0	-0.502737	0	-0.799004
TTL	tubulin tyrosine ligase, transcript variant X1	150465	-1.22463	-0.502709	0	-0.376802
TPMT	thiopurine S-methyltransferase, transcript variant 3	7172	0	-0.502539	0	-0.540496
SLC35E2B	solute carrier family 35 member E2B, transcript variant X1	728661	0	-0.502143	0	0
SLAIN2	SLAIN motif family member 2, transcript variant X1	57606	-0.985936	-0.501877	0	-0.590748
LIMK2	LIM domain kinase 2, transcript variant 2a	3985	0	-0.501617	0	0
PFKP	phosphofructokinase, platelet, transcript variant X1	5214	-1.82308	-0.500909	0	-0.380996
EHD4	EH domain containing 4	30844	-1.73644	-0.500493	0	-0.684694
[truncated: 13,873 more rows]

## Sheet: Afumigatus_pathways
Category	Term	Count	%	PValue	Genes	List Total	Pop Hits	Pop Total
KEGG_PATHWAY	hsa04060:Cytokine-cytokine receptor interaction	120	1.24507	5.96187e-09	10344, 7293, 8741, 6349, 8743, 943, 8744, 6348, 944, 50615, 6351, 1524, 55540, 414062, 51561, 1896, 1489, 9547, 3552, 6362, 10913, 6364, 6366, 6367, 11009, 1437, 115650, 5618, 7040, 6376, 149233, 6375, 6374, 6373, 6372, 1440, 6370, 4804, 7048, 7046, 7043, 2833, 1441, 92, 91, 90, 6387, 388372, 50604, 2829, 9966, 3627, 2056, 2919, 4352, 3625, 3626, 163702, 3624, 7852, 7850, 3577, 3576, 3593, 3596, …	2169	243	6879
KEGG_PATHWAY	hsa05200:Pathways in cancer	171	1.77423	3.13325e-07	3725, 6774, 2149, 6772, 5733, 3082, 332, 2335, 3479, 59345, 331, 3728, 64399, 4824, 3675, 10297, 8322, 8323, 51176, 2956, 1288, 1287, 5159, 6093, 10161, 4313, 4312, 7483, 1282, 5743, 1285, 1286, 3091, 2323, 25, 7482, 3716, 207, 208, 7480, 1909, 3918, 3688, 6608, 7175, 3915, 8312, 2846, 8313, 3911, 4792, 1495, 6469, 22798, 8030, 26060, 2787, 2767, 2784, 2785, 7188, 7040, 2793, 109, 108, 107, 9978,…	2169	393	6879
KEGG_PATHWAY	hsa05146:Amoebiasis	59	0.61216	5.32491e-07	23236, 5579, 5578, 5332, 2335, 3684, 1289, 255631, 1288, 7850, 1287, 5582, 87, 3576, 3593, 1280, 1282, 1285, 4843, 1286, 836, 735, 3918, 929, 3689, 3915, 1277, 3911, 5275, 1278, 3586, 5878, 733, 1437, 22798, 7414, 2767, 3909, 3315, 3908, 7040, 3458, 107, 5869, 85301, 3553, 7043, 8503, 5567, 10319, 5055, 7099, 50509, 7097, 5294, 3569, 5295, 88, 89	2169	106	6879
KEGG_PATHWAY	hsa04015:Rap1 signaling pathway	101	1.04794	5.52297e-07	51378, 54518, 2149, 3082, 3479, 285, 284, 3684, 9863, 5159, 2321, 3690, 2324, 207, 208, 5028, 3688, 3689, 7074, 2846, 6300, 375189, 84612, 9223, 9771, 51196, 109, 1500, 4803, 108, 107, 4804, 10411, 5899, 5156, 260425, 2775, 3937, 1399, 9170, 808, 7057, 999, 50855, 23236, 113, 5579, 5578, 111, 5332, 2254, 2253, 2252, 2251, 25865, 4254, 2246, 5587, 5582, 1945, 1944, 2903, 2904, 5600, 1946, 10235, 5…	2169	210	6879
KEGG_PATHWAY	hsa04010:MAPK signaling pathway	117	1.21394	8.2037e-07	3725, 9344, 27330, 59283, 5536, 3727, 59284, 4616, 22800, 5159, 4217, 8491, 9448, 4214, 4215, 100137049, 9254, 3552, 1326, 207, 208, 408, 929, 10912, 5971, 6300, 2318, 4775, 2316, 2317, 3312, 3315, 1843, 5801, 1844, 7040, 4803, 1647, 1649, 627, 1849, 7048, 1847, 7046, 1848, 7043, 57551, 123745, 4763, 27092, 5156, 5567, 1399, 4772, 781, 782, 783, 100506012, 784, 785, 5579, 5578, 2254, 2253, 2252, …	2169	253	6879
KEGG_PATHWAY	hsa05412:Arrhythmogenic right ventricular cardiomyopathy (ARVC)	41	0.425399	1.6441e-06	781, 6444, 8515, 782, 6445, 783, 6442, 784, 8516, 6443, 785, 1605, 59283, 1496, 6262, 3728, 59284, 1499, 3676, 3675, 3679, 51176, 2010, 1824, 3655, 1756, 55799, 3673, 27092, 83439, 778, 3690, 9254, 3691, 3693, 3695, 3688, 6932, 71, 1495, 1000	2169	67	6879
REACTOME_PATHWAY	R-HSA-3000178:R-HSA-3000178	43	0.446151	6.69361e-06	1292, 8516, 4684, 1297, 7143, 63923, 2335, 176, 1605, 3909, 6678, 3908, 5802, 7040, 3679, 1289, 1288, 4038, 1287, 7043, 1280, 3673, 1282, 1285, 1463, 1286, 3371, 3690, 256076, 3693, 351, 4593, 3688, 4060, 3915, 8785, 50509, 1277, 131873, 1634, 3911, 1278, 4146	2828	75	9075
KEGG_PATHWAY	hsa04512:ECM-receptor interaction	48	0.498029	1.00212e-05	1292, 8515, 22798, 8516, 3339, 7143, 63923, 2335, 1605, 9900, 3909, 3908, 2814, 7060, 3676, 3675, 3679, 1289, 85301, 1288, 255631, 1287, 3655, 22987, 1280, 3673, 1282, 1285, 1286, 3371, 9899, 3690, 256076, 3691, 10319, 3693, 5649, 3695, 3918, 3688, 3915, 50509, 1277, 131873, 7059, 3911, 1278, 7057	2169	87	6879
KEGG_PATHWAY	hsa04640:Hematopoietic cell lineage	48	0.498029	1.00212e-05	1437, 3125, 2056, 966, 925, 926, 3684, 924, 921, 2814, 3676, 3675, 4254, 2209, 2208, 1791, 1440, 3553, 7850, 3559, 3655, 3570, 3673, 3590, 1441, 3574, 930, 7037, 931, 100133941, 915, 3815, 2323, 3690, 916, 917, 3552, 910, 911, 1380, 912, 929, 1378, 909, 3568, 3569, 3589, 3122	2169	87	6879
KEGG_PATHWAY	hsa05410:Hypertrophic cardiomyopathy (HCM)	44	0.456526	1.21013e-05	781, 6444, 8515, 782, 6445, 783, 6442, 784, 6443, 8516, 785, 3479, 1605, 59283, 6262, 59284, 7139, 3676, 7169, 3675, 7040, 5565, 3679, 5563, 2010, 3655, 7043, 1756, 55799, 3673, 27092, 778, 3690, 53632, 9254, 3691, 3693, 3695, 3688, 1636, 70, 71, 4607, 3569	2169	78	6879
REACTOME_PATHWAY	R-HSA-5673001:R-HSA-5673001	59	0.61216	1.58844e-05	6464, 3084, 2254, 2253, 2252, 2251, 284, 9048, 4254, 2246, 2676, 10718, 5159, 2066, 2903, 2064, 2904, 2065, 2905, 2906, 2263, 3815, 5924, 3716, 9542, 3717, 8822, 5979, 2668, 8823, 2255, 5786, 10817, 5594, 9365, 1437, 4684, 3561, 53358, 27040, 1950, 6708, 8074, 6709, 2069, 8817, 3559, 815, 6712, 816, 5156, 7010, 6710, 817, 6711, 152831, 808, 3568, 88	2828	116	9075
KEGG_PATHWAY	hsa05414:Dilated cardiomyopathy	46	0.477277	2.05033e-05	781, 6444, 8515, 782, 6445, 783, 6442, 784, 8516, 6443, 785, 113, 111, 3479, 1605, 59283, 6262, 59284, 7139, 3676, 153, 7169, 7040, 3675, 109, 108, 3679, 107, 2010, 3655, 7043, 1756, 55799, 3673, 27092, 5567, 778, 3690, 9254, 3691, 3693, 3695, 3688, 70, 71, 4607	2169	84	6879
REACTOME_PATHWAY	R-HSA-216083:R-HSA-216083	46	0.477277	3.32193e-05	1292, 8515, 83700, 8516, 1297, 3384, 3339, 2335, 3386, 1605, 3684, 3681, 3682, 3676, 3675, 3679, 1289, 1288, 1287, 3655, 50848, 2200, 1307, 1280, 3673, 1282, 1285, 5175, 1286, 3371, 3690, 256076, 3693, 1305, 3695, 3688, 3689, 4060, 50509, 1277, 131873, 1278, 91522, 58494, 7057, 999	2828	86	9075
KEGG_PATHWAY	hsa04974:Protein digestion and absorption	47	0.487653	3.80013e-05	1292, 117247, 4224, 2006, 4225, 1297, 6519, 482, 6543, 480, 481, 11136, 10136, 1289, 85301, 1288, 255631, 1506, 23428, 6564, 1287, 1280, 1308, 1282, 6546, 1361, 1285, 6547, 51032, 1286, 476, 256076, 1303, 63036, 477, 1305, 5547, 9056, 6510, 3784, 7512, 50509, 1277, 131873, 23439, 1278, 1357	2169	88	6879
REACTOME_PATHWAY	R-HSA-5578775:R-HSA-5578775	33	0.342395	4.82227e-05	10345, 6261, 1760, 53828, 3709, 487, 6262, 6263, 845, 844, 488, 482, 5349, 6543, 480, 481, 10060, 6546, 815, 816, 817, 6547, 6786, 4842, 476, 477, 444, 491, 492, 80228, 808, 53822, 7220	2828	56	9075
REACTOME_PATHWAY	R-HSA-380108:R-HSA-380108	34	0.35277	6.62943e-05	51554, 3627, 2919, 6349, 1230, 6348, 6346, 6351, 6376, 1524, 6375, 6374, 6373, 6372, 7852, 414062, 6370, 3577, 3576, 2833, 5196, 2920, 2921, 1232, 6387, 1234, 6364, 388372, 6366, 1238, 2829, 5473, 6367, 57007	2828	59	9075
KEGG_PATHWAY	hsa05145:Toxoplasmosis	55	0.570658	8.08617e-05	3111, 6774, 6772, 331, 3108, 3593, 5602, 3304, 5600, 3306, 5606, 3303, 4843, 5170, 5608, 3716, 207, 836, 208, 7132, 3717, 10105, 3918, 3688, 1234, 3915, 3911, 3310, 3586, 3587, 4792, 5594, 8517, 22798, 3125, 6300, 3312, 3460, 3909, 3908, 3949, 7040, 3458, 3459, 3654, 3655, 7043, 959, 598, 3119, 10319, 2775, 7099, 7097, 3122	2169	110	6879
REACTOME_PATHWAY	R-HSA-1442490:R-HSA-1442490	35	0.363146	0.000202643	1292, 136227, 1297, 5045, 84570, 1310, 1289, 1288, 4327, 1287, 1509, 102, 4323, 1307, 4314, 1280, 4313, 4312, 1308, 1282, 4319, 1285, 4316, 1286, 256076, 1303, 8754, 1305, 164656, 1513, 50509, 1277, 131873, 1278, 91522	2828	64	9075
REACTOME_PATHWAY	R-HSA-418990:R-HSA-418990	21	0.217888	0.000246217	1003, 1004, 1001, 1005, 1006, 1016, 1009, 3728, 1012, 283, 1015, 1499, 253559, 1500, 64403, 71, 1495, 1010, 1000, 999, 5818	2828	32	9075
REACTOME_PATHWAY	R-HSA-1650814:R-HSA-1650814	36	0.373521	0.000253135	1292, 136227, 55214, 1297, 283208, 84570, 5351, 1310, 9509, 1289, 85301, 1288, 255631, 1287, 1307, 1280, 1308, 1282, 5118, 10536, 1285, 1286, 256076, 5034, 1303, 1305, 140766, 50509, 1277, 131873, 1278, 8985, 91522, 23127, 871, 7093	2828	67	9075
KEGG_PATHWAY	hsa04014:Ras signaling pathway	97	1.00643	0.000273453	7535, 51378, 4303, 3082, 59345, 3479, 285, 284, 10298, 22800, 5159, 8398, 2321, 100137049, 25, 2324, 207, 208, 51365, 7074, 11145, 8437, 2787, 53358, 2784, 283455, 2785, 9771, 2793, 51196, 4803, 4804, 5966, 123745, 5899, 4763, 598, 5156, 10681, 5567, 10928, 808, 5063, 5781, 5579, 5578, 6464, 2254, 2253, 2252, 2251, 4254, 2246, 5582, 94235, 1945, 5602, 1944, 2903, 2904, 1946, 10235, 5322, 84647, 2…	2169	226	6879
REACTOME_PATHWAY	R-HSA-3000157:R-HSA-3000157	20	0.207512	0.0002748	3673, 1282, 1285, 22795, 1286, 3339, 3691, 10319, 3909, 3908, 3918, 3688, 3675, 4811, 3915, 3679, 1288, 3911, 1287, 3655	2828	30	9075
KEGG_PATHWAY	hsa05142:Chagas disease (American trypanosomiasis)	51	0.529155	0.000280534	3725, 23236, 5332, 6349, 54106, 6348, 8772, 414062, 3576, 10333, 5602, 3593, 5600, 4843, 207, 208, 7132, 3586, 4792, 5594, 8517, 6300, 2767, 3460, 7040, 3458, 3459, 3456, 919, 107, 7048, 3553, 7046, 3654, 7043, 8503, 915, 916, 917, 2775, 355, 713, 7099, 712, 1636, 714, 7097, 2353, 5294, 3569, 5295	2169	104	6879
REACTOME_PATHWAY	R-HSA-5576892:R-HSA-5576892	27	0.280141	0.000310088	781, 782, 783, 784, 785, 6323, 6324, 59283, 59284, 55799, 815, 27092, 816, 817, 778, 6330, 6331, 9254, 6332, 6334, 6326, 2259, 6328, 6327, 6329, 2257, 808	2828	46	9075
REACTOME_PATHWAY	R-HSA-1474228:R-HSA-1474228	40	0.415024	0.000376164	2006, 823, 3339, 2335, 176, 170692, 3909, 5654, 1520, 11095, 4327, 84290, 102, 9507, 10753, 4323, 2200, 4314, 4313, 4312, 4319, 4316, 8751, 56999, 84467, 836, 5340, 164656, 1513, 2, 3918, 92291, 4811, 3915, 1634, 388743, 23385, 3911, 7093, 999	2828	78	9075
KEGG_PATHWAY	hsa04151:PI3K-Akt signaling pathway	139	1.44221	0.000387759	1292, 51378, 2149, 3082, 63923, 2335, 3479, 59345, 285, 284, 7060, 3676, 3675, 3679, 1289, 1288, 255631, 1287, 5159, 10161, 1280, 1282, 6009, 1285, 930, 1286, 2321, 5170, 3690, 3691, 2324, 3716, 207, 5649, 3693, 208, 8115, 3717, 3695, 3918, 3688, 3915, 2846, 1277, 5934, 3911, 1278, 22798, 5618, 2787, 2784, 2785, 2793, 4803, 5563, 1440, 10110, 4804, 10018, 84699, 7184, 1441, 5156, 598, 10681, 1031…	2169	345	6879
KEGG_PATHWAY	hsa04510:Focal adhesion	89	0.923428	0.000387762	3725, 1292, 5063, 5579, 6464, 5578, 3082, 63923, 2335, 3479, 331, 10298, 7060, 3676, 3675, 1729, 3679, 1289, 1288, 255631, 1287, 5582, 87, 29895, 5159, 6093, 1280, 5602, 2064, 1282, 1285, 1286, 2321, 5170, 3690, 2324, 3691, 5649, 207, 3693, 1793, 208, 3695, 2889, 3918, 3688, 7410, 3915, 5499, 1277, 2909, 71, 3911, 1278, 5594, 8515, 8516, 22798, 2318, 7414, 2316, 7143, 2317, 53358, 1950, 3909, 149…	2169	206	6879
KEGG_PATHWAY	hsa04911:Insulin secretion	43	0.446151	0.000408176	23236, 5579, 113, 5578, 2641, 5332, 6804, 111, 3782, 2767, 3780, 157855, 6262, 27445, 3779, 2695, 482, 9699, 1131, 109, 480, 108, 481, 107, 886, 5582, 84699, 5864, 64764, 815, 816, 817, 27094, 27345, 5567, 778, 476, 6833, 477, 54795, 9586, 23439, 11069	2169	85	6879
REACTOME_PATHWAY	R-HSA-445095:R-HSA-445095	20	0.207512	0.000503454	6712, 6710, 6711, 6323, 6324, 6330, 6331, 6332, 3897, 6708, 6709, 6334, 288, 6326, 6328, 6327, 6329, 3786, 71, 23114	2828	31	9075
KEGG_PATHWAY	hsa04724:Glutamatergic synapse	54	0.560282	0.000527375	2912, 9455, 2913, 23236, 2918, 113, 5579, 2916, 5578, 2917, 5332, 111, 27165, 59345, 2898, 2899, 2893, 5582, 94235, 2901, 773, 2903, 2904, 2905, 2906, 22941, 6506, 100137049, 2890, 2900, 6511, 255189, 5594, 246213, 3709, 2787, 2784, 3760, 2785, 2793, 109, 108, 107, 123745, 283748, 5567, 10681, 81539, 8605, 2775, 9229, 116443, 116444, 7220	2169	114	6879
KEGG_PATHWAY	hsa05140:Leishmaniasis	37	0.383897	0.000558031	3725, 3111, 3125, 6300, 6772, 3460, 3684, 3676, 7040, 3458, 3459, 2209, 3553, 3108, 3654, 7043, 3593, 5600, 4689, 4688, 3119, 4843, 5743, 3552, 3716, 3717, 3688, 653361, 7099, 3689, 1378, 7097, 2353, 3586, 4792, 3122, 5594	2169	71	6879
REACTOME_PATHWAY	R-HSA-1059683:R-HSA-1059683	10	0.103756	0.000782485	3570, 6774, 3572, 5781, 6772, 9021, 867, 3716, 3569, 3717	2828	11	9075
KEGG_PATHWAY	hsa05323:Rheumatoid arthritis	43	0.446151	0.00101049	3725, 1437, 3111, 3125, 942, 6349, 8741, 6348, 284, 3600, 7040, 3458, 8792, 6374, 6372, 245972, 414062, 3553, 3108, 3576, 7043, 4314, 4312, 51561, 3119, 7010, 2321, 3552, 50617, 23545, 1513, 6387, 6364, 523, 7099, 3689, 7097, 2353, 3569, 525, 3589, 1493, 3122	2169	88	6879
KEGG_PATHWAY	hsa04261:Adrenergic signaling in cardiomyocytes	62	0.643287	0.0010624	781, 782, 783, 784, 23236, 785, 113, 5578, 5332, 111, 6324, 59283, 6262, 59284, 154, 1390, 153, 7169, 482, 480, 481, 55799, 5600, 778, 476, 9254, 207, 477, 208, 3784, 9586, 28227, 5499, 70, 5594, 6300, 3753, 7139, 109, 108, 107, 84699, 64764, 10411, 27092, 147, 815, 148, 816, 817, 5567, 6330, 6331, 6332, 491, 492, 5523, 5528, 808, 23439, 11069, 163688	2169	138	6879
KEGG_PATHWAY	hsa04024:cAMP signaling pathway	84	0.87155	0.00112272	3725, 113, 2149, 111, 5733, 5021, 6262, 64399, 154, 7253, 153, 482, 2893, 55811, 480, 481, 56670, 22800, 6093, 5602, 2903, 2904, 2905, 2906, 2890, 778, 476, 207, 477, 208, 4886, 3352, 1909, 3354, 7410, 9586, 5499, 7074, 338442, 4792, 5594, 5142, 6752, 5143, 5144, 2033, 3991, 5465, 6237, 2696, 51196, 109, 108, 107, 627, 5139, 84699, 9475, 10257, 64764, 1262, 10411, 8503, 815, 816, 817, 5567, 9568,…	2169	198	6879
KEGG_PATHWAY	hsa04020:Calcium signaling pathway	77	0.798921	0.00116364	23236, 6261, 113, 2149, 5579, 5578, 5733, 5332, 487, 5021, 6262, 5026, 6263, 488, 154, 5024, 153, 5260, 886, 5136, 5582, 5159, 57620, 2066, 773, 2903, 2064, 4846, 2065, 2905, 6546, 2906, 1133, 777, 4843, 4842, 6786, 6547, 113026, 778, 1909, 10105, 80228, 3706, 3707, 3709, 2767, 3357, 4638, 51196, 109, 6543, 1131, 108, 107, 5137, 10800, 5153, 3274, 147, 815, 5156, 148, 816, 817, 5567, 5724, 291, 4…	2169	179	6879
KEGG_PATHWAY	hsa04976:Bile secretion	35	0.363146	0.00149853	10998, 57552, 6579, 113, 760, 111, 949, 6822, 6344, 366, 3949, 1581, 8647, 482, 6580, 109, 480, 108, 481, 107, 3156, 9429, 10257, 6523, 5567, 476, 343, 477, 200931, 28234, 123264, 23439, 6554, 64240, 64241	2169	69	6879
KEGG_PATHWAY	hsa04726:Serotonergic synapse	51	0.529155	0.00177589	200909, 23236, 5579, 5578, 5332, 111, 59345, 7166, 5582, 94235, 247, 246, 773, 5743, 285242, 5742, 100137049, 778, 836, 3352, 239, 3354, 1557, 255189, 5594, 2561, 2560, 4128, 170572, 3709, 2787, 2784, 3760, 2785, 2793, 3357, 1644, 123745, 283748, 10411, 5567, 10681, 8605, 2775, 351, 6532, 6570, 121278, 6571, 9177, 7220	2169	111	6879
REACTOME_PATHWAY	R-HSA-2219530:R-HSA-2219530	31	0.321643	0.00239211	9365, 5781, 942, 3084, 2254, 2253, 2252, 2251, 1950, 8074, 2069, 8817, 4254, 2246, 10718, 5159, 2066, 2064, 8503, 2065, 5156, 930, 2263, 3815, 9542, 8822, 8823, 2255, 152831, 3932, 5295	2828	61	9075
REACTOME_PATHWAY	R-HSA-5173214:R-HSA-5173214	22	0.228263	0.00263221	55901, 81794, 170689, 145173, 157869, 56999, 11174, 10418, 92949, 170691, 5199, 170692, 79875, 140766, 171019, 23145, 9037, 9509, 11095, 221981, 7057, 9507	2828	39	9075
REACTOME_PATHWAY	R-HSA-186797:R-HSA-186797	19	0.197136	0.00278685	1292, 1280, 1282, 1297, 5156, 1285, 1286, 5045, 256076, 5340, 7060, 50509, 7059, 5327, 131873, 1289, 1287, 7057, 5159	2828	32	9075
REACTOME_PATHWAY	R-HSA-913709:R-HSA-913709	30	0.311268	0.00283741	117248, 168391, 79369, 10678, 57452, 11227, 442117, 94025, 9245, 140453, 55568, 84002, 4584, 4585, 51809, 727897, 26290, 79623, 374378, 10331, 56667, 283463, 79695, 93010, 2590, 2591, 64409, 2589, 10071, 9334	2828	59	9075
KEGG_PATHWAY	hsa04960:Aldosterone-regulated sodium reabsorption	22	0.228263	0.00306486	2810, 8503, 4306, 3291, 5579, 5578, 53828, 5170, 9351, 476, 3479, 477, 6338, 482, 3758, 480, 481, 23439, 5582, 5294, 5295, 5594	2169	39	6879
KEGG_PATHWAY	hsa04713:Circadian entrainment	44	0.456526	0.00322571	23236, 6261, 5579, 113, 5578, 5332, 111, 5187, 2787, 59345, 9722, 6262, 2784, 3760, 6263, 51655, 2785, 2793, 2893, 55811, 109, 108, 107, 5582, 94235, 2903, 2904, 2905, 815, 2906, 816, 817, 4842, 10681, 5567, 2890, 2775, 4543, 8911, 808, 2353, 5593, 5594, 163688	2169	95	6879
KEGG_PATHWAY	hsa05321:Inflammatory bowel disease (IBD)	32	0.332019	0.0033397	3725, 3111, 3125, 6774, 6775, 6772, 3561, 3460, 50615, 7040, 3458, 3459, 149233, 3553, 3108, 112744, 50943, 7043, 3593, 3596, 3595, 51561, 3119, 3552, 6097, 8807, 7099, 4772, 7097, 3586, 3569, 3122	2169	64	6879
REACTOME_PATHWAY	R-HSA-3000171:R-HSA-3000171	22	0.228263	0.00393408	1756, 9378, 1280, 1282, 1285, 1286, 3339, 2335, 10319, 1605, 3909, 3908, 3918, 3915, 50509, 1277, 1289, 3911, 1288, 1287, 1278, 4921	2828	40	9075
KEGG_PATHWAY	hsa04921:Oxytocin signaling pathway	64	0.664038	0.00400197	3725, 781, 782, 783, 23236, 784, 6261, 785, 113, 5579, 1938, 5578, 111, 5332, 5021, 59283, 6262, 6263, 59284, 5582, 1827, 6093, 55799, 4846, 5743, 140465, 778, 100137049, 9254, 53632, 5499, 255189, 71, 5594, 4775, 3709, 1026, 3760, 57118, 4638, 5565, 109, 108, 5563, 107, 4882, 123745, 9475, 283748, 815, 27092, 816, 817, 5567, 8605, 3770, 2775, 5997, 3768, 91807, 808, 4772, 2353, 163688	2169	150	6879
KEGG_PATHWAY	hsa04066:HIF-1 signaling pathway	44	0.456526	0.00409317	51378, 2056, 6774, 5579, 5578, 2033, 4878, 3479, 1027, 1950, 1026, 3460, 285, 284, 3458, 3459, 7018, 9978, 5582, 3098, 3570, 2064, 4846, 8503, 815, 816, 7010, 4843, 817, 7037, 54583, 3091, 2321, 80201, 207, 208, 1906, 3162, 7099, 7076, 5294, 3569, 5295, 5594	2169	96	6879
KEGG_PATHWAY	hsa04514:Cell adhesion molecules (CAMs)	61	0.632911	0.0041776	1003, 83700, 3111, 1001, 54413, 22871, 942, 29126, 3384, 80380, 3684, 80381, 9076, 3676, 29851, 84628, 3108, 3105, 50848, 5175, 5792, 3695, 6402, 10666, 3688, 6693, 3689, 4359, 58494, 1000, 1493, 3125, 8516, 9369, 4685, 4684, 22854, 257194, 6401, 925, 926, 923, 3897, 5010, 4099, 23114, 3134, 3655, 6900, 9378, 959, 8506, 2734, 3119, 57689, 94030, 23562, 201633, 5818, 3122, 999	2169	142	6879
REACTOME_PATHWAY	R-HSA-416993:R-HSA-416993	12	0.124507	0.00445742	163, 2893, 5579, 23426, 5578, 160, 2890, 5582, 9463, 4905, 80852, 1173	2828	17	9075
REACTOME_PATHWAY	R-HSA-2129379:R-HSA-2129379	21	0.217888	0.0046739	10516, 4236, 2006, 8516, 30008, 4238, 2335, 3690, 84467, 3693, 8076, 27302, 84034, 2192, 3688, 7040, 4053, 4052, 8425, 2200, 7043	2828	38	9075
KEGG_PATHWAY	hsa04971:Gastric acid secretion	35	0.363146	0.00481659	6752, 23236, 5579, 113, 760, 5578, 5332, 3709, 111, 482, 4638, 3758, 1131, 109, 480, 3773, 108, 481, 107, 5582, 3274, 815, 816, 115111, 817, 5567, 476, 477, 54207, 7430, 3784, 23439, 808, 91807, 163688	2169	73	6879
REACTOME_PATHWAY	R-HSA-1474244:R-HSA-1474244	11	0.114132	0.00492505	1280, 1282, 1285, 50509, 1286, 1277, 2335, 1289, 1288, 1287, 1278	2828	15	9075
KEGG_PATHWAY	hsa04925:Aldosterone synthesis and secretion	38	0.394273	0.00502235	6770, 23236, 5579, 113, 5578, 5332, 3709, 111, 2767, 3283, 3991, 949, 3949, 747, 3777, 25865, 57118, 109, 4929, 108, 51305, 107, 5587, 5138, 5582, 84699, 64764, 815, 816, 817, 23683, 5567, 778, 8911, 3164, 9586, 808, 163688	2169	81	6879
KEGG_PATHWAY	hsa04810:Regulation of actin cytoskeleton	85	0.881926	0.00509367	5063, 2149, 50649, 2254, 2253, 2335, 2252, 2251, 3684, 3681, 55740, 3682, 10298, 3676, 3675, 10297, 1729, 2246, 3679, 22800, 87, 29895, 5159, 6093, 10163, 1133, 81624, 2263, 8936, 3690, 3691, 3693, 1793, 3695, 2259, 89846, 8822, 3688, 8823, 7410, 2255, 3689, 10095, 2257, 8826, 5499, 7074, 2909, 71, 3645, 5594, 8515, 8516, 375189, 128239, 7414, 1950, 8074, 1072, 3984, 6237, 3071, 8817, 4638, 1131,…	2169	210	6879
REACTOME_PATHWAY	R-HSA-2022857:R-HSA-2022857	10	0.103756	0.0053181	79411, 4958, 2720, 4060, 5549, 4969, 2799, 176, 3074, 3073	2828	13	9075
REACTOME_PATHWAY	R-HSA-112308:R-HSA-112308	10	0.103756	0.0053181	781, 782, 55799, 773, 783, 784, 27092, 785, 777, 9254	2828	13	9075
KEGG_PATHWAY	hsa00512:Mucin type O-Glycan biosynthesis	18	0.186761	0.00587153	374378, 117248, 168391, 57452, 11227, 442117, 9245, 55568, 79695, 2590, 2591, 64409, 2589, 51809, 6483, 26290, 9334, 79623	2169	31	6879
KEGG_PATHWAY	hsa05031:Amphetamine addiction	32	0.332019	0.00595401	3725, 23237, 4128, 5579, 5578, 6804, 111, 2354, 2893, 1644, 5582, 84699, 64764, 2903, 2904, 2905, 815, 5173, 2906, 816, 817, 5567, 2890, 9586, 5499, 6570, 6571, 808, 2353, 116443, 116444, 163688	2169	66	6879
KEGG_PATHWAY	hsa05205:Proteoglycans in cancer	81	0.840423	0.00616814	7291, 6774, 5781, 10855, 5579, 5578, 3082, 3339, 2335, 3479, 288, 8322, 8323, 22800, 5582, 5328, 2066, 6093, 3593, 4313, 2064, 7483, 5600, 2065, 3091, 5170, 3690, 7482, 3693, 207, 836, 208, 7480, 3688, 6608, 8826, 5499, 7074, 54361, 80326, 71, 5594, 7471, 60495, 2318, 6300, 3709, 2316, 2317, 7478, 867, 1026, 7474, 1499, 6237, 7040, 51196, 22808, 5962, 9475, 81029, 3673, 8503, 815, 816, 817, 5567,…	2169	200	6879
KEGG_PATHWAY	hsa04750:Inflammatory mediator regulation of TRP channels	44	0.456526	0.0064347	23236, 5579, 113, 5578, 6300, 5332, 111, 3709, 162514, 3479, 51393, 3357, 109, 4803, 41, 108, 107, 3553, 5582, 123745, 283748, 5602, 8398, 8503, 5600, 815, 5588, 816, 5606, 817, 79054, 5567, 100137049, 5608, 8605, 239, 5499, 808, 255189, 5294, 5295, 3269, 9311, 163688	2169	98	6879
REACTOME_PATHWAY	R-HSA-202733:R-HSA-202733	27	0.280141	0.00648513	83700, 2734, 140885, 5175, 6401, 5196, 5627, 634, 2335, 51744, 10544, 8832, 1088, 5624, 972, 3684, 55423, 57126, 6402, 3676, 6693, 3688, 3689, 1277, 1278, 58494, 50848	2828	54	9075
KEGG_PATHWAY	hsa04972:Pancreatic secretion	42	0.435775	0.00697102	23236, 5579, 113, 6558, 760, 5578, 5332, 3709, 111, 487, 6262, 488, 6344, 482, 1131, 109, 480, 108, 481, 107, 10136, 886, 1506, 9635, 5582, 1361, 5322, 84647, 51032, 476, 63036, 477, 491, 492, 3784, 1056, 1811, 23439, 1357, 1179, 5407, 7220	2169	93	6879
KEGG_PATHWAY	hsa04630:Jak-STAT signaling pathway	61	0.632911	0.00718542	2056, 5781, 6774, 6775, 6772, 4352, 163702, 50615, 1154, 3593, 3596, 3595, 51561, 3590, 1489, 3716, 207, 208, 3717, 3952, 29949, 3586, 3587, 11009, 3589, 1437, 5618, 2033, 3561, 5008, 3460, 3600, 3458, 3459, 149233, 3456, 3454, 3455, 1440, 9021, 3559, 53833, 53832, 3570, 8503, 3572, 56832, 598, 1441, 3574, 51588, 282618, 2688, 3976, 50604, 3977, 85480, 3568, 5294, 3569, 5295	2169	145	6879
REACTOME_PATHWAY	R-HSA-3000170:R-HSA-3000170	16	0.16601	0.0072409	3673, 5578, 3371, 2335, 3690, 3691, 3693, 7040, 3688, 50509, 1277, 1289, 1278, 3655, 87, 7057	2828	27	9075
REACTOME_PATHWAY	R-HSA-936837:R-HSA-936837	28	0.290517	0.00734839	148229, 53828, 487, 57205, 488, 5205, 482, 5349, 480, 481, 538, 23400, 23250, 815, 816, 23120, 817, 9914, 476, 477, 491, 492, 84239, 51761, 808, 374868, 53822, 286410	2828	57	9075
REACTOME_PATHWAY	R-HSA-419037:R-HSA-419037	22	0.228263	0.0081453	1292, 1280, 782, 783, 1282, 784, 785, 1297, 4684, 1285, 1286, 1463, 256076, 8128, 2668, 8911, 9048, 50509, 131873, 1289, 1287, 6900	2828	42	9075
REACTOME_PATHWAY	R-HSA-416476:R-HSA-416476	67	0.695165	0.00934934	84634, 23236, 2149, 2641, 60675, 5332, 3827, 5021, 59345, 846, 6866, 680, 886, 2151, 353299, 94235, 4828, 4829, 10161, 222545, 1133, 8111, 57121, 1906, 1907, 1909, 5028, 10911, 2846, 2840, 56923, 2358, 2767, 2787, 2784, 2785, 8620, 2793, 3357, 6375, 1131, 8997, 10800, 551, 8503, 147, 10886, 148, 10681, 10316, 23566, 2798, 2797, 2796, 5724, 351, 51738, 2862, 5997, 9170, 57105, 2867, 2829, 2828, 69…	2828	165	9075
KEGG_PATHWAY	hsa04062:Chemokine signaling pathway	75	0.77817	0.00953769	10344, 3627, 23236, 6774, 113, 2919, 6464, 6772, 111, 5332, 6349, 59345, 6348, 57580, 6351, 1524, 7852, 414062, 94235, 3577, 3576, 6093, 10235, 9547, 207, 208, 1794, 3717, 6362, 131890, 1232, 408, 6364, 1234, 7410, 6366, 6367, 7074, 4792, 5594, 8517, 1230, 2787, 53358, 2784, 6346, 2785, 2793, 6376, 6375, 109, 6374, 108, 6373, 107, 6372, 6370, 2833, 9475, 8503, 5196, 10681, 2920, 5567, 2921, 6387,…	2169	186	6879
KEGG_PATHWAY	hsa00062:Fatty acid elongation	15	0.155634	0.00955721	6785, 60481, 51495, 79071, 10965, 5538, 83401, 79993, 3033, 3032, 3030, 641371, 51144, 11332, 201562	2169	25	6879
KEGG_PATHWAY	hsa04350:TGF-beta signaling pathway	38	0.394273	0.010221	2033, 9241, 151449, 3625, 3626, 3624, 25805, 8646, 7040, 3458, 1030, 4090, 9978, 269, 7048, 4052, 10637, 7046, 4093, 7044, 7043, 659, 6093, 657, 658, 92, 91, 90, 3397, 1875, 130399, 6667, 653, 9372, 7050, 1634, 7057, 5594	2169	84	6879
REACTOME_PATHWAY	R-HSA-5682910:R-HSA-5682910	10	0.103756	0.0107944	4185, 55203, 9211, 8745, 27092, 6804, 203190, 59283, 53616, 163175	2828	14	9075
REACTOME_PATHWAY	R-HSA-416482:R-HSA-416482	35	0.363146	0.0107961	50649, 2787, 59345, 2784, 57580, 2785, 50650, 23370, 2793, 10276, 388, 25791, 221472, 94235, 8997, 9475, 6093, 8503, 6453, 147, 148, 26230, 11214, 10681, 5924, 5364, 89846, 7410, 23263, 9138, 7074, 128272, 6915, 5295, 4168	2828	77	9075
KEGG_PATHWAY	hsa00380:Tryptophan metabolism	21	0.217888	0.0110996	8564, 4128, 169355, 316, 15, 55753, 847, 39, 23498, 3033, 259307, 4967, 3030, 7166, 1644, 121278, 1543, 1544, 1545, 883, 130013	2169	40	6879
REACTOME_PATHWAY	R-HSA-201722:R-HSA-201722	39	0.404648	0.0112099	8338, 8339, 6597, 2033, 1499, 8340, 7089, 8360, 3012, 51176, 121504, 26108, 8346, 8364, 607, 8366, 8347, 8365, 8970, 8341, 8367, 8344, 123169, 83439, 5929, 3018, 8607, 3014, 8085, 3017, 8351, 8350, 653604, 6932, 85236, 8352, 8295, 8357, 8356	2828	88	9075
REACTOME_PATHWAY	R-HSA-975634:R-HSA-975634	22	0.228263	0.0113251	4023, 29967, 4036, 4035, 3339, 2262, 53630, 9227, 83875, 51109, 345, 221914, 335, 348, 3949, 10082, 7804, 5947, 57016, 26020, 1645, 1208	2828	43	9075
KEGG_PATHWAY	hsa04080:Neuroactive ligand-receptor interaction	106	1.09981	0.0124344	2149, 5733, 5021, 1395, 2741, 9340, 5026, 154, 5024, 59340, 153, 150, 151, 5540, 7068, 7067, 680, 886, 2151, 4829, 10161, 5745, 4889, 4886, 1909, 5028, 3352, 3354, 3001, 2846, 1814, 56923, 6752, 6753, 5618, 57053, 1131, 1269, 10800, 100996758, 10886, 799, 10316, 10888, 2798, 9568, 5340, 9038, 9170, 7433, 165829, 2912, 84634, 2913, 2918, 1145, 2916, 1144, 2917, 7253, 2898, 2899, 2893, 2894, 2895, …	2169	277	6879
REACTOME_PATHWAY	R-HSA-2022090:R-HSA-2022090	23	0.238639	0.0129529	1292, 1280, 4314, 1282, 1308, 1285, 1286, 4316, 256076, 3691, 3909, 3918, 50509, 1520, 1277, 131873, 1289, 255631, 85301, 1288, 1287, 1278, 3655	2828	46	9075
KEGG_PATHWAY	hsa04668:TNF signaling pathway	46	0.477277	0.0132533	3725, 1437, 8517, 3627, 840, 2919, 6300, 6401, 3600, 7188, 1051, 8772, 6376, 3553, 9021, 84699, 4323, 602, 64764, 4217, 4314, 5602, 8503, 5600, 5606, 5743, 2920, 2921, 1326, 5608, 207, 836, 1906, 208, 7132, 355, 6364, 3976, 9586, 8986, 2353, 5294, 4792, 3569, 5295, 5594	2169	107	6879
REACTOME_PATHWAY	R-HSA-437239:R-HSA-437239	24	0.249014	0.0145807	81027, 7280, 7846, 6456, 1785, 27330, 24137, 1759, 3897, 57698, 10382, 6197, 4478, 7430, 7278, 163, 10381, 1213, 160, 71, 8986, 5962, 1173, 5594	2828	49	9075
KEGG_PATHWAY	hsa05132:Salmonella infection	37	0.383897	0.0147717	3725, 1437, 2919, 6300, 2318, 375189, 6349, 2316, 2317, 6348, 3460, 6351, 3458, 3929, 3459, 414062, 3553, 3576, 9475, 6093, 5602, 10163, 5600, 4843, 2920, 8936, 2921, 3552, 1778, 929, 388372, 7099, 10095, 71, 2353, 3569, 5594	2169	83	6879
KEGG_PATHWAY	hsa05133:Pertussis	34	0.35277	0.0150407	3725, 840, 114609, 6300, 3684, 1072, 725, 6374, 6372, 3553, 3654, 3576, 3593, 5602, 5600, 51561, 4843, 3552, 836, 929, 3688, 713, 7099, 3689, 712, 715, 714, 808, 710, 2353, 3586, 3569, 163688, 5594	2169	75	6879
KEGG_PATHWAY	hsa04611:Platelet activation	54	0.560282	0.015329	23236, 54518, 113, 2149, 5332, 111, 2814, 1289, 255631, 6093, 1280, 5600, 4846, 10235, 5742, 6786, 3690, 100137049, 207, 208, 5028, 3688, 5499, 1277, 2909, 255189, 71, 1278, 5593, 5594, 6300, 3709, 4638, 6850, 109, 108, 107, 85301, 123745, 9475, 283748, 3673, 8503, 5567, 8605, 3937, 9138, 50509, 6916, 6915, 7094, 91807, 5294, 5295	2169	130	6879
KEGG_PATHWAY	hsa05217:Basal cell carcinoma	26	0.269766	0.0158267	7471, 6469, 7478, 64399, 7474, 1499, 8322, 10297, 8323, 8643, 51176, 81029, 7483, 83439, 324, 51684, 7482, 2736, 7480, 51384, 6608, 8312, 54361, 80326, 8313, 6932	2169	54	6879
KEGG_PATHWAY	hsa04918:Thyroid hormone synthesis	32	0.332019	0.0163168	7849, 23236, 9601, 5579, 113, 5578, 3709, 111, 5332, 821, 7253, 482, 432, 109, 480, 108, 481, 107, 389434, 5582, 7184, 84699, 64764, 7038, 4036, 5567, 476, 5172, 477, 6528, 9586, 23439	2169	70	6879
KEGG_PATHWAY	hsa04725:Cholinergic synapse	47	0.487653	0.016623	23236, 5579, 113, 5578, 5332, 3709, 111, 2767, 2787, 59345, 2784, 3760, 1103, 2785, 2793, 109, 1131, 108, 107, 5582, 94235, 84699, 64764, 773, 8503, 815, 816, 1133, 817, 10681, 5567, 778, 3770, 207, 2775, 208, 3717, 3784, 3786, 9586, 3768, 1141, 2353, 5294, 9132, 5295, 5594	2169	111	6879
REACTOME_PATHWAY	R-HSA-2033519:R-HSA-2033519	11	0.114132	0.0166771	8822, 8817, 8823, 2246, 2255, 2263, 2254, 2253, 2252, 2251, 8074	2828	17	9075
KEGG_PATHWAY	hsa05030:Cocaine addiction	24	0.249014	0.0167562	3725, 26086, 64764, 8851, 2903, 2912, 2904, 2913, 5173, 2905, 4128, 2906, 2354, 111, 5567, 8787, 9586, 627, 6570, 1644, 6571, 84699, 116443, 116444	2169	49	6879
KEGG_PATHWAY	hsa04978:Mineral absorption	22	0.228263	0.0175863	261729, 4495, 4496, 4493, 1317, 6523, 476, 477, 65010, 140803, 3162, 7779, 482, 9843, 7421, 480, 2495, 481, 1811, 23439, 7018, 4501	2169	44	6879
REACTOME_PATHWAY	R-HSA-606279:R-HSA-606279	33	0.342395	0.0184936	8338, 8339, 387103, 8467, 79682, 8340, 8360, 3012, 121504, 8346, 8364, 55355, 8366, 8347, 8365, 8970, 8341, 8367, 8344, 54069, 5928, 4869, 64105, 3018, 8607, 3014, 3017, 57082, 80152, 1058, 85236, 79019, 55320	2828	74	9075
REACTOME_PATHWAY	R-HSA-2214320:R-HSA-2214320	10	0.103756	0.0195985	3918, 1282, 1285, 1286, 1277, 1288, 1287, 1278, 3909, 7093	2828	15	9075
KEGG_PATHWAY	hsa04919:Thyroid hormone signaling pathway	48	0.498029	0.0205222	117247, 9969, 9968, 23236, 4853, 5579, 5578, 6772, 2033, 4851, 5332, 90390, 9882, 8202, 1499, 482, 51196, 480, 5208, 481, 7068, 7067, 5582, 1827, 116931, 53919, 9611, 8503, 1734, 6009, 3091, 6257, 5567, 5170, 113026, 476, 3690, 477, 207, 208, 5469, 10025, 54361, 23439, 71, 5294, 5295, 5594	2169	115	6879
KEGG_PATHWAY	hsa05222:Small cell lung cancer	37	0.383897	0.0222	8517, 1869, 22798, 5915, 317, 2335, 1027, 331, 3909, 3908, 7188, 1030, 3675, 2272, 1288, 1287, 3655, 3673, 1282, 8503, 598, 5743, 1285, 4843, 1286, 6257, 10319, 207, 208, 3918, 3688, 3915, 3911, 5294, 4792, 5295, 1164	2169	85	6879
REACTOME_PATHWAY	R-HSA-194223:R-HSA-194223	12	0.124507	0.0227206	29801, 2, 19, 3069, 81693, 5567, 345, 949, 1071, 3931, 348, 335	2828	20	9075
REACTOME_PATHWAY	R-HSA-6788467:R-HSA-6788467	12	0.124507	0.0227206	3595, 3976, 3590, 3572, 3977, 1489, 9244, 5008, 3716, 9466, 3589, 3717	2828	20	9075
REACTOME_PATHWAY	R-HSA-373080:R-HSA-373080	23	0.238639	0.0227763	84658, 976, 7483, 6469, 7471, 5745, 5744, 2015, 1395, 7478, 7482, 1392, 7474, 51384, 7480, 3549, 6608, 8322, 8323, 8643, 80326, 54361, 30817	2828	48	9075
REACTOME_PATHWAY	R-HSA-190375:R-HSA-190375	9	0.0933804	0.0229224	8822, 8817, 8823, 2246, 2263, 2254, 2253, 2251, 8074	2828	13	9075
KEGG_PATHWAY	hsa04961:Endocrine and other factor-regulated calcium reabsorption	22	0.228263	0.0233945	9365, 23236, 5745, 5579, 5578, 5332, 5567, 476, 1785, 1759, 477, 163, 482, 7421, 480, 1213, 481, 160, 23439, 5582, 8218, 1173	2169	45	6879
REACTOME_PATHWAY	R-HSA-75876:R-HSA-75876	14	0.145258	0.0238369	23205, 6785, 60481, 51495, 79071, 3293, 5538, 83401, 79993, 51144, 201562, 81616, 23305, 2181	2828	25	9075
REACTOME_PATHWAY	R-HSA-210991:R-HSA-210991	14	0.145258	0.0238369	4312, 5478, 3897, 9123, 3675, 3688, 6693, 9056, 482, 4099, 481, 11136, 23428, 3655	2828	25	9075
KEGG_PATHWAY	hsa05032:Morphine addiction	39	0.404648	0.0244119	5142, 5143, 2561, 2560, 5579, 113, 5578, 5144, 111, 2787, 59345, 27115, 2784, 3760, 2785, 8622, 2793, 4988, 109, 108, 107, 5139, 5138, 5137, 2557, 5582, 5136, 94235, 773, 5153, 2570, 5567, 10681, 9568, 2775, 408, 2564, 2868, 2567	2169	91	6879
REACTOME_PATHWAY	R-HSA-1257604:R-HSA-1257604	35	0.363146	0.0251815	9365, 5781, 942, 3084, 2254, 2253, 2252, 2251, 1950, 8074, 2069, 8817, 4254, 2246, 10718, 5159, 2066, 2064, 8503, 2065, 5156, 930, 26523, 2263, 5170, 3815, 9542, 207, 208, 8822, 8823, 2255, 152831, 3932, 5295	2828	81	9075
KEGG_PATHWAY	hsa01212:Fatty acid metabolism	23	0.238639	0.0259124	23205, 1374, 126129, 60481, 51495, 79071, 36, 34, 5538, 39, 3992, 9415, 6319, 3033, 2194, 3032, 1376, 3030, 51144, 201562, 81616, 23305, 2181	2169	48	6879
REACTOME_PATHWAY	R-HSA-5654221:R-HSA-5654221	11	0.114132	0.0272013	8822, 8817, 8823, 2246, 2255, 2263, 2254, 2253, 2252, 2251, 8074	2828	18	9075
KEGG_PATHWAY	hsa04916:Melanogenesis	42	0.435775	0.0275504	7471, 23236, 5579, 113, 5578, 2033, 5332, 111, 7478, 7474, 1499, 4254, 434, 8322, 8323, 109, 108, 51176, 107, 5582, 84699, 4157, 64764, 81029, 7483, 815, 83439, 816, 817, 5567, 3815, 7482, 2775, 51384, 7480, 1906, 80326, 54361, 6932, 808, 5594, 163688	2169	100	6879
REACTOME_PATHWAY	R-HSA-418594:R-HSA-418594	92	0.954555	0.0277211	26086, 3627, 2912, 2913, 2918, 113, 2919, 2916, 111, 5733, 2917, 3827, 59345, 846, 51083, 59340, 5368, 150, 5540, 151, 56670, 7852, 353299, 94235, 3577, 2852, 8601, 3576, 5173, 8490, 1325, 4889, 54429, 57121, 4886, 5697, 3352, 4543, 1232, 346562, 6364, 3354, 1234, 6366, 8787, 1814, 338442, 2841, 2840, 56923, 6752, 6753, 2358, 2357, 8698, 9628, 2787, 1230, 2784, 2785, 4988, 2793, 8811, 109, 6374, …	2828	246	9075
KEGG_PATHWAY	hsa04380:Osteoclast differentiation	53	0.549907	0.0278654	3725, 6772, 3727, 126014, 2209, 5602, 5600, 4689, 4688, 3690, 3552, 5608, 3716, 8061, 207, 55423, 208, 7132, 1513, 7305, 4792, 5594, 8517, 5971, 6300, 2354, 9846, 10326, 3460, 7040, 3458, 3459, 3456, 6850, 8792, 3454, 3455, 3553, 7048, 9021, 7046, 8503, 140885, 799, 5468, 3937, 653361, 50508, 2353, 4772, 5294, 3932, 5295	2169	131	6879
KEGG_PATHWAY	hsa04390:Hippo signaling pathway	60	0.622536	0.0281899	10207, 50855, 332, 151449, 84962, 10297, 8322, 8323, 2246, 51176, 7483, 3397, 7482, 7480, 374, 3689, 8312, 23418, 5499, 54361, 80326, 8313, 6932, 166824, 71, 1495, 3996, 10971, 7005, 1741, 1740, 7471, 7478, 126374, 1496, 84552, 84612, 7474, 1499, 7040, 286204, 7048, 7046, 7043, 8994, 10413, 81029, 659, 657, 658, 83439, 324, 7159, 2736, 51384, 653, 23286, 7532, 56288, 999	2169	151	6879
REACTOME_PATHWAY	R-HSA-2022854:R-HSA-2022854	15	0.155634	0.0285552	79369, 10678, 10331, 10402, 5549, 176, 93010, 23563, 4958, 4060, 6483, 4969, 9334, 6487, 4166	2828	28	9075
REACTOME_PATHWAY	R-HSA-5654695:R-HSA-5654695	13	0.134883	0.028661	5781, 2254, 2263, 2253, 2252, 2251, 8074, 8817, 8822, 8823, 2255, 2246, 5295	2828	23	9075
KEGG_PATHWAY	hsa05152:Tuberculosis	69	0.715916	0.0288379	3111, 6772, 54106, 3684, 1051, 8772, 3929, 2209, 1520, 3920, 3108, 10333, 4360, 3593, 5602, 51561, 5600, 4843, 3552, 3716, 26253, 972, 50617, 207, 836, 23545, 208, 3717, 7132, 929, 3689, 1378, 3916, 8411, 3586, 5878, 3587, 5594, 64170, 3125, 114609, 6300, 2033, 317, 3460, 7040, 3458, 3459, 6850, 3456, 7421, 245972, 5869, 3553, 3656, 1509, 3654, 7043, 815, 816, 3119, 817, 7099, 808, 7097, 3569, 30…	2169	177	6879
REACTOME_PATHWAY	R-HSA-381340:R-HSA-381340	34	0.35277	0.029222	6721, 9969, 4023, 9968, 7471, 10891, 7026, 2167, 2033, 90390, 6517, 8202, 5465, 1050, 1051, 7040, 5346, 1052, 400569, 23097, 9612, 9611, 9441, 1879, 55090, 9370, 5468, 7480, 5469, 10498, 10025, 3952, 6720, 6604	2828	79	9075
KEGG_PATHWAY	hsa04620:Toll-like receptor signaling pathway	44	0.456526	0.0295184	3725, 8517, 3627, 114609, 942, 6300, 6772, 6349, 54106, 6348, 6351, 3929, 8772, 3456, 3454, 6373, 3455, 414062, 3553, 3654, 3576, 10333, 3593, 5602, 5600, 8503, 5606, 1326, 5608, 207, 208, 1513, 929, 388372, 7099, 51284, 7097, 2353, 5294, 4792, 3569, 5295, 51311, 5594	2169	106	6879
REACTOME_PATHWAY	R-HSA-2559582:R-HSA-2559582	45	0.466902	0.0297534	3725, 8697, 6774, 8338, 8339, 1029, 1027, 1026, 1032, 1051, 10393, 1030, 8340, 8360, 3012, 121504, 8364, 8346, 8366, 8365, 8347, 8970, 8367, 8341, 8344, 3576, 890, 11065, 3018, 3552, 3014, 3017, 6197, 3490, 7324, 8351, 8350, 653604, 85236, 2353, 8352, 3569, 8357, 5594, 8356	2828	110	9075
REACTOME_PATHWAY	R-HSA-112411:R-HSA-112411	7	0.0726292	0.03042	3570, 3572, 5781, 3716, 3569, 5594, 3717	2828	9	9075
KEGG_PATHWAY	hsa05134:Legionellosis	25	0.25939	0.0307651	840, 2919, 317, 7415, 3312, 664, 3684, 3553, 3576, 3304, 3593, 3306, 3303, 2920, 2921, 836, 929, 3689, 7099, 1378, 7097, 3310, 3569, 4792, 23786	2169	54	6879
KEGG_PATHWAY	hsa04670:Leukocyte transendothelial migration	47	0.487653	0.0322824	1003, 83700, 7294, 5781, 5579, 5578, 6300, 7414, 1496, 3684, 9076, 1499, 3676, 5010, 1500, 7852, 5582, 87, 29895, 9475, 50848, 6093, 4313, 10411, 8503, 5600, 4689, 4688, 5175, 23562, 7430, 6387, 4478, 3688, 7410, 653361, 3689, 2909, 11069, 71, 399, 5294, 1495, 5295, 58494, 88, 89	2169	115	6879
REACTOME_PATHWAY	R-HSA-156711:R-HSA-156711	10	0.103756	0.0325963	4605, 995, 993, 5928, 2033, 5347, 286826, 55957, 2305, 7465	2828	16	9075
KEGG_PATHWAY	hsa05166:HTLV-I infection	95	0.985682	0.033333	3725, 3111, 7538, 1869, 113, 111, 54107, 331, 1390, 10393, 10297, 8322, 8323, 10714, 22800, 3108, 7850, 3105, 5159, 7483, 4214, 55697, 4215, 3716, 7482, 8061, 207, 208, 7480, 7132, 94241, 8829, 3689, 54361, 80326, 2114, 8295, 4792, 1437, 115650, 8517, 3125, 7471, 1958, 8697, 5971, 387332, 2033, 3561, 4775, 1029, 7478, 1026, 3600, 821, 7474, 1499, 6237, 1030, 7040, 109, 108, 107, 7048, 22808, 3134…	2169	254	6879
KEGG_PATHWAY	hsa04913:Ovarian steroidogenesis	23	0.238639	0.033373	6770, 283748, 113, 5743, 111, 5567, 3294, 3479, 100137049, 3283, 3292, 8605, 949, 3949, 2492, 109, 108, 107, 255189, 2661, 1543, 1545, 123745	2169	49	6879
REACTOME_PATHWAY	R-HSA-429593:R-HSA-429593	6	0.0622536	0.0338353	114134, 115584, 200010, 6523, 6526, 6527	2828	7	9075
REACTOME_PATHWAY	R-HSA-5654699:R-HSA-5654699	14	0.145258	0.0343571	5781, 6464, 2263, 2254, 2253, 2252, 2251, 8074, 8822, 8817, 8823, 2246, 2255, 10817	2828	26	9075
REACTOME_PATHWAY	R-HSA-418597:R-HSA-418597	22	0.228263	0.0348606	5579, 113, 5588, 5578, 111, 2787, 10681, 59345, 2784, 2785, 346562, 150, 2781, 151, 2793, 109, 108, 107, 353299, 5582, 94235, 8601	2828	47	9075
REACTOME_PATHWAY	R-HSA-1306955:R-HSA-1306955	5	0.051878	0.035311	2886, 2064, 2065, 3084, 9542	2828	5	9075
REACTOME_PATHWAY	R-HSA-877312:R-HSA-877312	9	0.0933804	0.039093	3458, 3459, 5781, 6772, 5770, 9021, 3460, 3716, 3717	2828	14	9075
KEGG_PATHWAY	hsa04931:Insulin resistance	44	0.456526	0.0405386	10998, 9945, 6774, 1374, 5781, 10891, 6517, 27330, 9882, 22877, 5465, 6945, 5565, 5563, 9021, 84699, 2998, 64764, 5602, 4846, 8503, 5588, 5792, 90673, 5170, 53632, 207, 208, 7132, 5507, 5524, 6197, 2538, 5834, 9586, 5837, 5499, 6720, 5770, 5294, 4792, 3569, 5295, 5509	2169	108	6879
KEGG_PATHWAY	hsa04610:Complement and coagulation cascades	30	0.311268	0.041601	2149, 966, 3827, 725, 5327, 2152, 2153, 5265, 5328, 7035, 1361, 4179, 5627, 3818, 5624, 1380, 5340, 462, 735, 2, 713, 712, 1378, 715, 714, 2160, 710, 10747, 730, 733	2169	69	6879
REACTOME_PATHWAY	R-HSA-114604:R-HSA-114604	25	0.25939	0.0424214	1437, 8503, 5781, 3561, 6464, 9846, 5170, 3716, 27040, 207, 208, 3717, 3937, 7410, 51266, 388, 10630, 6850, 1277, 1278, 3568, 3559, 5294, 3932, 5295	2828	56	9075
KEGG_PATHWAY	hsa04550:Signaling pathways regulating pluripotency of stem cells	55	0.570658	0.0440884	6774, 3479, 55183, 3625, 3626, 3624, 10297, 8322, 8323, 2103, 4211, 5600, 7483, 3397, 2263, 3716, 7482, 207, 7480, 208, 3717, 5978, 8312, 8313, 80326, 54361, 5594, 7471, 6300, 7478, 8820, 5080, 7474, 1499, 3175, 4090, 4093, 659, 81029, 3670, 657, 658, 8503, 3572, 92, 91, 90, 324, 130399, 51384, 3976, 79923, 3977, 5294, 5295	2169	140	6879
REACTOME_PATHWAY	R-HSA-5654727:R-HSA-5654727	14	0.145258	0.0478191	5781, 2263, 2254, 2253, 2252, 867, 2251, 8074, 8822, 8817, 8823, 2246, 2255, 5594	2828	27	9075
REACTOME_PATHWAY	R-HSA-5576894:R-HSA-5576894	14	0.145258	0.0478191	781, 55799, 782, 783, 784, 785, 27092, 30820, 778, 9254, 59283, 59284, 3752, 3750	2828	27	9075
KEGG_PATHWAY	hsa04923:Regulation of lipolysis in adipocytes	25	0.25939	0.0480473	8503, 113, 2167, 5743, 5733, 111, 5742, 5567, 3991, 207, 4886, 208, 154, 7253, 153, 364, 109, 108, 5346, 107, 11145, 5294, 5295, 5593, 11343	2169	56	6879

## Sheet: Calbicans_pathways
Category	Term	Count	%	PValue	Genes	List Total	Pop Hits	Pop Total
KEGG_PATHWAY	hsa04514:Cell adhesion molecules (CAMs)	25	1.31579	0.000124772	3126, 941, 940, 29126, 80380, 9076, 23308, 57863, 3676, 3106, 3108, 1462, 3134, 50848, 3115, 5175, 9379, 914, 933, 9080, 3688, 6693, 999, 1493, 5818	517	142	6879
KEGG_PATHWAY	hsa05323:Rheumatoid arthritis	18	0.947368	0.000236932	3725, 3126, 1435, 3115, 941, 10312, 940, 2321, 8741, 6349, 6347, 3552, 245972, 3553, 3108, 2353, 3576, 1493	517	88	6879
KEGG_PATHWAY	hsa04145:Phagosome	25	1.31579	0.000295845	3126, 81035, 64581, 9902, 5869, 245972, 3106, 3108, 3134, 4360, 3115, 4689, 10312, 4842, 7037, 4481, 3690, 1778, 338382, 55176, 4973, 3688, 3916, 203068, 30835	517	150	6879
KEGG_PATHWAY	hsa05132:Salmonella infection	17	0.894737	0.000368331	3725, 29941, 2919, 6300, 2316, 6349, 2920, 2317, 2921, 3552, 338382, 1778, 6351, 388372, 3553, 2353, 3576	517	83	6879
KEGG_PATHWAY	hsa04640:Hematopoietic cell lineage	17	0.894737	0.000637736	2811, 3126, 1435, 3590, 7037, 951, 914, 933, 2322, 3690, 3552, 3676, 3675, 1378, 909, 3553, 3575	517	87	6879
KEGG_PATHWAY	hsa05140:Leishmaniasis	15	0.789474	0.000667699	3725, 3126, 3115, 4689, 5743, 6300, 6772, 3552, 3676, 3688, 1378, 3553, 3108, 2353, 4792	517	71	6879
KEGG_PATHWAY	hsa04668:TNF signaling pathway	18	0.947368	0.00236835	3725, 1435, 2919, 9252, 5743, 6300, 2920, 330, 6347, 2921, 1326, 3726, 9586, 3553, 9021, 2353, 4792, 602	517	107	6879
KEGG_PATHWAY	hsa05332:Graft-versus-host disease	9	0.473684	0.00246141	3126, 3115, 941, 940, 3106, 3553, 3108, 3552, 3134	517	33	6879
REACTOME_PATHWAY	R-HSA-216083:R-HSA-216083	15	0.789474	0.00337686	1284, 5175, 7450, 2335, 3690, 1605, 7448, 3676, 3675, 3688, 3679, 50509, 80781, 999, 50848	660	86	9075
KEGG_PATHWAY	hsa04142:Lysosome	19	1	0.00374255	968, 2720, 10312, 26503, 8120, 2581, 6556, 2799, 6272, 27074, 5660, 1512, 3482, 5641, 3916, 245972, 3425, 1509, 8218	517	121	6879
REACTOME_PATHWAY	R-HSA-202733:R-HSA-202733	11	0.578947	0.00492073	4973, 3676, 6693, 3688, 1525, 5175, 914, 2335, 972, 7056, 50848	660	54	9075
KEGG_PATHWAY	hsa04512:ECM-receptor interaction	15	0.789474	0.00495453	7448, 2811, 3676, 3688, 3675, 3913, 1284, 3679, 3915, 50509, 7450, 2335, 255631, 3690, 1605	517	87	6879
KEGG_PATHWAY	hsa05164:Influenza A	24	1.26316	0.00525666	3725, 3126, 3304, 64135, 3115, 3306, 5579, 6300, 6772, 3303, 4599, 6347, 8106, 3552, 3312, 10625, 8794, 3553, 9021, 3108, 103, 4792, 91543, 3576	517	174	6879
KEGG_PATHWAY	hsa05134:Legionellosis	11	0.578947	0.0061246	3304, 3306, 2919, 1378, 3303, 2920, 2921, 3553, 3312, 4792, 3576	517	54	6879
KEGG_PATHWAY	hsa05150:Staphylococcus aureus infection	11	0.578947	0.0061246	3126, 716, 719, 3115, 2358, 2357, 713, 712, 714, 3108, 5724	517	54	6879
KEGG_PATHWAY	hsa04010:MAPK signaling pathway	31	1.63158	0.00781593	3725, 5579, 6300, 4775, 2316, 2317, 3312, 3727, 1843, 4616, 1844, 1647, 3553, 1847, 1848, 57551, 3304, 773, 3306, 776, 4214, 9252, 3303, 5923, 3552, 1326, 23162, 1398, 3164, 10912, 2353	517	253	6879
KEGG_PATHWAY	hsa04380:Osteoclast differentiation	19	1	0.00865105	3725, 1435, 4689, 6300, 6772, 2354, 10326, 3690, 3552, 8061, 3727, 3726, 11027, 10288, 8878, 3553, 9021, 2353, 4792	517	131	6879
KEGG_PATHWAY	hsa04940:Type I diabetes mellitus	9	0.473684	0.0115407	3126, 3115, 941, 940, 3106, 3553, 3108, 3552, 3134	517	42	6879
KEGG_PATHWAY	hsa04610:Complement and coagulation cascades	12	0.631579	0.0129298	7035, 716, 2, 719, 713, 712, 1378, 714, 7450, 2152, 7056, 5328	517	69	6879
KEGG_PATHWAY	hsa04060:Cytokine-cytokine receptor interaction	29	1.52632	0.014402	1435, 2919, 8741, 6349, 5008, 3604, 6347, 3601, 8744, 163702, 6369, 50615, 6351, 55540, 8794, 3553, 3575, 8718, 3576, 3590, 92, 91, 2920, 2921, 3552, 388372, 1236, 84957, 6367	517	243	6879
REACTOME_PATHWAY	R-HSA-3000178:R-HSA-3000178	12	0.631579	0.0188258	7448, 3688, 3913, 1284, 3679, 3915, 50509, 2335, 3690, 1462, 1605, 6678	660	75	9075
REACTOME_PATHWAY	R-HSA-3000157:R-HSA-3000157	7	0.368421	0.0189568	3688, 3675, 3913, 1284, 3679, 3915, 80781	660	30	9075
REACTOME_PATHWAY	R-HSA-372708:R-HSA-372708	5	0.263158	0.0197295	1398, 7094, 7450, 2335, 3690	660	15	9075
REACTOME_PATHWAY	R-HSA-909733:R-HSA-909733	11	0.578947	0.0218986	3433, 1958, 3136, 6772, 3437, 4599, 3106, 9021, 103, 3134, 91543	660	67	9075
KEGG_PATHWAY	hsa04672:Intestinal immune network for IgA production	9	0.473684	0.0221542	23308, 3126, 3676, 3115, 941, 940, 8741, 3601, 3108	517	47	6879
KEGG_PATHWAY	hsa05133:Pertussis	12	0.631579	0.0231867	3725, 716, 3688, 713, 712, 6300, 714, 3553, 3552, 2353, 3576, 163688	517	75	6879
REACTOME_PATHWAY	R-HSA-380108:R-HSA-380108	10	0.526316	0.0254057	6351, 388372, 1236, 2919, 6367, 6349, 2920, 2921, 6347, 3576	660	59	9075
KEGG_PATHWAY	hsa03320:PPAR signaling pathway	11	0.578947	0.0265772	5465, 1593, 4973, 79966, 6319, 4023, 2167, 51703, 2170, 2171, 9415	517	67	6879
KEGG_PATHWAY	hsa04510:Focal adhesion	24	1.26316	0.0345429	3725, 1284, 5579, 2321, 2316, 7450, 5923, 2335, 2317, 330, 3690, 1398, 7448, 3676, 3675, 3688, 3913, 4636, 3915, 3679, 50509, 7094, 2909, 255631	517	206	6879
KEGG_PATHWAY	hsa05145:Toxoplasmosis	15	0.789474	0.0348105	3126, 3304, 3115, 3306, 6300, 6772, 3303, 330, 3312, 3688, 3913, 3915, 3108, 79444, 4792	517	110	6879
KEGG_PATHWAY	hsa05320:Autoimmune thyroid disease	9	0.473684	0.0382848	3126, 3115, 7038, 941, 940, 3106, 3108, 3134, 1493	517	52	6879
KEGG_PATHWAY	hsa05020:Prion diseases	7	0.368421	0.0384486	1958, 713, 712, 3915, 714, 3553, 3552	517	34	6879
KEGG_PATHWAY	hsa05152:Tuberculosis	21	1.10526	0.0418632	4360, 3126, 64170, 3115, 1263, 10312, 6300, 6772, 3552, 64581, 972, 9902, 1378, 3916, 245972, 5869, 3553, 3108, 1509, 30835, 163688	517	177	6879
KEGG_PATHWAY	hsa00430:Taurine and hypotaurine metabolism	4	0.210526	0.0439842	2686, 2678, 51380, 84890	517	11	6879
KEGG_PATHWAY	hsa05414:Dilated cardiomyopathy	12	0.631579	0.0481709	3676, 7169, 3688, 3675, 7168, 776, 3679, 107, 2010, 3690, 1605, 4607	517	84	6879
REACTOME_PATHWAY	R-HSA-198933:R-HSA-198933	21	1.10526	0.0494112	29121, 27036, 3136, 10225, 3903, 933, 946, 8778, 27181, 57823, 89858, 3676, 1525, 3688, 11027, 10288, 909, 3106, 340205, 3134, 999	660	186	9075

## Sheet: Cparapsilosis_pathways
Category	Term	Count	%	PValue	Genes	List Total	Pop Hits	Pop Total
KEGG_PATHWAY	hsa04668:TNF signaling pathway	16	2.2792	2.95136e-06	3725, 1437, 1435, 2919, 9252, 5606, 2920, 2921, 5608, 1326, 1051, 3976, 9586, 5294, 4792, 602	236	107	6879
KEGG_PATHWAY	hsa04010:MAPK signaling pathway	20	2.849	0.000989224	3725, 5154, 5579, 9252, 4214, 5606, 4775, 5608, 1326, 23162, 3727, 3315, 4616, 1843, 1844, 10912, 1647, 1649, 3310, 1847	236	253	6879
KEGG_PATHWAY	hsa04115:p53 signaling pathway	8	1.1396	0.0075489	4616, 55367, 55240, 27113, 10912, 1647, 317, 575	236	67	6879
KEGG_PATHWAY	hsa04060:Cytokine-cytokine receptor interaction	17	2.42165	0.00876248	1437, 1435, 2919, 92, 6349, 8741, 2920, 5008, 2921, 8744, 8740, 51330, 388372, 3976, 84957, 8794, 3576	236	243	6879
REACTOME_PATHWAY	R-HSA-264876:R-HSA-264876	5	0.712251	0.00929672	6804, 55676, 11336, 56605, 148867	296	26	9075
KEGG_PATHWAY	hsa05134:Legionellosis	7	0.997151	0.00977677	2919, 317, 2920, 2921, 3310, 4792, 3576	236	54	6879
KEGG_PATHWAY	hsa04620:Toll-like receptor signaling pathway	10	1.4245	0.0100357	3725, 388372, 114609, 5606, 6349, 5608, 1326, 5294, 4792, 3576	236	106	6879
REACTOME_PATHWAY	R-HSA-166058:R-HSA-166058	4	0.569801	0.0193175	114609, 59307, 4214, 3656	296	18	9075
REACTOME_PATHWAY	R-HSA-163210:R-HSA-163210	4	0.569801	0.0193175	513, 521, 9551, 514	296	18	9075
REACTOME_PATHWAY	R-HSA-435368:R-HSA-435368	3	0.42735	0.019849	7779, 55676, 148867	296	7	9075
KEGG_PATHWAY	hsa05231:Choline metabolism in cancer	9	1.28205	0.0217482	3725, 5154, 56261, 6009, 5579, 8525, 23396, 1608, 5294	236	101	6879
KEGG_PATHWAY	hsa05132:Salmonella infection	8	1.1396	0.0228231	1437, 3725, 388372, 2919, 6349, 2920, 2921, 3576	236	83	6879
REACTOME_PATHWAY	R-HSA-450302:R-HSA-450302	4	0.569801	0.0293168	5606, 8767, 3656, 5608	296	21	9075
KEGG_PATHWAY	hsa04912:GnRH signaling pathway	8	1.1396	0.0354662	3725, 5579, 5606, 4214, 5331, 3709, 1839, 5608	236	91	6879
KEGG_PATHWAY	hsa05164:Influenza A	12	1.7094	0.0356107	3725, 5579, 5606, 8794, 8106, 3337, 5608, 3310, 103, 5294, 4792, 3576	236	174	6879
KEGG_PATHWAY	hsa04621:NOD-like receptor signaling pathway	6	0.854701	0.0414863	2919, 8767, 9051, 2920, 4792, 3576	236	56	6879
REACTOME_PATHWAY	R-HSA-380108:R-HSA-380108	6	0.854701	0.0421589	388372, 2919, 6349, 2920, 2921, 3576	296	59	9075
KEGG_PATHWAY	hsa04070:Phosphatidylinositol signaling system	8	1.1396	0.0497596	5579, 5331, 3709, 8525, 23396, 1608, 5294, 56623	236	98	6879

## Sheet: Scerevisiae_pathways
Category	Term	Count	%	PValue	Genes	List Total	Pop Hits	Pop Total
KEGG_PATHWAY	hsa04060:Cytokine-cytokine receptor interaction	68	1.25926	1.31446e-06	2919, 7293, 6349, 8741, 6347, 8744, 3626, 3624, 50615, 6351, 1524, 55540, 6354, 414062, 3578, 3575, 3576, 3595, 51561, 3590, 3592, 1489, 970, 3552, 6362, 8784, 6361, 10663, 6364, 6363, 1235, 1236, 6366, 84957, 3952, 6367, 3586, 1437, 3597, 1435, 5618, 5008, 3601, 6369, 7042, 10563, 6376, 6374, 1440, 3553, 7048, 4804, 53833, 8718, 8995, 2833, 7043, 1441, 9560, 92, 91, 2920, 2921, 650, 9180, 388372…	1086	243	6879
REACTOME_PATHWAY	R-HSA-380108: Chemokine receptors bind chemokines	24	0.444444	1.10625e-05	51554, 2919, 6349, 2920, 6347, 2921, 6361, 10563, 6351, 10663, 6364, 1235, 6376, 1524, 388372, 6363, 1236, 6366, 6374, 6354, 6367, 414062, 3576, 2833	1415	59	9075
KEGG_PATHWAY	hsa04020:Calcium signaling pathway	46	0.851852	0.000699523	135, 5579, 5331, 5255, 1956, 5733, 3709, 487, 5021, 5026, 3363, 6263, 5023, 154, 3357, 51196, 9127, 4638, 5260, 6865, 886, 5159, 773, 2064, 4846, 2065, 776, 2905, 6546, 2906, 1133, 816, 5156, 774, 2925, 4842, 778, 5724, 291, 10105, 492, 57105, 5335, 490, 91807, 163688	1086	179	6879
KEGG_PATHWAY	hsa05323:Rheumatoid arthritis	27	0.5	0.000770813	1437, 3126, 3725, 3111, 1435, 941, 8741, 6349, 6347, 7042, 7422, 6374, 414062, 3553, 3108, 3576, 7043, 51561, 10312, 3119, 2321, 3552, 6364, 2353, 525, 3569, 1493	1086	88	6879
REACTOME_PATHWAY	R-HSA-202733:Cell surface interactions at the vascular wall	19	0.351852	0.000928145	83700, 338, 2734, 2147, 5175, 2335, 634, 51744, 10544, 5624, 972, 4973, 1525, 6693, 3688, 3687, 90952, 7056, 50848	1415	54	9075
REACTOME_PATHWAY	R-HSA-2129379: Molecules associated with elastic fibres	15	0.277778	0.00112329	10516, 4236, 2006, 30008, 4238, 2335, 3690, 650, 84467, 7042, 84034, 3688, 4053, 4052, 7043	1415	38	9075
REACTOME_PATHWAY	R-HSA-445095: Interaction between L1 and Ankyrins	13	0.240741	0.00153058	288, 51332, 6327, 6712, 57731, 6711, 6324, 6330, 6331, 6332, 3897, 6334, 6709	1415	31	9075
KEGG_PATHWAY	hsa05410:Hypertrophic cardiomyopathy (HCM)	24	0.444444	0.0015641	1756, 8515, 6444, 782, 783, 3673, 6442, 3672, 784, 776, 778, 3690, 3691, 9254, 1605, 7042, 7169, 3688, 7168, 3679, 2010, 4607, 3569, 7043	1086	78	6879
KEGG_PATHWAY	hsa04610:Complement and coagulation cascades	22	0.407407	0.00159196	2157, 2147, 3818, 5624, 1380, 2, 716, 713, 712, 1378, 715, 714, 2161, 5327, 3053, 2162, 2152, 3075, 730, 733, 7056, 5328	1086	69	6879
REACTOME_PATHWAY	R-HSA-3000178: ECM proteoglycans	23	0.425926	0.00182417	1290, 3673, 4684, 1285, 1286, 1463, 2335, 3690, 1605, 3909, 6678, 7042, 5802, 4593, 3688, 3687, 3915, 3679, 50509, 131873, 3911, 4038, 7043	1415	75	9075
KEGG_PATHWAY	hsa04514:Cell adhesion molecules (CAMs)	37	0.685185	0.00197278	3126, 1003, 51208, 83700, 3111, 1001, 54413, 941, 4685, 4684, 3384, 80380, 3897, 9076, 23308, 29851, 1366, 3106, 90952, 3108, 3134, 3105, 50848, 2734, 3119, 5175, 49861, 5792, 64101, 94030, 23562, 9080, 6693, 3688, 8174, 1493, 999	1086	142	6879
REACTOME_PATHWAY	R-HSA-216083: Integrin cell surface interactions	25	0.462963	0.00243812	8515, 83700, 1290, 3673, 3672, 1285, 5175, 1286, 3384, 3339, 3791, 2335, 3690, 1300, 1605, 3688, 3687, 8174, 7087, 3679, 50509, 131873, 91522, 999, 50848	1415	86	9075
KEGG_PATHWAY	hsa05144:Malaria	17	0.314815	0.0025224	3039, 5175, 3592, 4035, 54106, 6347, 7042, 7060, 1378, 7058, 3040, 1440, 3553, 3586, 3569, 3576, 7043	1086	49	6879
KEGG_PATHWAY	hsa05332:Graft-versus-host disease	13	0.240741	0.00314504	3126, 5551, 3111, 941, 3002, 3119, 3106, 3553, 3108, 3552, 3134, 3569, 3105	1086	33	6879
KEGG_PATHWAY	hsa05146:Amoebiasis	29	0.537037	0.00319724	1437, 1290, 22798, 5579, 5331, 2335, 3315, 3909, 7042, 5869, 255631, 3553, 85301, 3576, 7043, 1285, 3592, 1286, 338382, 5055, 3915, 50509, 5272, 3911, 3586, 3569, 88, 733, 89	1086	106	6879
KEGG_PATHWAY	hsa05132:Salmonella infection	24	0.444444	0.00378482	3725, 1437, 9560, 2919, 6300, 375189, 6349, 2316, 2317, 8936, 2920, 2921, 3552, 338382, 1778, 6351, 388372, 1780, 414062, 3553, 2353, 3569, 3576, 5217	1086	83	6879
KEGG_PATHWAY	hsa05414:Dilated cardiomyopathy	24	0.444444	0.00445414	1756, 8515, 6444, 782, 783, 3673, 6442, 3672, 784, 776, 111, 778, 3690, 3691, 9254, 1605, 7042, 7169, 3688, 7168, 3679, 2010, 4607, 7043	1086	84	6879
REACTOME_PATHWAY	R-HSA-416700: Other semaphorin interactions	9	0.166667	0.00514407	3688, 91584, 3672, 9037, 57556, 971, 5365, 64218, 10154	1415	19	9075
REACTOME_PATHWAY	R-HSA-212676: Dopamine Neurotransmitter Release Cycle	10	0.185185	0.00541995	6812, 8541, 6804, 8573, 9256, 6853, 320, 8497, 6857, 5864	1415	23	9075
KEGG_PATHWAY	hsa05140:Leishmaniasis	21	0.388889	0.00547932	3725, 3126, 3111, 4689, 3119, 5743, 6300, 6772, 3592, 3552, 7042, 3688, 1378, 2209, 3553, 3108, 2353, 2212, 3586, 4792, 7043	1086	71	6879
KEGG_PATHWAY	hsa04512:ECM-receptor interaction	24	0.444444	0.00707746	8515, 3673, 1290, 3672, 22798, 1285, 1286, 3339, 9899, 2335, 3690, 3691, 1605, 3909, 7060, 3688, 3915, 3679, 50509, 131873, 7058, 255631, 85301, 3911	1086	87	6879
KEGG_PATHWAY	hsa05150:Staphylococcus aureus infection	17	0.314815	0.00734472	3126, 3111, 2358, 2357, 3119, 5724, 716, 713, 712, 715, 2209, 714, 3108, 2212, 3586, 3075, 2213	1086	54	6879
REACTOME_PATHWAY	R-HSA-6788467: IL-6-type cytokine receptor ligand interactions	9	0.166667	0.00741998	246778, 3595, 9180, 3976, 3590, 3592, 1489, 5008, 9466	1415	20	9075
KEGG_PATHWAY	hsa04974:Protein digestion and absorption	24	0.444444	0.00819233	2006, 4224, 1290, 6546, 1285, 1286, 51032, 3783, 5646, 1300, 478, 477, 6510, 482, 480, 50509, 3769, 131873, 7373, 255631, 85301, 1506, 1357, 6550	1086	88	6879
KEGG_PATHWAY	hsa00330:Arginine and proline metabolism	16	0.296296	0.00821725	113451, 1158, 112483, 4846, 4842, 2593, 51056, 79814, 58510, 5831, 6303, 6611, 57571, 1160, 1152, 1610	1086	50	6879
REACTOME_PATHWAY	R-HSA-5576892: Phase 0 - rapid depolarisation	15	0.277778	0.00828339	782, 783, 784, 776, 816, 6324, 778, 6330, 6331, 9254, 6332, 6334, 6327, 2258, 29098	1415	46	9075
KEGG_PATHWAY	hsa04145:Phagosome	36	0.666667	0.00929162	3126, 3111, 81035, 6890, 9902, 7060, 2209, 53407, 5869, 3106, 3108, 3134, 3105, 4360, 3673, 7280, 4689, 10312, 3119, 7037, 4842, 4481, 3690, 338382, 1778, 55176, 4973, 3688, 1780, 715, 3916, 203068, 7058, 2212, 525, 2213	1086	150	6879
KEGG_PATHWAY	hsa04940:Type I diabetes mellitus	14	0.259259	0.0101862	3126, 3111, 941, 3592, 3119, 3552, 5551, 3002, 5799, 3106, 3553, 3108, 3134, 3105	1086	42	6879
KEGG_PATHWAY	hsa05200:Pathways in cancer	80	1.48148	0.0110579	3725, 1869, 5579, 7704, 6772, 5331, 5915, 111, 5733, 2254, 2335, 4824, 10297, 8772, 8322, 8323, 8643, 8325, 5888, 2956, 94235, 5228, 5159, 3576, 10161, 89780, 4313, 2064, 1285, 5743, 1286, 3815, 57121, 7481, 7480, 9915, 2261, 3688, 6608, 8823, 3915, 2258, 8313, 3911, 4791, 4792, 22798, 7471, 1956, 867, 3909, 2785, 2770, 7042, 7422, 7048, 7043, 3673, 9618, 2735, 1441, 5156, 83439, 329, 51684, 2356…	1086	393	6879
KEGG_PATHWAY	hsa04080:Neuroactive ligand-receptor interaction	59	1.09259	0.0120159	2912, 2147, 1145, 5733, 2917, 1395, 5021, 5026, 5023, 154, 2897, 59340, 7253, 6865, 7068, 886, 84539, 4157, 4829, 10161, 2905, 5745, 2906, 1133, 2570, 5646, 7442, 2900, 3952, 1814, 6752, 6753, 135, 2358, 2357, 8698, 5618, 57053, 3363, 4987, 2696, 3357, 9127, 2556, 554, 1269, 5729, 2925, 9934, 799, 23566, 5724, 9170, 57105, 7433, 140, 3061, 165829, 116444	1086	277	6879
REACTOME_PATHWAY	R-HSA-1650814: Collagen biosynthesis and modifying enzymes	19	0.351852	0.0121624	136227, 340267, 1290, 55214, 1285, 10536, 1286, 1300, 5352, 140766, 50509, 9509, 131873, 7373, 85301, 255631, 91522, 23127, 7093	1415	67	9075
KEGG_PATHWAY	hsa05020:Prion diseases	12	0.222222	0.012366	4685, 1958, 713, 4684, 712, 3915, 714, 3553, 3552, 3569, 730, 733	1086	34	6879
REACTOME_PATHWAY	R-HSA-3000157: Laminin interactions	11	0.203704	0.0124136	3688, 3673, 3672, 1285, 3679, 3915, 1286, 3339, 3911, 3691, 3909	1415	30	9075
REACTOME_PATHWAY	R-HSA-3000497: Scavenging by Class H Receptors	4	0.0740741	0.0133421	23166, 338, 55576, 6678	1415	4	9075
REACTOME_PATHWAY	R-HSA-977068: Termination of O-glycan biosynthesis	10	0.185185	0.0133842	4584, 200958, 256435, 10071, 4582, 727897, 6483, 4588, 140453, 283463	1415	26	9075
KEGG_PATHWAY	hsa05412:Arrhythmogenic right ventricular cardiomyopathy (ARVC)	19	0.351852	0.0136225	1756, 8515, 6444, 782, 783, 3673, 6442, 3672, 784, 776, 83439, 778, 3690, 9254, 3691, 1605, 3688, 3679, 2010	1086	67	6879
REACTOME_PATHWAY	R-HSA-181429: Serotonin Neurotransmitter Release Cycle	8	0.148148	0.0143959	6812, 8541, 6804, 9256, 6853, 8497, 6857, 5864	1415	18	9075
REACTOME_PATHWAY	R-HSA-181430: Norepinephrine Neurotransmitter Release Cycle	8	0.148148	0.0143959	6812, 8541, 6580, 6804, 9256, 8497, 6857, 5864	1415	18	9075
KEGG_PATHWAY	hsa05134:Legionellosis	16	0.296296	0.0171435	3304, 3306, 2919, 4671, 3303, 3592, 317, 2920, 2921, 1378, 3553, 4791, 3310, 3569, 4792, 3576	1086	54	6879
REACTOME_PATHWAY	R-HSA-390522: Striated Muscle Contraction	12	0.222222	0.0177474	1756, 8557, 7169, 7168, 58, 29765, 7140, 7136, 4607, 4606, 88, 89	1415	36	9075
KEGG_PATHWAY	hsa05321:Inflammatory bowel disease (IBD)	18	0.333333	0.0181488	3725, 3126, 3111, 3595, 51561, 30009, 6772, 3592, 3119, 3552, 50615, 7042, 3553, 3108, 3586, 3569, 7043, 50943	1086	64	6879
REACTOME_PATHWAY	R-HSA-71288:Creatine metabolism	6	0.111111	0.0185348	1158, 2593, 6534, 1160, 1152, 6538	1415	11	9075
REACTOME_PATHWAY	R-HSA-373753: Nephrin family interactions	9	0.166667	0.0187682	84063, 4868, 6711, 8573, 23607, 9863, 88, 6709, 89	1415	23	9075
KEGG_PATHWAY	hsa04911:Insulin secretion	22	0.407407	0.0210916	776, 5579, 816, 27094, 5331, 6804, 111, 3783, 778, 3781, 3780, 478, 6833, 477, 2695, 482, 9699, 480, 9586, 886, 84699, 5864	1086	85	6879
KEGG_PATHWAY	hsa05133:Pertussis	20	0.37037	0.0213	3725, 51561, 114609, 3592, 6300, 3552, 2770, 716, 3688, 713, 6374, 712, 715, 714, 3553, 2353, 3586, 3569, 3576, 163688	1086	75	6879
REACTOME_PATHWAY	R-HSA-5578775: Ion homeostasis	16	0.296296	0.0215606	10345, 6546, 1760, 816, 4842, 3709, 487, 478, 6263, 477, 844, 492, 482, 5349, 480, 490	1415	56	9075
KEGG_PATHWAY	hsa04010:MAPK signaling pathway	53	0.981481	0.0234646	3725, 782, 783, 784, 5579, 2254, 3727, 4616, 5159, 773, 3304, 3306, 776, 5606, 4214, 3303, 774, 23542, 778, 100137049, 1326, 9254, 3552, 23162, 2261, 11184, 1616, 8823, 10912, 2258, 4791, 3310, 6300, 1956, 4775, 2316, 2317, 3315, 7042, 1843, 1844, 1647, 7048, 3553, 9479, 1847, 1848, 7043, 5156, 3164, 2353, 4915, 4914	1086	253	6879
KEGG_PATHWAY	hsa05330:Allograft rejection	12	0.222222	0.0236266	3126, 5551, 3111, 941, 3002, 3119, 3592, 3106, 3108, 3586, 3134, 3105	1086	37	6879
KEGG_PATHWAY	hsa04970:Salivary secretion	22	0.407407	0.0238999	4025, 5579, 5331, 4842, 3709, 111, 3783, 478, 6263, 477, 154, 492, 482, 480, 490, 727897, 1472, 2982, 1471, 5592, 4069, 163688	1086	86	6879
REACTOME_PATHWAY	R-HSA-210500: Glutamate Neurotransmitter Release Cycle	9	0.166667	0.0244057	6812, 8541, 6511, 6804, 6506, 9256, 8497, 6857, 5864	1415	24	9075
REACTOME_PATHWAY	R-HSA-422356: Regulation of insulin secretion	11	0.203704	0.0246688	2770, 6812, 773, 783, 784, 776, 6804, 3709, 9254, 6833, 291	1415	33	9075
KEGG_PATHWAY	hsa04668:TNF signaling pathway	26	0.481481	0.0248661	3725, 1437, 1435, 2919, 5606, 6300, 5743, 329, 2920, 6347, 2921, 1326, 1906, 3726, 6364, 8772, 6376, 3976, 9586, 9021, 3553, 2353, 4792, 84699, 3569, 602	1086	107	6879
KEGG_PATHWAY	hsa04640:Hematopoietic cell lineage	22	0.407407	0.0269859	3126, 1437, 3673, 1435, 3672, 3590, 1441, 930, 7037, 3815, 915, 3690, 3552, 924, 1380, 1378, 2209, 909, 1440, 3553, 3569, 3575	1086	87	6879
REACTOME_PATHWAY	R-HSA-73621:Pyrimidine catabolism	6	0.111111	0.027771	1807, 1890, 30833, 56953, 51733, 7378	1415	12	9075
REACTOME_PATHWAY	R-HSA-1474228:Degradation of the extracellular matrix	20	0.37037	0.0282198	825, 4313, 2006, 4319, 4316, 3339, 2335, 56999, 84467, 3909, 164656, 440854, 2, 92291, 3915, 4327, 3911, 1515, 999, 7093	1415	78	9075
REACTOME_PATHWAY	R-HSA-1306955: GRB7 events in ERBB2 signaling	4	0.0740741	0.0294982	2886, 2064, 2065, 9542	1415	5	9075
REACTOME_PATHWAY	R-HSA-913709:O-linked glycosylation of mucins	16	0.296296	0.0337449	79369, 84752, 4588, 140453, 9245, 55568, 283463, 2591, 2589, 4584, 200958, 140687, 10071, 4582, 727897, 51146	1415	59	9075
KEGG_PATHWAY	hsa05145:Toxoplasmosis	26	0.481481	0.034036	3126, 3111, 22798, 6772, 6300, 8651, 3909, 7042, 2770, 3108, 7043, 3304, 3306, 5606, 329, 3303, 3592, 3119, 10105, 3688, 3915, 3911, 79444, 3310, 3586, 4792	1086	110	6879
REACTOME_PATHWAY	R-HSA-420029: Tight junction interactions	10	0.185185	0.0343941	51208, 9080, 50855, 92359, 49861, 1366, 84612, 50848, 9076, 23562	1415	30	9075
KEGG_PATHWAY	hsa04976:Bile secretion	18	0.333333	0.036518	10257, 10998, 57552, 9376, 5243, 111, 343, 3781, 478, 477, 8671, 6822, 366, 482, 6580, 480, 6550, 9429	1086	69	6879
KEGG_PATHWAY	hsa05217:Basal cell carcinoma	15	0.277778	0.0368885	89780, 7471, 2735, 83439, 51684, 650, 7481, 7480, 6608, 10297, 8322, 8323, 8643, 8325, 8313	1086	54	6879
KEGG_PATHWAY	hsa04360:Axon guidance	29	0.537037	0.0373658	219699, 10500, 5063, 2050, 57556, 7869, 4775, 3897, 2770, 27289, 64218, 6586, 10154, 1944, 22885, 1946, 2043, 64101, 57715, 5365, 1942, 56920, 3688, 10371, 5998, 9037, 1630, 137970, 55558	1086	127	6879
REACTOME_PATHWAY	R-HSA-264642: Acetylcholine Neurotransmitter Release Cycle	7	0.12963	0.0375396	6812, 8541, 6804, 9256, 8497, 6857, 5864	1415	17	9075
REACTOME_PATHWAY	R-HSA-3000171: Non-integrin membrane-ECM interactions	12	0.222222	0.0379798	1756, 1290, 1285, 3915, 50509, 1286, 3339, 2335, 3911, 1300, 1605, 3909	1415	40	9075
REACTOME_PATHWAY	R-HSA-975138: TRAF6 mediated induction of NFkB and MAP kinases upon TLR7/8 or 9 activation	5	0.0925926	0.038421	4214, 54106, 51284, 3656, 51311	1415	9	9075
KEGG_PATHWAY	hsa04015:Rap1 signaling pathway	44	0.814815	0.0389529	135, 50855, 1435, 2357, 5579, 5331, 6300, 1956, 111, 375189, 2254, 285, 9863, 84612, 2770, 7422, 51196, 4804, 5228, 5159, 1944, 1946, 5156, 5606, 23683, 2321, 3791, 260425, 3815, 3690, 23566, 57121, 5900, 2261, 1942, 3688, 9170, 8823, 5335, 8631, 2258, 999, 5217, 163688	1086	210	6879
REACTOME_PATHWAY	R-HSA-499943: Interconversion of nucleotide di- and triphosphates	9	0.166667	0.0390144	203, 122481, 4830, 6240, 6241, 26289, 7296, 79077, 158067	1415	26	9075
REACTOME_PATHWAY	R-HSA-112308 Presynaptic depolarization and calcium channel opening	6	0.111111	0.0394714	782, 773, 783, 784, 774, 9254	1415	13	9075
REACTOME_PATHWAY	R-HSA-140875: Common Pathway of Fibrin Clot Formation	8	0.148148	0.0439988	2157, 2147, 5270, 2162, 3053, 10544, 5624, 7056	1415	22	9075
REACTOME_PATHWAY	R-HSA-140837:Intrinsic Pathway of Fibrin Clot Formation	8	0.148148	0.0439988	2, 2157, 2147, 5270, 2161, 3053, 5624, 3818	1415	22	9075
REACTOME_PATHWAY	R-HSA-2672351:Stimuli-sensing channels	20	0.37037	0.0451616	285175, 1187, 65267, 10345, 1182, 65266, 1180, 266675, 6263, 844, 6339, 7439, 6337, 41, 57101, 10110, 6446, 196527, 150159, 9311	1415	82	9075
REACTOME_PATHWAY	R-HSA-5576894:Phase 1 - inactivation of fast Na+ channels	9	0.166667	0.0481293	782, 783, 784, 776, 80333, 778, 9254, 30818, 3750	1415	27	9075
REACTOME_PATHWAY	R-HSA-877300: Interferon gamma signaling	21	0.388889	0.0486463	3126, 2210, 80263, 2634, 3136, 816, 4684, 6772, 3119, 7706, 8651, 5724, 51127, 2209, 3106, 9021, 23087, 3134, 3105, 4940, 23321	1415	88	9075
