# Supplementary material for: The transcriptome of dendritic cells redraws the boundaries between pathogenicity and commensalism in yeast
Source: Microb Cell. 2026 Jul 7;13:282–92. doi: 10.15698/mic2026.07.882 (PMC13365740; doi:10.15698/mic2026.07.882)
Supplement: Supplementary file 5 [file mic-13-282-s05.xlsx]

## Sheet: README
Table S4:
Common features among transcriptional profiles of DCs challenged with A. fumigatus, C. albicans, C. parapsilosis, and S. cerevisiae
sheet	description
shared_DEGs	Genes differentially expressed in all the challenges. LogFC and statistics were calculated by using the EdgeR R package on the counts estimated with the HTseq script for each gene. DEGs were identified as the genes with FDR< 0.05. “logFC”= log2 of Fold Change (challenged DC/ unchallenged DC), “.Afu”= calculated for the DCs challenged with A. fumigatus strains; “.Cal”= calculated for the DCs chall…
shared_DEGs_opposite	genes differentially expressed in all the treatments but having opposite directions in some of the challenges.
shared_pathways	list of DC-ATLAS, KEGG, and Reactome pathways differentially repressented in DCs challenged with any fungal species. Differentially represented pathways were identified for each species separately and the resulting lists were then compared.

## Sheet: shared_DEGs
symbol	description	Entrez_geneID	logFC.Afu	logFC.Cal	logFC.Cpa	logFC.Sce
AATK	apoptosis associated tyrosine kinase, transcript variant 1	9625	3.05501	2.05581	3.6054	2.58438
ABCA5	ATP binding cassette subfamily A member 5, transcript variant 2	23461	1.30378	1.19378	1.58553	1.36691
ABHD11	abhydrolase domain containing 11, transcript variant 2	83451	0.670789	1.18917	0.984428	1.02447
ABHD15	abhydrolase domain containing 15	116236	-1.03925	-0.305359	-0.664192	-0.678821
ABHD2	abhydrolase domain containing 2, transcript variant 1	11057	-3.05482	-1.44858	-1.40748	-1.40042
ACADSB	acyl-CoA dehydrogenase short/branched chain, transcript variant 1	36	-1.24975	-0.824217	-0.968827	-0.985371
ACAP2	ArfGAP with coiled-coil, ankyrin repeat and PH domains 2	23527	-1.18867	-0.553119	-0.655757	-0.716735
ACBD5	acyl-CoA binding domain containing 5, transcript variant 10	91452	-1.10814	-0.700312	-0.807887	-0.842879
ACCS	1-aminocyclopropane-1-carboxylate synthase homolog (inactive), transcript variant X18	84680	1.50371	1.90758	1.56274	1.60016
ACLY	ATP citrate lyase, transcript variant X2	47	-1.50644	-0.810905	-0.661971	-0.849467
ACOT9	acyl-CoA thioesterase 9, transcript variant 3	23597	0.657742	0.413624	0.792768	0.602174
ACTR1A	ARP1 actin related protein 1 homolog A	10121	-1.70334	-1.04404	-0.758871	-1.03049
ACTR8	ARP8 actin related protein 8 homolog, transcript variant X3	93973	-0.691653	-0.742506	-0.680228	-0.665759
ACVR1B	activin A receptor type 1B, transcript variant 3	91	-1.43521	-1.04802	-0.763272	-1.12767
ACVR2A	activin A receptor type 2A, transcript variant 1	92	1.70855	1.02441	1.04032	1.21761
ADAM9	ADAM metallopeptidase domain 9, transcript variant X4	8754	-3.96443	-1.81505	-1.52358	-1.8804
ADAR	adenosine deaminase, RNA specific, transcript variant 4	103	-4.97143	-1.77065	-1.64798	-1.95837
AFG3L1P	AFG3 like matrix AAA peptidase subunit 1, pseudogene, transcript variant 3	172	1.07643	0.825055	0.842106	0.925045
AFG3L2	AFG3 like matrix AAA peptidase subunit 2, transcript variant X1	10939	-2.24685	-0.574539	-0.839937	-0.728696
AGGF1	angiogenic factor with G-patch and FHA domains 1	55109	-1.17758	-0.479747	-0.705306	-0.612725
AGL	amylo-alpha-1, 6-glucosidase, 4-alpha-glucanotransferase, transcript variant X1	178	-0.658834	-0.358739	-0.575031	-0.657174
AGO1	argonaute 1, RISC catalytic component, transcript variant 2	26523	-1.70986	-0.917957	-1.04922	-0.971611
AK1	adenylate kinase 1, transcript variant 2	203	2.30478	1.67069	1.60095	1.83189
AKAP5	A-kinase anchoring protein 5	9495	-3.9225	-0.657663	-0.955796	-0.872396
AKIRIN2	akirin 2	55122	0.689442	0.61509	0.556125	0.620916
ALG13	ALG13, UDP-N-acetylglucosaminyltransferase subunit, transcript variant X9	79868	0.955174	0.635029	0.514744	0.605609
ANAPC1	anaphase promoting complex subunit 1, transcript variant X2	64682	-0.962889	-0.949249	-1.10014	-1.26966
ANKFY1	ankyrin repeat and FYVE domain containing 1, transcript variant 4	51479	-1.09222	-0.599975	-0.796528	-0.721096
ANKHD1	ankyrin repeat and KH domain containing 1, transcript variant 1	54882	1.71005	0.889902	1.16466	1.05608
ANKRD13D	ankyrin repeat domain 13D, transcript variant 2	338692	0.864309	0.578156	0.6228	0.661111
ANKRD17	ankyrin repeat domain 17, transcript variant 2	26057	-1.06711	-0.551687	-0.761133	-0.697937
ANKRD36BP1	ankyrin repeat domain 36B pseudogene 1	84832	-4.23146	-0.57761	-1.17958	-0.897718
ANKRD52	ankyrin repeat domain 52	283373	-1.91969	-0.548507	-0.560983	-0.62361
ANKS3	ankyrin repeat and sterile alpha motif domain containing 3, transcript variant 5	124401	1.55529	0.883975	0.963238	1.25798
ANO6	anoctamin 6, transcript variant 3	196527	-1.73191	-1.32418	-1.2058	-1.54091
ANXA2	annexin A2, transcript variant 3	302	0.723565	0.666313	0.818479	0.552408
AP1G2	adaptor related protein complex 1 gamma 2 subunit, transcript variant 3	8906	0.862361	0.805365	0.943371	0.860037
AP2B1	adaptor related protein complex 2 beta 1 subunit, transcript variant 1	163	-1.06671	-0.86752	-0.745116	-0.970851
AP3B1	adaptor related protein complex 3 beta 1 subunit, transcript variant 1	8546	-1.31947	-0.721523	-0.855648	-1.01939
AP3M1	adaptor related protein complex 3 mu 1 subunit, transcript variant X2	26985	-1.13396	-0.614276	-0.725492	-0.659848
AP4E1	adaptor related protein complex 4 epsilon 1 subunit, transcript variant X2	23431	-0.646962	-0.635783	-0.761314	-0.929952
AP5Z1	adaptor related protein complex 5 zeta 1 subunit, transcript variant X1	9907	0.577184	1.12544	1.27826	1.02503
APAF1	apoptotic peptidase activating factor 1, transcript variant X1	317	-2.27999	-0.870635	-1.25733	-1.09056
APBB3	amyloid beta precursor protein binding family B member 3, transcript variant 1	10307	1.58105	1.48708	1.31194	1.97791
APC	APC, WNT signaling pathway regulator, transcript variant 4	324	-1.48005	-0.822464	-0.755268	-0.964602
API5	apoptosis inhibitor 5, transcript variant 4	8539	-0.729803	-0.385441	-0.606464	-0.697652
APOL6	apolipoprotein L6, transcript variant X1	80830	-1.3522	-1.14879	-1.25782	-1.22494
APPL1	adaptor protein, phosphotyrosine interacting with PH domain and leucine zipper 1	26060	-1.4095	-0.384081	-0.525693	-0.671753
AQR	aquarius intron-binding spliceosomal factor	9716	-0.918014	-0.675038	-0.739513	-0.677533
ARCN1	archain 1, transcript variant 1	372	-1.1756	-0.61556	-0.520499	-0.7183
ARFGEF1	ADP ribosylation factor guanine nucleotide exchange factor 1, transcript variant X3	10565	-2.47853	-1.00927	-1.04741	-0.955174
ARHGAP27P1	Rho GTPase activating protein 27 pseudogene 1	146880	0.879184	1.6106	1.48051	1.96789
ARHGAP35	Rho GTPase activating protein 35, transcript variant X1	2909	-1.7899	-1.42353	-1.26429	-1.50534
ARHGEF1	Rho guanine nucleotide exchange factor 1, transcript variant 2	9138	1.11205	0.73264	0.761923	0.742114
ARHGEF18	Rho/Rac guanine nucleotide exchange factor 18, transcript variant X6	23370	-1.05849	-0.674012	-0.645474	-1.08975
ARHGEF3	Rho guanine nucleotide exchange factor 3, transcript variant 1	50650	-1.51422	-0.326057	-0.852584	-0.503911
ARL4A	ADP ribosylation factor like GTPase 4A, transcript variant 3	10124	1.19629	1.06409	0.896164	0.929431
ARSB	arylsulfatase B, transcript variant X1	411	-1.3566	-0.770695	-0.751062	-0.928169
ARSG	arylsulfatase G, transcript variant 8	22901	0.79643	0.647014	0.738712	0.743635
ASAP1-IT2	ASAP1 intronic transcript 2	100507117	3.38899	1.99186	2.67166	2.51878
ASB7	ankyrin repeat and SOCS box containing 7, transcript variant 2	140460	-0.797688	-1.1753	-1.1747	-0.969349
ASB8	ankyrin repeat and SOCS box containing 8, transcript variant 3	140461	-0.800706	-0.369634	-0.64436	-0.545227
ASCC3	activating signal cointegrator 1 complex subunit 3, transcript variant 1	10973	-1.28457	-0.862524	-1.13845	-1.03655
ASXL2	additional sex combs like 2, transcriptional regulator	55252	-1.70931	-0.997398	-0.988042	-1.15762
ATAD3B	ATPase family, AAA domain containing 3B, transcript variant X1	83858	0.745704	1.49889	1.33687	1.52061
ATE1	arginyltransferase 1, transcript variant 6	11101	-1.00239	-0.708831	-0.81431	-0.839478
ATF6	activating transcription factor 6	22926	-1.02487	-0.943456	-0.783318	-0.92458
ATMIN	ATM interactor, transcript variant 1	23300	-0.80481	-0.550753	-0.615388	-0.813558
ATP10D	ATPase phospholipid transporting 10D (putative), transcript variant X5	57205	-1.56021	-0.798145	-1.17761	-0.921696
ATP11C	ATPase phospholipid transporting 11C, transcript variant X11	286410	-1.1174	-0.989478	-0.791279	-0.8534
ATP1B2	ATPase Na+/K+ transporting subunit beta 2, transcript variant 2	482	1.59449	2.6589	1.93452	1.76182
ATP2B1-AS1	ATP2B1 antisense RNA 1	338758	4.23253	2.18542	1.76975	2.73645
ATP5F1A	ATP synthase F1 subunit alpha, transcript variant 1	498	-1.06198	-0.699817	-0.638945	-0.712071
ATP5F1D	ATP synthase F1 subunit delta, transcript variant 1	513	1.49369	0.992871	1.4672	1.04872
ATP5MD	ATP synthase membrane subunit DAPIT, transcript variant 1	84833	1.12571	0.622808	0.736616	0.700261
ATP5ME	ATP synthase membrane subunit e, transcript variant 2	521	1.58286	0.973313	1.07599	0.675244
ATP5MF	ATP synthase membrane subunit f, transcript variant 4	9551	1.15648	0.927273	1.04498	0.640583
ATP5PD	ATP synthase peripheral stalk subunit d, transcript variant 2	10476	1.05404	0.629043	0.595654	0.607735
ATP7A	ATPase copper transporting alpha, transcript variant 1	538	-1.44892	-0.9433	-0.752965	-1.00015
ATRN	attractin, transcript variant 1	8455	-1.48909	-1.25612	-1.03468	-1.32823
AURKAIP1	aurora kinase A interacting protein 1, transcript variant X2	54998	1.1292	0.723005	0.95654	0.70072
BAG5	BCL2 associated athanogene 5, transcript variant 3	9529	-1.77787	-0.741013	-0.807662	-0.732075
BAIAP2-AS1	BAIAP2 antisense RNA 1 (head to head)	440465	-1.86876	-0.589507	-1.10108	-0.468279
BANF1	barrier to autointegration factor 1, transcript variant 1	8815	0.679406	0.549425	0.611228	0.406658
BATF3	basic leucine zipper ATF-like transcription factor 3	55509	-0.912766	0.592047	0.617865	0.742011
BAZ1B	bromodomain adjacent to zinc finger domain 1B	9031	-1.3334	-1.01057	-0.970813	-1.03223
BBX	BBX, HMG-box containing, transcript variant 1	56987	-1.01187	-0.806012	-1.10575	-0.845297
BCL3	B cell CLL/lymphoma 3, transcript variant X2	602	1.10559	1.29102	1.96242	1.62108
BCL7A	BCL tumor suppressor 7A, transcript variant 1	605	-3.15167	-0.555688	-0.948397	-0.669733
BECN1	beclin 1, transcript variant 4	8678	-2.08407	-0.939236	-0.830423	-1.00084
BIRC6	baculoviral IAP repeat containing 6, transcript variant X11	57448	-1.35334	-0.744022	-0.712889	-0.78677
BLOC1S1	biogenesis of lysosomal organelles complex 1 subunit 1, transcript variant 1	2647	1.46745	1.09574	1.16088	0.826525
BMPR2	bone morphogenetic protein receptor type 2, transcript variant X1	659	-1.4043	-0.823926	-0.713876	-0.908895
BTD	biotinidase, transcript variant 1	686	-0.936731	-0.852041	-1.07544	-0.890916
C12orf45	chromosome 12 open reading frame 45	121053	0.793264	0.934141	1.05217	0.864091
C12orf49	chromosome 12 open reading frame 49, transcript variant 4	79794	-1.11069	-0.90915	-0.865002	-0.914481
C17orf80	chromosome 17 open reading frame 80, transcript variant 7	55028	-1.18318	-1.50506	-1.27597	-1.18832
C19orf53	chromosome 19 open reading frame 53	28974	0.667868	0.532874	0.615537	0.516404
C1orf35	chromosome 1 open reading frame 35, transcript variant 1	79169	1.23604	0.797247	1.38085	0.963636
C5orf51	chromosome 5 open reading frame 51, transcript variant X3	285636	-2.57229	-1.20895	-1.11608	-1.3842
C6orf89	chromosome 6 open reading frame 89, transcript variant X4	221477	-0.702734	-0.5887	-0.649727	-0.706697
CA5BP1	carbonic anhydrase 5B pseudogene 1	340591	1.91064	1.08108	1.19867	1.4389
CACTIN	cactin, spliceosome C complex subunit, transcript variant 1	58509	0.877877	0.649893	1.1245	0.750211
CAD	carbamoyl-phosphate synthetase 2, aspartate transcarbamylase, and dihydroorotase, transcript variant 1	790	-0.814346	-0.70774	-0.858746	-0.754785
CALHM2	calcium homeostasis modulator family member 2, transcript variant X7	51063	-1.08416	-1.01052	-0.654085	-1.05671
CAMTA1	calmodulin binding transcription activator 1, transcript variant 1	23261	1.33046	0.600723	0.903643	0.751706
CAND1	cullin associated and neddylation dissociated 1, transcript variant 2	55832	-1.23527	-0.513167	-0.507068	-0.765162
CAPN3	calpain 3, transcript variant 1	825	0.96863	1.20751	0.96139	1.18624
CAPRIN1	cell cycle associated protein 1, transcript variant X1	4076	-1.32696	-0.630139	-0.692099	-0.764494
CARD6	caspase recruitment domain family member 6, transcript variant X1	84674	-1.21847	-0.485434	-0.884067	-0.809328
CASC4	cancer susceptibility 4, transcript variant X1	113201	-1.03805	-0.549793	-0.601053	-0.711987
CBL	Cbl proto-oncogene	867	-3.56266	-1.49156	-1.60723	-1.7332
CCDC130	coiled-coil domain containing 130, transcript variant 2	81576	1.02449	0.810301	1.05208	0.883992
CCDC154	coiled-coil domain containing 154	645811	1.59089	1.46303	1.29951	1.39363
CCDC17	coiled-coil domain containing 17, transcript variant X5	149483	3.48442	2.04724	1.68383	1.96267
CCDC47	coiled-coil domain containing 47	57003	-1.61373	-0.909138	-0.726626	-0.963267
CCDC57	coiled-coil domain containing 57, transcript variant 1	284001	0.877213	0.804857	0.915389	0.869447
CCDC6	coiled-coil domain containing 6	8030	-1.99983	-0.510499	-0.557135	-0.683333
CCL3L1	C-C motif chemokine ligand 3 like 1, transcript variant 1	6349	5.77594	3.16907	4.49868	4.11182
CCL4L1	C-C motif chemokine ligand 4 like 1, transcript variant CCL4L	388372	4.90623	3.1231	3.73487	4.31938
CCNL1	cyclin L1, transcript variant 2	57018	1.31473	1.58864	1.32839	1.59211
CCNL2	cyclin L2, transcript variant 1	81669	0.700323	0.961911	1.04235	1.19997
CCS	copper chaperone for superoxide dismutase, transcript variant X1	9973	0.619018	0.528854	0.601309	0.554545
CD209	CD209 molecule, transcript variant X1	30835	-3.2255	-1.00038	-0.989625	-0.978081
CD46	CD46 molecule, transcript variant a	4179	-1.54701	-0.619191	-0.664947	-0.575759
CD59	CD59 molecule (CD59 blood group), transcript variant 2	966	-1.04157	-0.818919	-0.728853	-0.706546
CDC23	cell division cycle 23	8697	-1.21602	-0.600003	-0.716236	-1.04473
CDC40	cell division cycle 40	51362	-1.8076	-0.772189	-0.905806	-0.993709
CDK10	cyclin dependent kinase 10, transcript variant X5	8558	1.0427	0.987082	1.1089	0.841852
CDK12	cyclin dependent kinase 12, transcript variant X6	51755	-1.20776	-0.694469	-0.862619	-0.624368
CDK2AP2	cyclin dependent kinase 2 associated protein 2, transcript variant 1	10263	0.988947	0.783993	0.882086	0.713277
CDYL2	chromodomain Y like 2, transcript variant X1	124359	-1.77555	-0.884411	-0.830039	-0.954831
CEBPD	CCAAT enhancer binding protein delta	1052	1.47639	1.50326	1.57099	1.2264
CEBPZ	CCAAT enhancer binding protein zeta	10153	-1.23045	-0.61377	-0.71317	-0.946768
CENPBD1	CENPB DNA-binding domain containing 1	92806	-1.43331	-0.929574	-1.05695	-1.12196
CENPBD1P1	CENPB DNA-binding domains containing 1 pseudogene 1	65996	-1.30858	-1.01257	-0.949096	-1.17117
CENPT	centromere protein T	80152	1.57685	1.51637	1.3917	1.80109
CEP104	centrosomal protein 104	9731	-1.24972	-0.626137	-0.791026	-1.19559
CEP83	centrosomal protein 83, transcript variant X10	51134	0.971209	0.613689	0.847173	0.622253
CFAP126	cilia and flagella associated protein 126	257177	-1.66501	-1.26637	-1.71867	-1.04232
CHAMP1	chromosome alignment maintaining phosphoprotein 1, transcript variant 1	283489	-1.41776	-0.628019	-0.751045	-0.778922
CHD4	chromodomain helicase DNA binding protein 4, transcript variant X17	1108	-1.46128	-1.03953	-0.823425	-1.06551
CHD8	chromodomain helicase DNA binding protein 8, transcript variant 2	57680	-1.11934	-0.626043	-0.774191	-0.769016
CHM	CHM, Rab escort protein 1, transcript variant 1	1121	-0.887984	-0.561674	-0.550505	-0.608266
CHP1	calcineurin like EF-hand protein 1, transcript variant X1	11261	-1.15008	-0.579206	-0.544573	-0.700561
CHPF2	chondroitin polymerizing factor 2, transcript variant 1	54480	-2.06547	-0.832046	-0.583377	-0.728635
CHST3	carbohydrate sulfotransferase 3	9469	-2.52502	-2.47521	-1.94134	-1.12784
CHTF8	chromosome transmission fidelity factor 8, transcript variant 2	54921	-1.72666	-1.34616	-1.23173	-1.55636
CHUK	conserved helix-loop-helix ubiquitous kinase, transcript variant 2	1147	-0.791645	-0.667431	-0.657208	-0.836982
CKAP5	cytoskeleton associated protein 5, transcript variant 2	9793	-1.58847	-0.815869	-0.736663	-0.705232
CLASRP	CLK4 associating serine/arginine rich protein, transcript variant 3	11129	1.26885	1.35412	1.30472	1.43361
CLCN3	chloride voltage-gated channel 3, transcript variant e	1182	-1.18788	-1.09973	-1.4421	-1.62985
CLDND1	claudin domain containing 1, transcript variant 7	56650	1.14823	1.0434	1.04233	1.05798
CLIP1	CAP-Gly domain containing linker protein 1, transcript variant X7	6249	-0.758772	-0.525052	-0.488829	-0.501497
CLK1	CDC like kinase 1, transcript variant 3	1195	0.804722	0.594189	1.14685	0.856721
CLOCK	clock circadian regulator, transcript variant 2	9575	-1.10169	-0.509717	-0.807118	-0.792819
CLPTM1L	CLPTM1 like	81037	0.687325	0.557117	0.977692	0.761186
CLPX	caseinolytic mitochondrial matrix peptidase chaperone subunit, transcript variant 2	10845	-0.771828	-0.631321	-0.580253	-0.54881
CLTC	clathrin heavy chain, transcript variant 2	1213	-1.65291	-0.875855	-0.930463	-1.01612
CNKSR3	CNKSR family member 3, transcript variant X1	154043	2.21918	2.72057	2.21296	3.19064
CNOT1	CCR4-NOT transcription complex subunit 1, transcript variant 3	23019	-2.15208	-1.5742	-1.13248	-1.4912
CNOT6L	CCR4-NOT transcription complex subunit 6 like, transcript variant X5	246175	-0.898641	-0.876862	-0.793143	-1.21404
CNTROB	centrobin, centriole duplication and spindle assembly protein, transcript variant X2	116840	0.547757	0.496533	0.952414	0.670291
COA7	cytochrome c oxidase assembly factor 7 (putative)	65260	-1.65216	-0.47714	-0.729702	-1.25034
COG8	component of oligomeric golgi complex 8	84342	-1.39972	-0.937971	-0.984241	-1.10898
COPA	coatomer protein complex subunit alpha, transcript variant 2	1314	-1.51753	-0.82111	-0.710474	-0.823603
COPB1	coatomer protein complex subunit beta 1, transcript variant 2	1315	-0.853951	-0.774953	-0.511577	-0.678697
COPB2	coatomer protein complex subunit beta 2, transcript variant X1	9276	-1.21989	-0.802619	-0.713216	-0.658932
COX4I1	cytochrome c oxidase subunit 4I1, transcript variant 2	1327	0.504478	0.314462	0.531182	0.270121
COX6B1	cytochrome c oxidase subunit 6B1	1340	1.05741	0.541381	0.707637	0.697649
COX7B	cytochrome c oxidase subunit 7B	1349	0.592961	0.427997	0.555763	0.371949
COX7C	cytochrome c oxidase subunit 7C	1350	0.729442	0.5962	0.603586	0.288119
COX8A	cytochrome c oxidase subunit 8A	1351	0.833326	0.34521	0.716086	0.353191
CPD	carboxypeptidase D, transcript variant 1	1362	-2.06835	-1.66881	-1.48409	-1.5937
CPNE3	copine 3, transcript variant X1	8895	-1.49021	-0.827773	-0.891679	-0.830609
CPSF2	cleavage and polyadenylation specific factor 2, transcript variant 1	53981	-1.32338	-0.841696	-0.809607	-1.09506
CPT2	carnitine palmitoyltransferase 2, transcript variant 1	1376	-1.93235	-0.968469	-0.857642	-1.27434
CREB5	cAMP responsive element binding protein 5, transcript variant 3	9586	1.95674	2.45805	2.22353	2.48149
CROCC	ciliary rootlet coiled-coil, rootletin, transcript variant X8	9696	2.11852	1.28679	1.57595	1.3397
CRYBG1	crystallin beta-gamma domain containing 1, transcript variant X1	202	-2.93099	-1.75794	-1.75268	-2.09912
CRYBG3	crystallin beta-gamma domain containing 3, transcript variant X2	131544	-3.82445	-1.16616	-1.42224	-1.42142
CSAD	cysteine sulfinic acid decarboxylase, transcript variant X9	51380	1.68368	1.16723	1.24936	1.40564
CSDE1	cold shock domain containing E1, transcript variant 6	7812	-1.44174	-0.748122	-0.725077	-0.920106
CSNK2A2	casein kinase 2 alpha 2	1459	-1.01036	-0.517154	-0.47372	-1.04679
CSNK2A3	casein kinase 2 alpha 3	283106	-1.81387	-1.03577	-1.0219	-1.24512
CSTB	cystatin B	1476	0.880175	0.574609	0.871878	0.772481
CSTF2T	cleavage stimulation factor subunit 2 tau variant	23283	-1.0488	-0.353277	-0.648472	-0.687351
CTDSP2	CTD small phosphatase 2, transcript variant X1	10106	-1.30592	-0.875053	-0.75732	-0.985494
CTR9	CTR9 homolog, Paf1/RNA polymerase II complex component, transcript variant 1	9646	-0.958842	-0.862262	-0.759791	-1.02194
CUL4B	cullin 4B, transcript variant 1	8450	-0.580007	-0.487077	-0.500483	-0.904016
CWC15	CWC15 spliceosome associated protein homolog	51503	0.634564	0.510115	0.447734	0.577255
CXCL1	C-X-C motif chemokine ligand 1, transcript variant 2	2919	7.62822	2.15731	2.92308	3.38016
CXCL2	C-X-C motif chemokine ligand 2	2920	6.54551	2.72842	4.24059	3.70967
CXCL3	C-X-C motif chemokine ligand 3	2921	7.5605	3.69404	4.68928	4.8774
CXCL8	C-X-C motif chemokine ligand 8, transcript variant 1	3576	4.10931	3.20905	3.96172	3.29435
CYB561D1	cytochrome b561 family member D1, transcript variant X1	284613	-1.05068	-1.10313	-0.970225	-0.762136
DAAM1	dishevelled associated activator of morphogenesis 1, transcript variant X2	23002	-1.02881	-0.356414	-0.636227	-0.673507
DARS2	aspartyl-tRNA synthetase 2, mitochondrial, transcript variant X1	55157	-1.58806	-1.25488	-1.18689	-1.47699
DBT	dihydrolipoamide branched chain transacylase E2	1629	-1.03793	-0.533203	-0.784166	-0.677929
DCAF7	DDB1 and CUL4 associated factor 7, transcript variant 1	10238	-2.07951	-0.981156	-1.01639	-1.16458
DCTN5	dynactin subunit 5, transcript variant 3	84516	-0.954323	-0.994262	-1.00052	-1.04585
DDI2	DNA damage inducible 1 homolog 2	84301	-2.42353	-0.890004	-1.06976	-1.45326
DDIT3	DNA damage inducible transcript 3, transcript variant 6	1649	1.56555	0.950719	1.86388	0.713939
DDO	D-aspartate oxidase, transcript variant 2	8528	-1.97117	-1.31481	-1.18034	-1.1236
DDX12P	DEAD/H-box helicase 12, pseudogene	440081	2.17922	2.56207	2.45402	2.63925
DDX39A	DExD-box helicase 39A, transcript variant 2	10212	1.14138	1.22248	1.35353	1.22816
DDX46	DEAD-box helicase 46, transcript variant 1	9879	-1.05368	-0.862411	-0.815986	-0.912056
DDX51	DEAD-box helicase 51	317781	1.08578	0.794411	0.829111	0.776421
DDX56	DEAD-box helicase 56, transcript variant 2	54606	1.06425	0.622219	0.5372	0.847885
DENND6B	DENN domain containing 6B, transcript variant X6	414918	1.43833	1.41	1.32829	1.69395
DGKG	diacylglycerol kinase gamma, transcript variant 3	1608	-1.7274	-1.40189	-1.70923	-1.10745
DHCR24	24-dehydrocholesterol reductase	1718	-3.6555	-1.06216	-1.26185	-0.992249
DHX29	DExH-box helicase 29, transcript variant 2	54505	-0.929502	-0.569519	-0.558197	-0.74767
DHX34	DExH-box helicase 34	9704	0.676234	0.954381	1.49299	1.29136
DHX36	DEAH-box helicase 36, transcript variant X1	170506	-2.36882	-0.729591	-0.910865	-1.19322
DHX8	DEAH-box helicase 8, transcript variant 9	1659	-1.32164	-0.868426	-0.886433	-0.952615
DIP2B	disco interacting protein 2 homolog B	57609	-1.6846	-0.436241	-0.574985	-0.589612
DIS3L	DIS3 like exosome 3-5 exoribonuclease, transcript variant 2	115752	-0.70865	-0.867799	-1.11015	-0.65415
DLAT	dihydrolipoamide S-acetyltransferase	1737	-2.56915	-0.993296	-1.10342	-1.19293
DNAJC13	DnaJ heat shock protein family (Hsp40) member C13, transcript variant 1	23317	-1.29838	-0.833007	-0.991632	-0.813602
DNAJC17	DnaJ heat shock protein family (Hsp40) member C17, transcript variant X4	55192	0.741269	0.601893	0.547643	0.561093
DNAJC3	DnaJ heat shock protein family (Hsp40) member C3	5611	-1.17373	-0.896333	-0.861846	-1.12351
DNAJC4	DnaJ heat shock protein family (Hsp40) member C4, transcript variant 3	3338	0.849543	1.01707	0.982681	1.13768
DOCK11	dedicator of cytokinesis 11, transcript variant X1	139818	-1.43609	-0.683903	-0.582019	-0.889439
DOCK7	dedicator of cytokinesis 7, transcript variant 4	85440	-1.85141	-0.946342	-0.913501	-0.829626
DOCK8	dedicator of cytokinesis 8, transcript variant X2	81704	-2.41969	-1.14542	-1.09879	-1.37072
DPH1	diphthamide biosynthesis 1, transcript variant 7	1801	3.0044	0.49001	1.13491	1.46766
DPP7	dipeptidyl peptidase 7, transcript variant X4	29952	1.07076	0.859578	1.14713	0.963839
DPP8	dipeptidyl peptidase 8, transcript variant 2	54878	-0.688136	-0.586256	-0.566487	-0.566682
DPY19L1	dpy-19 like C-mannosyltransferase 1	23333	-1.73468	-0.70967	-0.853574	-0.932334
DRAP1	DR1 associated protein 1	10589	0.643658	0.633556	0.924045	0.484621
DUS3L	dihydrouridine synthase 3 like, transcript variant X1	56931	0.653166	1.44543	1.31766	1.42766
DUSP1	dual specificity phosphatase 1	1843	2.24757	1.37925	2.11473	1.86389
DUSP2	dual specificity phosphatase 2, transcript variant X1	1844	4.46847	1.80355	2.9796	3.026
DUSP5	dual specificity phosphatase 5	1847	1.12865	1.50017	1.8452	1.47149
DYNC1H1	dynein cytoplasmic 1 heavy chain 1	1778	-2.02895	-1.21166	-0.983779	-1.12705
DYNLL2	dynein light chain LC8-type 2	140735	-1.77368	-0.705437	-0.723866	-0.865538
DYNLRB1	dynein light chain roadblock-type 1, transcript variant 2	83658	1.29428	0.594361	0.917034	0.811014
EDF1	endothelial differentiation related factor 1, transcript variant 4	8721	0.828272	0.386231	0.512318	0.296877
EEA1	early endosome antigen 1, transcript variant X2	8411	-2.04199	-0.766294	-0.670036	-0.770888
EEF1E1	eukaryotic translation elongation factor 1 epsilon 1, transcript variant 2	9521	1.03148	1.20147	1.16041	1.29332
EFCAB8	EF-hand calcium binding domain 8, transcript variant X4	388795	2.27224	1.24802	1.16713	1.23562
EFEMP2	EGF containing fibulin extracellular matrix protein 2, transcript variant 2	30008	3.03829	1.30866	1.90512	2.72944
EGR1	early growth response 1	1958	4.12732	2.59442	2.94509	3.08806
EIF2S3B	eukaryotic translation initiation factor 2 subunit gamma B, transcript variant 2	255308	-2.55777	-1.11405	-0.8641	-1.04934
EIF3A	eukaryotic translation initiation factor 3 subunit A	8661	-1.93932	-0.543328	-0.663438	-0.634101
EIF3C	eukaryotic translation initiation factor 3 subunit C, transcript variant 3	8663	-2.26166	-1.5339	-1.22105	-1.64198
EIF4B	eukaryotic translation initiation factor 4B, transcript variant 1	1975	-0.642525	-0.612797	-0.612692	-0.653801
EIF4E	eukaryotic translation initiation factor 4E, transcript variant 1	1977	0.709873	0.515911	0.753389	0.741265
EIF4EBP2	eukaryotic translation initiation factor 4E binding protein 2	1979	-0.883867	-0.401928	-0.63138	-0.620058
EIF5A	eukaryotic translation initiation factor 5A, transcript variant A	1984	0.854649	0.64024	0.910828	0.59569
ELOB	elongin B, transcript variant 2	6923	0.953306	0.418395	0.646624	0.440131
ELOC	elongin C, transcript variant 9	6921	0.796435	0.735806	0.863569	0.662521
ELOF1	elongation factor 1 homolog	84337	0.98461	0.579153	0.547969	0.583059
ELOVL5	ELOVL fatty acid elongase 5, transcript variant 3	60481	-1.17179	-0.885459	-0.662743	-0.739553
EMD	emerin, transcript variant X1	2010	1.10394	1.14807	1.40285	1.28965
ENPP2	ectonucleotide pyrophosphatase/phosphodiesterase 2, transcript variant 2	5168	-2.68365	-1.6407	-1.31073	-1.3105
ENY2	ENY2, transcription and export complex 2 subunit, transcript variant 4	56943	0.97133	0.653995	0.53942	0.467339
EPAS1	endothelial PAS domain protein 1	2034	-2.26833	-0.938123	-0.985284	-0.928629
EPB41	erythrocyte membrane protein band 4.1, transcript variant 4	2035	-2.32073	-1.32727	-1.2896	-1.56949
EPRS	glutamyl-prolyl-tRNA synthetase	2058	-1.78284	-1.445	-1.32341	-1.33549
ERAP1	endoplasmic reticulum aminopeptidase 1, transcript variant X11	51752	-2.58137	-1.99698	-1.79348	-1.97439
ERC1	ELKS/RAB6-interacting/CAST family member 1, transcript variant X4	23085	-1.70645	-0.774116	-0.934081	-1.08825
ERLIN1	ER lipid raft associated 1, transcript variant 3	10613	-1.08212	-1.37108	-1.15681	-1.19859
ERMN	ermin, transcript variant 1	57471	3.34386	1.44572	1.5623	1.47232
ESPNL	espin like, transcript variant 1	339768	-2.63032	1.51396	1.62732	1.16002
ESYT1	extended synaptotagmin 1, transcript variant 1	23344	-2.23033	-1.4245	-1.19369	-1.32987
ETS2	ETS proto-oncogene 2, transcription factor, transcript variant 2	2114	2.0555	1.56767	1.61061	1.59249
EWSR1	EWS RNA binding protein 1, transcript variant 1	2130	0.503184	0.599188	0.7776	0.821237
EXOC4	exocyst complex component 4, transcript variant 1	60412	-1.62209	-0.844147	-0.727986	-1.21346
EXOC5	exocyst complex component 5	10640	-1.26882	-0.607864	-0.488984	-0.645154
EXOC7	exocyst complex component 7, transcript variant 2	23265	-1.05678	-0.648946	-0.484996	-0.658765
EXT2	exostosin glycosyltransferase 2, transcript variant 3	2132	-0.949472	-0.883142	-0.697231	-0.805977
EXTL3	exostosin like glycosyltransferase 3, transcript variant X3	2137	-1.84239	-0.879945	-1.11247	-1.26124
FAAH	fatty acid amide hydrolase	2166	1.75736	0.888286	1.30053	1.49339
FADS1	fatty acid desaturase 1	3992	-2.78672	-1.1769	-1.06302	-0.908625
FADS2	fatty acid desaturase 2, transcript variant 2	9415	-3.85665	-1.61799	-1.17015	-1.49948
FAF2	Fas associated factor family member 2, transcript variant X1	23197	-0.485125	-0.509823	-0.556599	-0.558095
FAM126B	family with sequence similarity 126 member B, transcript variant 2	285172	-0.75539	-0.526273	-0.475888	-0.524485
FAM193B	family with sequence similarity 193 member B, transcript variant 3	54540	1.21401	1.0874	1.09535	1.2378
FAM208A	family with sequence similarity 208 member A, transcript variant X1	23272	-0.659689	-0.71172	-0.875386	-1.0441
FAM50A	family with sequence similarity 50 member A	9130	0.992673	0.744227	0.879865	0.879386
FAM53B	family with sequence similarity 53 member B	9679	-2.67747	-0.791985	-0.647627	-1.16535
FAM96B	family with sequence similarity 96 member B, transcript variant 3	51647	1.03663	0.590599	0.83515	0.469441
FBRSL1	fibrosin like 1, transcript variant X16	57666	0.969885	0.86891	1.29283	0.89582
FBXL17	F-box and leucine rich repeat protein 17	64839	-0.620965	-0.513428	-0.754557	-0.837573
FBXW11	F-box and WD repeat domain containing 11, transcript variant X1	23291	-0.687166	-0.426607	-0.666329	-0.600509
FECH	ferrochelatase, transcript variant 2	2235	-1.08606	-0.513069	-0.775363	-0.748535
FIG4	FIG4 phosphoinositide 5-phosphatase	9896	-0.988712	-0.647148	-0.879238	-0.865345
FKBP2	FK506 binding protein 2, transcript variant 1	2286	1.12132	0.82765	0.979374	0.772824
FLI1	Fli-1 proto-oncogene, ETS transcription factor, transcript variant X3	2313	-0.890381	-0.558916	-0.701208	-0.66018
FLYWCH2	FLYWCH family member 2, transcript variant X1	114984	1.20624	0.884187	1.19819	0.845934
FOCAD	focadhesin	54914	-1.12998	-0.769632	-0.715685	-0.785768
FOSB	FosB proto-oncogene, AP-1 transcription factor subunit, transcript variant 1	2354	3.87351	2.97247	2.59705	3.37501
FOSL1	FOS like 1, AP-1 transcription factor subunit, transcript variant 6	8061	1.55489	1.41254	2.34221	1.53669
FOXO4	forkhead box O4, transcript variant 1	4303	-1.21342	-0.901873	-0.964306	-0.989089
FRG1BP	FSHD region gene 1 family member B, pseudogene, transcript variant 1	284802	-1.71305	-0.676918	-0.970858	-0.941924
FRYL	FRY like transcription coactivator	285527	-2.02975	-0.897942	-0.966524	-1.08406
FUOM	fucose mutarotase, transcript variant X4	282969	0.811636	0.58631	0.794182	0.740567
FYCO1	FYVE and coiled-coil domain containing 1	79443	-1.62295	-1.49862	-1.60734	-1.77282
G0S2	G0/G1 switch 2	50486	3.04596	2.73213	3.96429	2.82152
G3BP1	G3BP stress granule assembly factor 1, transcript variant 1	10146	-0.710969	-0.537807	-0.595988	-0.879547
G3BP2	G3BP stress granule assembly factor 2, transcript variant 3	9908	-1.74918	-0.783187	-0.704895	-0.917074
GADD45A	growth arrest and DNA damage inducible alpha, transcript variant 1	1647	1.47386	1.1125	1.03288	1.0768
GADD45B	growth arrest and DNA damage inducible beta	4616	2.8087	1.92423	1.97916	2.15379
GADD45G	growth arrest and DNA damage inducible gamma, transcript variant X1	10912	3.93808	1.19988	1.45702	1.2042
GALC	galactosylceramidase, transcript variant 4	2581	-1.41055	-1.03274	-1.16381	-1.18155
GALNT1	polypeptide N-acetylgalactosaminyltransferase 1	2589	-1.61754	-0.884674	-0.796311	-1.00922
GALNT10	polypeptide N-acetylgalactosaminyltransferase 10	55568	-1.06605	-1.00345	-0.943119	-1.1157
GALNT2	polypeptide N-acetylgalactosaminyltransferase 2, transcript variant 2	2590	-1.43009	-0.987997	-0.597576	-0.717581
GANAB	glucosidase II alpha subunit, transcript variant 5	23193	-1.02395	-0.819212	-0.638111	-0.708397
GART	phosphoribosylglycinamide formyltransferase, phosphoribosylglycinamide synthetase, phosphoribosylaminoimidazole synthetase, transcript variant 4	2618	-1.62946	-1.2527	-1.07912	-1.2499
GAS7	growth arrest specific 7, transcript variant c	8522	-0.983327	-0.972665	-0.994148	-0.901804
GATD3B	glutamine amidotransferase like class 1 domain containing 3B, transcript variant X1	102724023	3.96085	3.59601	3.64309	3.39849
GCC1	GRIP and coiled-coil domain containing 1	79571	-1.59463	-1.18422	-0.916397	-1.17166
GCC2	GRIP and coiled-coil domain containing 2, transcript variant X1	9648	-0.973546	-0.782718	-0.751337	-0.760637
GDE1	glycerophosphodiester phosphodiesterase 1, transcript variant 2	51573	-0.815935	-0.782439	-0.983672	-0.906707
GEM	GTP binding protein overexpressed in skeletal muscle, transcript variant X1	2669	3.77659	1.71612	3.09552	2.12936
GEMIN5	gem nuclear organelle associated protein 5, transcript variant 2	25929	-0.807798	-1.20153	-1.0678	-1.18615
GFM1	G elongation factor mitochondrial 1, transcript variant X1	85476	-1.40528	-0.651219	-0.879442	-0.54941
GID4	GID complex subunit 4 homolog	79018	-0.694756	-1.08335	-0.906702	-1.25003
GLB1	galactosidase beta 1, transcript variant 3	2720	-1.83566	-1.29241	-1.00222	-1.24372
GLG1	golgi glycoprotein 1, transcript variant 2	2734	-1.40039	-0.98753	-0.892852	-1.0048
GLUD2	glutamate dehydrogenase 2	2747	-2.93004	-1.17524	-1.1311	-1.1944
GNG5	G protein subunit gamma 5	2787	1.04588	0.83404	0.897014	0.556716
GNS	glucosamine (N-acetyl)-6-sulfatase	2799	-2.48365	-1.40283	-1.36538	-1.41425
GOLGA8A	golgin A8 family member A, transcript variant 2	23015	2.30984	2.71713	2.51011	2.8233
GOSR2	golgi SNAP receptor complex member 2, transcript variant X9	9570	-0.789057	-0.344779	-0.533662	-0.673417
GPCPD1	glycerophosphocholine phosphodiesterase 1	56261	0.887007	1.72574	1.78938	1.80485
GTF2A1	general transcription factor IIA subunit 1, transcript variant 2	2957	-0.887741	-0.348902	-0.645324	-0.732788
GTF2H5	general transcription factor IIH subunit 5, transcript variant X1	404672	1.32442	0.695858	0.674806	0.534004
GTF2I	general transcription factor IIi, transcript variant 1	2969	-2.54566	-1.1342	-0.813021	-1.3356
GTF3C1	general transcription factor IIIC subunit 1, transcript variant 2	2975	-1.03558	-0.735885	-0.55429	-0.724369
GTF3C4	general transcription factor IIIC subunit 4, transcript variant 2	9329	-1.32064	-1.00319	-1.04819	-1.01761
GTF3C6	general transcription factor IIIC subunit 6	112495	1.31476	0.896167	0.879816	0.709209
GUK1	guanylate kinase 1, transcript variant 4	2987	0.630117	0.512717	0.857223	0.672104
HACD2	3-hydroxyacyl-CoA dehydratase 2, transcript variant 4	201562	-1.45444	-0.450126	-0.596713	-0.648255
HACD3	3-hydroxyacyl-CoA dehydratase 3	51495	-1.4658	-0.946949	-1.0297	-1.34452
HADHA	hydroxyacyl-CoA dehydrogenase trifunctional multienzyme complex subunit alpha	3030	-1.21188	-0.999651	-0.892787	-1.0607
HAT1	histone acetyltransferase 1, transcript variant X1	8520	-1.11927	-0.656923	-0.63567	-0.949462
HAUS7	HAUS augmin like complex subunit 7, transcript variant 4	55559	0.735921	0.459706	0.582627	0.448694
HBEGF	heparin binding EGF like growth factor	1839	0.978684	1.83053	1.83742	2.01484
HCFC1R1	host cell factor C1 regulator 1, transcript variant 4	54985	1.06612	0.696185	0.889371	0.880088
HDLBP	high density lipoprotein binding protein, transcript variant 1	3069	-1.36038	-0.989495	-0.713207	-1.01628
HEATR1	HEAT repeat containing 1	55127	-1.54409	-0.526215	-0.87799	-0.796789
HEATR5A	HEAT repeat containing 5A	25938	-1.03592	-1.16548	-1.06403	-1.21408
HEIH	hepatocellular carcinoma up-regulated EZH2-associated long non-coding RNA	100859930	1.08881	0.881879	0.857235	0.716507
HERPUD2	HERPUD family member 2, transcript variant X4	64224	-1.16006	-0.457175	-0.56592	-0.785342
HGS	hepatocyte growth factor-regulated tyrosine kinase substrate	9146	0.580497	0.765042	1.14973	0.913419
HIC1	HIC ZBTB transcriptional repressor 1, transcript variant 1	3090	3.04035	2.34065	3.21773	2.71061
HIF1AN	hypoxia inducible factor 1 alpha subunit inhibitor	55662	-1.08908	-0.369237	-0.604071	-0.405526
HIGD2A	HIG1 hypoxia inducible domain family member 2A	192286	1.13106	0.621069	0.869347	0.667746
HIPK1	homeodomain interacting protein kinase 1, transcript variant 1	204851	-1.58787	-0.59644	-0.578652	-0.656812
HIPK2	homeodomain interacting protein kinase 2, transcript variant 2	28996	-2.49903	-1.40837	-1.21341	-1.55755
HIST1H2BK	histone cluster 1 H2B family member k, transcript variant 2	85236	1.05277	1.00298	1.13052	0.734192
HIST1H3D	histone cluster 1 H3 family member d	8351	3.65337	2.59337	2.41733	3.34962
HIVEP2	human immunodeficiency virus type I enhancer binding protein 2	3097	-1.33016	-2.21021	-1.13634	-1.93933
HNRNPA1	heterogeneous nuclear ribonucleoprotein A1, transcript variant 3	3178	0.740976	0.802375	0.899917	0.632947
HNRNPD	heterogeneous nuclear ribonucleoprotein D, transcript variant 4	3184	0.615482	0.516862	0.561413	0.440092
HNRNPH1	heterogeneous nuclear ribonucleoprotein H1, transcript variant X6	3187	1.42121	0.974082	0.995844	0.995508
HNRNPUL1	heterogeneous nuclear ribonucleoprotein U like 1, transcript variant 4	11100	-1.35992	-0.799187	-0.61439	-0.86876
HOOK2	hook microtubule tethering protein 2, transcript variant X6	29911	1.05977	1.12041	1.13673	0.927095
HRH4	histamine receptor H4, transcript variant 1	59340	-2.08736	-2.316	-2.91426	-1.07792
HS2ST1	heparan sulfate 2-O-sulfotransferase 1, transcript variant 1	9653	-1.70181	-0.742841	-0.955995	-0.800624
HS6ST1	heparan sulfate 6-O-sulfotransferase 1	9394	-1.54972	-0.888127	-0.973771	-0.949089
HSPB1	heat shock protein family B (small) member 1	3315	1.93983	0.789992	1.66259	1.23159
HSPE1	heat shock protein family E (Hsp10) member 1	3336	2.48836	1.4779	2.16512	2.27829
HUWE1	HECT, UBA and WWE domain containing 1, E3 ubiquitin protein ligase	10075	-1.49911	-0.887741	-0.660106	-0.82289
IARS2	isoleucyl-tRNA synthetase 2, mitochondrial	55699	-1.81117	-1.08171	-1.18771	-1.17705
ICE1	interactor of little elongation complex ELL subunit 1	23379	-1.34549	-0.717742	-0.674272	-0.721707
ICMT	isoprenylcysteine carboxyl methyltransferase	23463	-2.2045	-0.724921	-0.755044	-0.813941
IDE	insulin degrading enzyme, transcript variant 4	3416	-1.21166	-0.741506	-0.695295	-0.88823
IDH1	isocitrate dehydrogenase (NADP(+)) 1, cytosolic, transcript variant 1	3417	-1.95524	-0.954936	-1.12935	-1.07496
IDUA	iduronidase, alpha-L-, transcript variant 2	3425	1.10925	2.05974	1.87965	2.2499
IER2	immediate early response 2	9592	2.44197	1.42052	1.94936	1.58855
IER5	immediate early response 5	51278	1.60938	1.12646	1.28831	1.15387
IFNAR1	interferon alpha and beta receptor subunit 1, transcript variant X1	3454	-1.18761	-0.751906	-0.7047	-0.855805
IFRD1	interferon related developmental regulator 1, transcript variant 2	3475	1.86037	0.730371	0.990673	0.775518
IGF2R	insulin like growth factor 2 receptor	3482	-2.23772	-1.32484	-0.970441	-1.23207
IL17RA	interleukin 17 receptor A, transcript variant 1	23765	-1.38693	-0.922263	-0.602537	-0.95434
INAFM1	InaF motif containing 1, transcript variant 2	255783	2.31424	1.53384	1.67694	1.45746
INHBA-AS1	INHBA antisense RNA 1, transcript variant 1	285954	2.64249	2.69537	3.14728	3.55308
INO80C	INO80 complex subunit C, transcript variant 2	125476	0.948423	0.774842	0.875044	0.933453
INPP5E	inositol polyphosphate-5-phosphatase E, transcript variant 2	56623	1.24759	0.800696	1.0685	0.900314
INTS5	integrator complex subunit 5	80789	-1.5823	-1.27564	-1.04979	-1.84693
IP6K1	inositol hexakisphosphate kinase 1, transcript variant 2	9807	-0.809897	-0.815312	-0.565385	-0.899383
IPO11	importin 11, transcript variant 2	51194	-1.92994	-1.41422	-1.07521	-0.863162
IPO5	importin 5, transcript variant X4	3843	-0.961919	-0.619836	-0.536418	-0.795682
IPO7	importin 7	10527	-1.48886	-0.940103	-0.763546	-1.03342
IPO8	importin 8, transcript variant 1	10526	-1.00012	-0.629919	-1.00699	-0.853934
IREB2	iron responsive element binding protein 2, transcript variant 5	3658	-1.39605	-0.799466	-0.891891	-0.892101
IRF3	interferon regulatory factor 3, transcript variant 8	3661	0.734939	0.544864	0.680666	0.452082
ISG20L2	interferon stimulated exonuclease gene 20 like 2	81875	-0.986651	-0.661642	-0.59649	-0.685079
ISYNA1	inositol-3-phosphate synthase 1, transcript variant 2	51477	1.73411	2.66617	2.09581	2.60005
ITGB1	integrin subunit beta 1, transcript variant 1A	3688	-3.18697	-1.82799	-1.64087	-1.90758
ITGB2-AS1	ITGB2 antisense RNA 1, transcript variant 1	100505746	2.08999	1.36281	1.44341	1.58975
ITGB3	integrin subunit beta 3	3690	-2.26516	-2.2349	-1.74641	-1.66725
ITPR2	inositol 1,4,5-trisphosphate receptor type 2	3709	-1.82368	-0.945111	-1.19629	-1.04457
ITPRIPL2	ITPRIP like 2, transcript variant 1	162073	-2.76222	-1.04476	-1.22239	-1.15624
JADE2	jade family PHD finger 2, transcript variant X2	23338	-1.32012	-1.99072	-1.52721	-2.11955
JHDM1D-AS1	JHDM1D antisense RNA 1 (head to head)	100134229	2.89989	2.1417	1.81623	1.75832
JKAMP	JNK1/MAPK8 associated membrane protein, transcript variant 3	51528	-0.948007	-0.537917	-0.53033	-0.379057
JMJD6	arginine demethylase and lysine hydroxylase, transcript variant X4	23210	0.724216	0.474612	0.829662	0.581992
JUN	Jun proto-oncogene, AP-1 transcription factor subunit	3725	1.05283	1.36533	1.44065	1.28901
JUND	JunD proto-oncogene, AP-1 transcription factor subunit, transcript variant 1	3727	1.66894	1.30445	1.52326	1.13711
JUP	junction plakoglobin, transcript variant 4	3728	-1.55165	-1.46587	-1.68122	-0.948326
KAT5	lysine acetyltransferase 5, transcript variant 1	10524	-0.725249	0.621514	0.726202	0.581397
KCNN4	potassium calcium-activated channel subfamily N member 4, transcript variant X1	3783	0.935531	0.727639	1.68752	1.13621
KCTD2	potassium channel tetramerization domain containing 2, transcript variant 3	23510	-0.599796	-0.926272	-0.673438	-0.604516
KCTD3	potassium channel tetramerization domain containing 3, transcript variant 3	51133	-0.915806	-0.448434	-0.673036	-0.586552
KDM4A	lysine demethylase 4A	9682	-1.45092	-0.905627	-0.912946	-0.826372
KDM6B	lysine demethylase 6B, transcript variant X1	23135	1.12898	2.06595	2.71211	2.55956
KIAA0100	KIAA0100, transcript variant 2	9703	-2.85263	-0.864894	-1.0143	-0.884563
KIAA0319L	KIAA0319 like, transcript variant X13	79932	-0.784025	-0.458695	-0.609956	-0.663083
KIAA0513	KIAA0513, transcript variant X1	9764	-1.21588	-1.14518	-0.937235	-1.13244
KIDINS220	kinase D interacting substrate 220, transcript variant 12	57498	-1.64957	-0.567027	-0.58505	-0.583047
KIF13A	kinesin family member 13A, transcript variant 4	63971	-0.721962	-0.633661	-0.863771	-0.546685
KIF13B	kinesin family member 13B, transcript variant X5	23303	-1.42731	-0.899337	-0.733011	-0.618859
KIF16B	kinesin family member 16B, transcript variant X7	55614	-1.25066	-0.815727	-0.907121	-0.822163
KIF3B	kinesin family member 3B, transcript variant X1	9371	-1.675	-1.10388	-1.0358	-1.37699
KLF3	Kruppel like factor 3, transcript variant X1	51274	-1.77271	-0.721238	-0.818243	-0.711532
KLHDC10	kelch domain containing 10	23008	-0.918171	-0.714992	-0.579575	-0.69494
KLHL17	kelch like family member 17, transcript variant X4	339451	1.06026	1.42623	1.70872	1.4213
KRTCAP2	keratinocyte associated protein 2	200185	1.10248	0.854736	0.977623	0.800636
LAMC1	laminin subunit gamma 1	3915	-1.40873	-1.35026	-1.21819	-1.37473
LAMTOR5	late endosomal/lysosomal adaptor, MAPK and MTOR activator 5	10542	0.567867	0.390238	0.53584	0.473158
LARP1	La ribonucleoprotein domain family member 1, transcript variant X9	23367	-2.53949	-1.25765	-0.964452	-1.16354
LARP4	La ribonucleoprotein domain family member 4, transcript variant 10	113251	-0.801896	-0.382753	-0.625123	-0.522282
LARS2	leucyl-tRNA synthetase 2, mitochondrial, transcript variant X1	23395	-1.33913	-0.674513	-0.644504	-1.06395
LCN12	lipocalin 12, transcript variant X4	286256	3.05197	2.27715	2.46573	3.30732
LHFPL2	LHFPL tetraspan subfamily member 2	10184	-0.758256	-0.720085	-0.601074	-0.652802
LIMD2	LIM domain containing 2	80774	0.804504	1.08023	1.02642	0.937584
LINC-PINT	long intergenic non-protein coding RNA, p53 induced transcript, transcript variant 11	378805	2.06878	2.51642	2.15639	2.56226
LINC01578	long intergenic non-protein coding RNA 1578, transcript variant 1	100507217	1.41615	1.36271	1.16995	1.26741
LIPA	lipase A, lysosomal acid type, transcript variant 3	3988	-2.18404	-0.884681	-0.951934	-0.966319
LIX1L-AS1	LIX1L antisense RNA 1	105371260	3.20533	2.16213	2.77342	3.03148
LMAN1	lectin, mannose binding 1	3998	-1.72934	-1.01728	-0.807315	-0.96134
LMBRD2	LMBR1 domain containing 2, transcript variant X2	92255	-1.15984	-0.995718	-1.16851	-1.10407
LOC100506142	uncharacterized LOC100506142	100506142	-1.26617	1.65929	1.62898	1.47858
LOC102724993	nuclear pore complex-interacting protein family member A7-like, transcript variant X2	102724993	3.86764	2.84074	2.7927	2.81603
LOC105370047	uncharacterized LOC105370047, transcript variant X1	105370047	2.03373	2.44795	2.17095	2.71909
LOC105371017	uncharacterized LOC105371017, transcript variant X3	105371017	-1.06652	1.15666	1.26312	1.31343
LOC105371058	uncharacterized LOC105371058, transcript variant X1	105371058	1.04012	1.56505	1.40953	1.68809
LOC105371492	uncharacterized LOC105371492, transcript variant X3	105371492	-1.33236	1.32573	1.61845	1.38864
LOC105374341	uncharacterized LOC105374341, transcript variant X1	105374341	2.25593	2.20522	2.1765	2.53297
LOC105375124	uncharacterized LOC105375124, transcript variant X5	105375124	2.99154	3.80079	4.14605	4.62258
LOC105376033	uncharacterized LOC105376033	105376033	2.25234	2.14399	1.53349	2.63583
LOC105377347	uncharacterized LOC105377347, transcript variant X3	105377347	1.88559	1.60682	2.48498	2.16
LOC105378083	uncharacterized LOC105378083, transcript variant X2	105378083	2.2479	3.53365	2.3507	3.44153
LOC107984338	uncharacterized LOC107984338	107984338	3.85469	2.01349	2.23475	3.14538
LOC107984952	uncharacterized LOC107984952	107984952	3.65917	1.52654	2.19881	2.48112
LOC107985162	uncharacterized LOC107985162	107985162	4.42737	2.29649	3.00124	3.83675
LOC107986084	Sjoegren syndrome nuclear autoantigen 1 homolog	107986084	1.40998	2.11031	1.78195	2.34153
LOC107986148	uncharacterized LOC107986148	107986148	2.10943	5.50665	4.64383	5.50897
LOC107987251	uncharacterized LOC107987251	107987251	2.53917	2.16708	1.98202	2.07901
LOC150776	sphingomyelin phosphodiesterase 4, neutral membrane (neutral sphingomyelinase-3) pseudogene	150776	0.699749	0.888707	1.20568	1.39403
LOC284454	uncharacterized LOC284454	284454	1.89464	1.77148	2.88202	2.29204
LOC642846	DEAD/H (Asp-Glu-Ala-Asp/His) box polypeptide 11-like	642846	3.50968	3.09802	3.18913	3.18467
LOC644794	uncharacterized LOC644794	644794	2.60727	1.86199	1.44186	1.98299
LPAR2	lysophosphatidic acid receptor 2	9170	2.13759	1.38246	1.54076	1.45906
LRBA	LPS responsive beige-like anchor protein, transcript variant X5	987	-1.48644	-0.843845	-1.02599	-1.04781
LRP1	LDL receptor related protein 1, transcript variant X1	4035	-2.60526	-1.61916	-1.48581	-1.49331
LRP5L	LDL receptor related protein 5 like, transcript variant X3	91355	0.980296	1.66931	1.58625	1.64182
LRPPRC	leucine rich pentatricopeptide repeat containing	10128	-1.36648	-1.13394	-0.921291	-1.05374
LRRK2	leucine rich repeat kinase 2, transcript variant X1	120892	-1.50467	-0.817295	-1.28303	-0.611555
LTA4H	leukotriene A4 hydrolase, transcript variant 3	4048	-0.870232	-1.07026	-1.18293	-1.07704
LTN1	listerin E3 ubiquitin protein ligase 1, transcript variant 1	26046	-0.67721	-0.367705	-0.480928	-0.635386
LUC7L	LUC7 like, transcript variant 2	55692	1.46468	0.949713	1.14469	1.1833
LUZP1	leucine zipper protein 1, transcript variant 2	7798	-2.67534	-0.968061	-0.97604	-0.765435
LYPLA2	lysophospholipase II, transcript variant X1	11313	0.781123	0.333019	0.599704	0.394667
M6PR	mannose-6-phosphate receptor, cation dependent, transcript variant 2	4074	-2.65331	-0.744251	-0.816109	-0.930266
MAMDC4	MAM domain containing 4	158056	1.50999	1.84374	1.78414	1.86783
MAN1A2	mannosidase alpha class 1A member 2, transcript variant X3	10905	-1.16941	-0.783708	-0.892642	-0.918822
MAN2A1	mannosidase alpha class 2A member 1	4124	-2.18279	-0.968237	-1.00916	-1.02817
MAN2C1	mannosidase alpha class 2C member 1, transcript variant X9	4123	0.654324	1.13476	1.09955	1.26111
MANEA	mannosidase endo-alpha	79694	-1.90575	-0.780495	-0.928848	-0.61822
MAP1LC3B	microtubule associated protein 1 light chain 3 beta	81631	0.700663	0.809321	0.824807	0.679912
MAP2K3	mitogen-activated protein kinase kinase 3, transcript variant D	5606	1.44119	0.987005	1.91094	1.4729
MAP2K6	mitogen-activated protein kinase kinase 6, transcript variant 1	5608	-3.33866	-0.677888	-1.32666	-0.831036
MAP3K1	mitogen-activated protein kinase kinase kinase 1	4214	-2.86958	-1.01515	-1.18387	-1.29972
MAP3K8	mitogen-activated protein kinase kinase kinase 8, transcript variant 1	1326	1.32295	2.12452	1.60572	1.99361
MAPKAP1	mitogen-activated protein kinase associated protein 1, transcript variant 5	79109	-0.772317	-0.754008	-0.717355	-0.822182
MARCH1	membrane associated ring-CH-type finger 1, transcript variant 1	55016	-1.34762	-0.8055	-1.2386	-1.04094
MARCH8	membrane associated ring-CH-type finger 8, transcript variant 2	220972	-2.13171	-1.89712	-1.91629	-0.92469
MAT2A	methionine adenosyltransferase 2A	4144	-2.76142	-0.585734	-1.10433	-0.467078
MBNL3	muscleblind like splicing regulator 3, transcript variant 6	55796	-1.05442	-0.530863	-0.615038	-0.79396
MBP	myelin basic protein, transcript variant 7	4155	-0.928068	-0.962181	-0.998575	-1.10499
MBTPS2	membrane bound transcription factor peptidase, site 2	51360	-1.96489	-1.04638	-0.901692	-1.03204
MCFD2	multiple coagulation factor deficiency 2, transcript variant 7	90411	-1.7168	-1.24463	-1.21669	-1.29031
MCMBP	minichromosome maintenance complex binding protein, transcript variant 3	79892	-1.05889	-0.756251	-0.611876	-0.883815
MDM4	MDM4, p53 regulator, transcript variant X3	4194	0.605025	0.958805	0.854806	1.00755
MED1	mediator complex subunit 1, transcript variant X1	5469	-1.31289	-0.97453	-0.886054	-1.24202
MEGF9	multiple EGF like domains 9	1955	-1.64114	-0.914894	-0.976665	-1.03933
METTL13	methyltransferase like 13, transcript variant 1	51603	-1.04503	-0.776388	-0.742694	-0.827063
METTL26	methyltransferase like 26, transcript variant 3	84326	1.42428	0.475178	0.995068	0.606313
MEX3C	mex-3 RNA binding family member C	51320	-1.07046	-0.678963	-0.527293	-0.683669
MFAP1	microfibril associated protein 1	4236	-1.19172	-1.39561	-0.991372	-1.43823
MFAP3	microfibril associated protein 3, transcript variant 3	4238	-1.22278	-0.876071	-1.02783	-1.18224
MFN1	mitofusin 1	55669	-1.1073	-0.648815	-0.606044	-0.643657
MFSD10	major facilitator superfamily domain containing 10, transcript variant X1	10227	-0.652463	0.494968	1.01712	0.446285
MFSD12	major facilitator superfamily domain containing 12, transcript variant X1	126321	-0.735249	0.347794	0.885495	0.445127
MFSD14A	major facilitator superfamily domain containing 14A, transcript variant X3	64645	-2.32109	-1.34465	-1.01653	-1.33701
MGAT4A	mannosyl (alpha-1,3-)-glycoprotein beta-1,4-N-acetylglucosaminyltransferase, isozyme A, transcript variant 1	11320	-0.737403	-0.403605	-0.701221	-0.501484
MGAT5	mannosyl (alpha-1,6-)-glycoprotein beta-1,6-N-acetyl-glucosaminyltransferase, transcript variant X12	4249	-1.95054	-0.983083	-0.973644	-1.07449
MIA3	MIA family member 3, ER export factor, transcript variant 5	375056	-0.887564	-0.674938	-0.696227	-0.799543
MIB1	mindbomb E3 ubiquitin protein ligase 1, transcript variant X3	57534	-1.30765	-0.577258	-0.59816	-0.728938
MIEF1	mitochondrial elongation factor 1, transcript variant 2	54471	-3.63866	-1.71428	-1.34877	-1.86468
MIEN1	migration and invasion enhancer 1, transcript variant 1	84299	1.20249	0.654965	0.934661	0.842332
MIGA1	mitoguardin 1, transcript variant 2	374986	-0.629631	-0.614725	-0.675573	-0.498365
MINOS1	mitochondrial inner membrane organizing system 1, transcript variant 2	440574	1.24003	1.02113	1.05737	0.699901
MKL2	MKL1/myocardin like 2, transcript variant X6	57496	-0.875422	-0.991336	-1.33583	-0.680855
MLEC	malectin, transcript variant 1	9761	-1.58747	-0.913005	-0.923139	-0.973052
MMGT1	membrane magnesium transporter 1, transcript variant 2	93380	-1.23377	-1.06667	-0.866291	-1.08143
MPC2	mitochondrial pyruvate carrier 2, transcript variant 2	25874	0.914644	0.479051	0.572446	0.457758
MR1	major histocompatibility complex, class I-related, transcript variant X2	3140	-1.71243	-1.50126	-1.1575	-1.36314
MRC1	mannose receptor C-type 1	4360	-2.40249	-1.29693	-1.31795	-1.32142
MRPL41	mitochondrial ribosomal protein L41	64975	1.22468	1.07899	1.31437	1.04253
MRPL49	mitochondrial ribosomal protein L49, transcript variant 2	740	-1.14549	-0.938752	-0.833491	-1.30946
MRPL55	mitochondrial ribosomal protein L55, transcript variant 7	128308	1.54785	1.46609	1.22392	1.38216
MRPS21	mitochondrial ribosomal protein S21, transcript variant 2	54460	1.20454	0.818961	0.686066	0.696207
MSH6	mutS homolog 6, transcript variant 1	2956	-1.06828	-1.21399	-1.03297	-1.3005
MTDH	metadherin, transcript variant X3	92140	-1.23109	-0.754991	-0.711735	-1.01575
MTOR	mechanistic target of rapamycin kinase	2475	-0.588837	-0.552941	-0.462022	-0.677132
MTREX	Mtr4 exosome RNA helicase	23517	-1.3123	-0.82977	-0.664519	-1.05897
MTSS1L	MTSS1L, I-BAR domain containing	92154	2.71068	2.72942	2.42598	2.69764
MXD3	MAX dimerization protein 3, transcript variant 2	83463	3.12507	2.27198	2.15764	2.33696
MYBPC3	myosin binding protein C, cardiac	4607	2.39503	1.63784	1.72386	1.66595
MYCBP2	MYC binding protein 2, E3 ubiquitin protein ligase, transcript variant X24	23077	-0.966018	-0.55181	-0.825115	-0.652903
MYH9	myosin heavy chain 9	4627	-2.46573	-0.988102	-0.7506	-1.09538
MYO15B	myosin XVB, transcript variant X18	80022	1.60302	1.49475	1.32639	1.54987
MYO5A	myosin VA, transcript variant 2	4644	-0.992851	-0.670226	-0.581594	-0.736092
MZT2B	mitotic spindle organizing protein 2B, transcript variant 1	80097	1.24064	1.19967	1.91795	1.24882
N4BP1	NEDD4 binding protein 1, transcript variant X3	9683	-1.38275	-0.475748	-0.647186	-0.58946
NAA10	N(alpha)-acetyltransferase 10, NatA catalytic subunit, transcript variant 3	8260	0.838927	0.466553	0.62193	0.400929
NABP1	nucleic acid binding protein 1, transcript variant 3	64859	-0.518899	0.642951	0.745793	0.729368
NAMPT	nicotinamide phosphoribosyltransferase	10135	2.00378	1.53014	2.01862	1.55867
NATD1	N-acetyltransferase domain containing 1	256302	-0.755733	-1.01346	-0.720598	-0.750067
NAXD	NAD(P)HX dehydratase, transcript variant 3	55739	0.591715	0.816741	0.893148	0.94796
NBAS	neuroblastoma amplified sequence, transcript variant X3	51594	-1.00685	-1.02299	-0.996072	-1.0665
NBR1	NBR1, autophagy cargo receptor, transcript variant X3	4077	-1.1932	-0.718433	-0.786691	-0.876455
NCAPD2	non-SMC condensin I complex subunit D2	9918	-1.95833	-1.11333	-1.04577	-1.4843
NCAPH2	non-SMC condensin II complex subunit H2, transcript variant 3	29781	0.688069	0.553327	0.991863	0.728886
NCKAP1L	NCK associated protein 1 like, transcript variant 1	3071	-1.90712	-0.87428	-0.726241	-0.860652
NCOA7	nuclear receptor coactivator 7, transcript variant X11	135112	-0.853855	-0.666447	-0.972358	-0.777818
NCOR1	nuclear receptor corepressor 1, transcript variant 1	9611	-1.34383	-0.798919	-0.643229	-0.865396
NDUFA1	NADH:ubiquinone oxidoreductase subunit A1	4694	0.772283	0.80287	0.745679	0.566984
NDUFAF3	NADH:ubiquinone oxidoreductase complex assembly factor 3, transcript variant 4	25915	0.645827	0.476349	0.675758	0.434785
NDUFV2	NADH:ubiquinone oxidoreductase core subunit V2	4729	1.47719	1.46837	1.32218	0.846988
NDUFV2-AS1	NDUFV2 antisense RNA 1, transcript variant 2	101927275	1.99613	2.42317	2.13243	2.39872
NEAT1	nuclear paraspeckle assembly transcript 1 (non-protein coding), transcript variant MENbeta	283131	0.853133	2.54081	1.85971	2.46943
NEK9	NIMA related kinase 9, transcript variant 3	91754	-1.00906	-0.895016	-0.94324	-0.90366
NENF	neudesin neurotrophic factor, transcript variant 1	29937	1.44072	0.573276	0.777761	0.847273
NFATC3	nuclear factor of activated T cells 3, transcript variant 2	4775	-1.98324	-1.19285	-1.56281	-1.47737
NFE2	nuclear factor, erythroid 2, transcript variant 2	4778	-1.36356	-1.11769	-1.07412	-1.50461
NFE2L1	nuclear factor, erythroid 2 like 1, transcript variant 3	4779	-1.8555	-1.02964	-0.796575	-1.03555
NFKBIA	NFKB inhibitor alpha	4792	2.49929	1.53608	2.38556	2.22758
NFKBID	NFKB inhibitor delta, transcript variant X3	84807	1.33968	2.20845	2.98306	2.99678
NFKBIZ	NFKB inhibitor zeta, transcript variant 2	64332	2.19034	2.09734	2.8439	2.59869
NHLRC3	NHL repeat containing 3, transcript variant 1	387921	-1.57029	-0.474757	-0.632439	-0.68648
NIN	ninein, transcript variant 2	51199	-1.31209	-0.979789	-0.941276	-1.01925
NIPA2	NIPA magnesium transporter 2, transcript variant 6	81614	-1.40044	-0.571531	-0.501986	-0.758048
NIPBL	NIPBL, cohesin loading factor, transcript variant B	25836	-2.11929	-0.900081	-0.907256	-1.03764
NLK	nemo like kinase, transcript variant X1	51701	-0.71542	-0.385709	-0.548624	-0.484533
NME1	NME/NM23 nucleoside diphosphate kinase 1, transcript variant 1	4830	1.49834	1.19793	1.26694	1.00394
NOC4L	nucleolar complex associated 4 homolog, transcript variant X2	79050	0.818883	0.814503	0.962761	0.862032
NOMO2	NODAL modulator 2, transcript variant 1	283820	-3.23404	-2.31877	-2.0255	-2.17275
NRP1	neuropilin 1, transcript variant 6	8829	-1.01802	-0.928966	-0.908071	-0.849152
NSD1	nuclear receptor binding SET domain protein 1, transcript variant X9	64324	-1.20699	-0.861991	-1.07936	-0.95591
NSD3	nuclear receptor binding SET domain protein 3, transcript variant long	54904	-1.0441	-0.638373	-0.779937	-0.828677
NT5C	5, 3-nucleotidase, cytosolic, transcript variant 3	30833	1.09642	1.0807	1.36228	1.01373
NUP210	nucleoporin 210	23225	-2.58909	-0.838487	-1.06057	-0.892624
NUTF2	nuclear transport factor 2, transcript variant 3	10204	0.644543	0.555097	0.647386	0.476791
OIP5-AS1	OIP5 antisense RNA 1, transcript variant 3	729082	-1.40878	-0.728126	-0.762187	-0.880812
OSBPL11	oxysterol binding protein like 11	114885	-1.59052	-0.551929	-0.855451	-0.750275
OSM	oncostatin M, transcript variant 1	5008	3.34383	2.16312	3.00478	2.8337
OTUD1	OTU deubiquitinase 1	220213	1.55412	1.44509	1.437	1.44136
OVOL1	ovo like transcriptional repressor 1	5017	1.22314	2.3611	3.22318	2.60587
P2RX4	purinergic receptor P2X 4, transcript variant 1	5025	0.993766	0.442452	1.16377	0.933886
PALB2	partner and localizer of BRCA2	79728	-0.76483	-0.62018	-0.701835	-0.950801
PANK3	pantothenate kinase 3	79646	-2.15053	-1.23809	-1.26572	-1.23391
PANX1	pannexin 1	24145	-0.813585	-1.02252	-0.791687	-0.930723
PARP1	poly(ADP-ribose) polymerase 1	142	-1.21104	-0.755218	-1.02252	-0.810726
PARP4	poly(ADP-ribose) polymerase family member 4, transcript variant X1	143	-2.19531	-1.41703	-1.38072	-1.64136
PAXIP1-AS2	PAXIP1 antisense RNA 2, transcript variant 1	100132707	-1.40226	-0.925918	-1.32036	-0.795339
PAXX	PAXX, non-homologous end joining factor, transcript variant 7	286257	1.54967	0.907659	1.1725	1.22957
PBRM1	polybromo 1, transcript variant 2	55193	-0.807117	-0.913269	-0.810678	-0.756085
PCED1A	PC-esterase domain containing 1A, transcript variant 2	64773	1.21021	0.951283	0.859024	1.20914
PCM1	pericentriolar material 1, transcript variant X1	5108	-1.6041	-0.644568	-0.985171	-0.567291
PCYOX1	prenylcysteine oxidase 1	51449	-2.21279	-1.32081	-1.60029	-1.35541
PDCD11	programmed cell death 11, transcript variant X3	22984	-1.11481	-0.832983	-0.656645	-1.02841
PDIK1L	PDLIM1 interacting kinase 1 like, transcript variant X2	149420	-1.22653	-0.774785	-1.05276	-1.29235
PDZD2	PDZ domain containing 2, transcript variant X2	23037	2.68438	1.10716	1.53754	2.12841
PECAM1	platelet and endothelial cell adhesion molecule 1	5175	-2.20573	-1.41519	-1.39895	-1.45161
PER1	period circadian regulator 1, transcript variant X1	5187	1.32238	2.39819	2.48477	2.51856
PFDN2	prefoldin subunit 2	5202	1.37383	0.856272	1.17427	0.933383
PGM1	phosphoglucomutase 1, transcript variant 1	5236	-1.35195	-1.24403	-1.17179	-1.53178
PHF20	PHD finger protein 20	51230	-0.920352	-0.79872	-0.788325	-0.780752
PHF3	PHD finger protein 3, transcript variant 2	23469	-1.34734	-0.421411	-0.535039	-0.404792
PHKB	phosphorylase kinase regulatory subunit beta, transcript variant X2	5257	-0.667038	-0.42055	-0.52816	-0.385112
PHKG2	phosphorylase kinase catalytic subunit gamma 2, transcript variant 1	5261	0.816567	0.689833	0.775969	0.740838
PIK3AP1	phosphoinositide-3-kinase adaptor protein 1	118788	-4.07187	-1.52588	-1.80911	-1.67467
PIK3C3	phosphatidylinositol 3-kinase catalytic subunit type 3, transcript variant 1	5289	-0.629659	-0.660295	-0.612207	-0.785943
PIK3CB	phosphatidylinositol-4,5-bisphosphate 3-kinase catalytic subunit beta, transcript variant 1	5291	-0.997955	-0.74443	-0.736345	-0.76302
PIK3CG	phosphatidylinositol-4,5-bisphosphate 3-kinase catalytic subunit gamma, transcript variant 2	5294	-1.75341	-0.756291	-1.13955	-0.977907
PIK3R4	phosphoinositide-3-kinase regulatory subunit 4	30849	-1.23311	-1.03335	-1.02666	-0.929719
PINK1	PTEN induced putative kinase 1	65018	-1.87277	-1.28836	-1.265	-1.19289
PLEKHM3	pleckstrin homology domain containing M3, transcript variant X7	389072	-1.01916	-0.765836	-0.807977	-0.826621
PLEKHO1	pleckstrin homology domain containing O1, transcript variant 2	51177	0.787278	0.594103	0.924284	0.718106
PLXDC2	plexin domain containing 2, transcript variant X1	84898	-1.79126	-0.606204	-0.769551	-0.696728
PMF1	polyamine modulated factor 1, transcript variant 1	11243	2.12054	0.94361	1.1417	1.16392
POFUT1	protein O-fucosyltransferase 1, transcript variant X1	23509	-2.27601	-1.06354	-0.974488	-1.32678
POGK	pogo transposable element derived with KRAB domain, transcript variant 1	57645	-1.7998	-0.661185	-0.750219	-0.692599
POLD3	DNA polymerase delta 3, accessory subunit, transcript variant 1	10714	-1.30414	-0.923286	-0.987179	-0.737582
POLE3	DNA polymerase epsilon 3, accessory subunit, transcript variant 2	54107	-1.00424	-0.473829	-0.729012	-0.709798
POLR1A	RNA polymerase I subunit A	25885	-1.09938	-0.423708	-0.622405	-0.444708
POLR2B	RNA polymerase II subunit B, transcript variant 3	5431	-0.934502	-0.423366	-0.567524	-0.401102
POLR2J	RNA polymerase II subunit J	5439	1.08646	0.945665	1.0255	0.894509
POMK	protein-O-mannose kinase, transcript variant 1	84197	-1.71466	-1.31844	-1.71714	-1.30115
PP7080	uncharacterized LOC25845	25845	2.37265	2.08311	1.88619	1.88633
PPARA	peroxisome proliferator activated receptor alpha, transcript variant X3	5465	-1.59552	-1.47879	-1.10606	-1.18832
PPIA	peptidylprolyl isomerase A, transcript variant X1	5478	1.03003	0.680847	0.799561	0.683638
PPIF	peptidylprolyl isomerase F	10105	1.30555	0.781624	1.29678	1.15073
PPIP5K2	diphosphoinositol pentakisphosphate kinase 2, transcript variant 4	23262	-0.89834	-0.337798	-0.571296	-0.400515
PPP1R12C	protein phosphatase 1 regulatory subunit 12C, transcript variant 2	54776	0.710328	0.864995	0.964784	0.83767
PPP1R14B	protein phosphatase 1 regulatory inhibitor subunit 14B	26472	1.81735	1.455	1.84822	1.58914
PPP1R15A	protein phosphatase 1 regulatory subunit 15A	23645	1.50198	1.09948	1.58184	1.49878
PQBP1	polyglutamine binding protein 1, transcript variant X3	10084	0.905896	0.436215	0.675788	0.458081
PRCP	prolylcarboxypeptidase, transcript variant 3	5547	-1.57559	-0.747107	-0.748804	-0.891756
PREP	prolyl endopeptidase	5550	-1.15459	-0.61227	-0.742537	-0.82129
PRG2	proteoglycan 2, pro eosinophil major basic protein, transcript variant 3	5553	4.9525	2.074	2.43812	3.27578
PRKAR1A	protein kinase cAMP-dependent type I regulatory subunit alpha, transcript variant 6	5573	-3.38382	-1.09638	-1.20277	-1.39995
PRKAR2A	protein kinase cAMP-dependent type II regulatory subunit alpha, transcript variant X1	5576	-1.27544	-0.882357	-0.811606	-1.32173
PRKCA	protein kinase C alpha, transcript variant X1	5578	-1.47966	-0.794548	-0.612115	-0.843668
PRKCB	protein kinase C beta, transcript variant 2	5579	-1.83144	-2.2697	-1.85712	-2.6298
PRKDC	protein kinase, DNA-activated, catalytic polypeptide, transcript variant 2	5591	-1.78119	-1.21753	-1.17788	-1.19906
PRMT5	protein arginine methyltransferase 5, transcript variant 5	10419	-2.21218	-1.69816	-1.51099	-1.93858
PRR14L	proline rich 14 like	253143	-1.46419	-0.882664	-0.94947	-1.29066
PRR22	proline rich 22	163154	1.48198	1.88671	1.7549	2.42694
PRRC2B	proline rich coiled-coil 2B	84726	-2.32448	-0.941457	-0.763639	-0.852641
PRSS53	serine protease 53	339105	1.0966	1.55987	2.04858	2.10492
PSKH1	protein serine kinase H1	5681	-1.62726	-0.718193	-1.00233	-0.774921
PSMC1	proteasome 26S subunit, ATPase 1, transcript variant 1	5700	1.25325	1.27767	1.17402	1.33406
PSMD1	proteasome 26S subunit, non-ATPase 1, transcript variant 1	5707	-1.08501	-1.06234	-0.943699	-1.07118
PSMD2	proteasome 26S subunit, non-ATPase 2, transcript variant 1	5708	-1.22607	-0.913289	-0.532663	-0.866554
PSME3	proteasome activator subunit 3, transcript variant 3	10197	-1.29948	-0.763007	-0.648808	-0.791542
PSME4	proteasome activator subunit 4	23198	-0.965281	-0.537155	-0.453951	-0.589975
PSTPIP1	proline-serine-threonine phosphatase interacting protein 1, transcript variant 4	9051	1.01555	0.92422	1.27259	1.23481
PTAFR	platelet activating factor receptor, transcript variant 2	5724	-1.35566	-1.22316	-1.37533	-1.04195
PTBP2	polypyrimidine tract binding protein 2, transcript variant 2	58155	1.41584	1.3924	1.11476	1.61724
PTDSS1	phosphatidylserine synthase 1, transcript variant 1	9791	-1.03829	-0.95186	-0.722888	-0.815712
PTGFRN	prostaglandin F2 receptor inhibitor	5738	-4.99679	-2.08491	-2.12688	-2.06187
PTOV1	prostate tumor overexpressed 1, transcript variant X8	53635	0.931533	0.922833	1.12315	1.09356
PTOV1-AS2	PTOV1 antisense RNA 2	101928378	1.30076	1.33099	1.44975	1.49104
PTPN11	protein tyrosine phosphatase, non-receptor type 11, transcript variant 3	5781	-1.3543	-0.488129	-0.699661	-0.703623
PTPN9	protein tyrosine phosphatase, non-receptor type 9	5780	-1.55041	-0.836602	-0.733621	-0.806427
PTS	6-pyruvoyltetrahydropterin synthase	5805	1.21816	1.05617	0.896789	1.13652
PYCARD	PYD and CARD domain containing, transcript variant 2	29108	0.874826	0.818241	0.948759	0.663405
QTRT1	queuine tRNA-ribosyltransferase catalytic subunit 1	81890	1.26583	0.848886	0.920682	1.05619
RAB24	RAB24, member RAS oncogene family, transcript variant 2	53917	1.39222	0.882821	0.759714	0.998728
RAB3GAP2	RAB3 GTPase activating non-catalytic protein subunit 2	25782	-0.894019	-0.659262	-0.555658	-0.66364
RAD23A	RAD23 homolog A, nucleotide excision repair protein, transcript variant 1	5886	0.799538	0.409998	0.593064	0.486874
RAD50	RAD50 double strand break repair protein	10111	-1.25328	-0.695508	-0.946295	-1.06339
RALBP1	ralA binding protein 1	10928	-1.88577	-0.864142	-0.87484	-1.03609
RALGAPB	Ral GTPase activating protein non-catalytic beta subunit, transcript variant 1	57148	-0.946985	-0.614825	-0.49785	-0.568162
RBBP5	RB binding protein 5, histone lysine methyltransferase complex subunit, transcript variant 3	5929	-1.09286	-0.883788	-0.745965	-1.15973
RBL2	RB transcriptional corepressor like 2, transcript variant 2	5934	-1.40264	-0.773894	-0.940105	-0.999476
RBM27	RNA binding motif protein 27, transcript variant X1	54439	-1.11424	-0.586156	-0.56719	-0.93523
RBX1	ring-box 1	9978	1.08869	0.48054	0.677991	0.492337
RCN3	reticulocalbin 3, transcript variant X1	57333	3.36992	2.28391	1.79812	2.65455
RDX	radixin, transcript variant 2	5962	-1.02718	-0.651789	-0.542004	-0.65277
RECQL	RecQ like helicase, transcript variant 2	5965	-2.29715	-0.754601	-0.715295	-0.818702
RETSAT	retinol saturase	54884	-1.69587	-0.835251	-0.923644	-1.02746
REX1BD	required for excision 1-B domain containing, transcript variant 1	55049	0.974398	1.35371	1.67088	1.21175
RFFL	ring finger and FYVE like domain containing E3 ubiquitin protein ligase, transcript variant 1	117584	-1.48413	-1.16759	-1.01069	-0.859019
RGCC	regulator of cell cycle	28984	1.09317	1.72863	1.97639	1.83997
RGL3	ral guanine nucleotide dissociation stimulator like 3, transcript variant 2	57139	1.04331	1.26605	1.51641	1.16507
RGP1	RGP1 homolog, RAB6A GEF complex partner 1	9827	-2.9157	-1.45936	-1.37127	-1.23139
RGS10	regulator of G protein signaling 10, transcript variant 1	6001	1.16659	0.757444	0.767902	0.485545
RHBDF1	rhomboid 5 homolog 1, transcript variant X4	64285	1.99729	2.54484	3.20618	2.77904
RHEB	Ras homolog, mTORC1 binding	6009	1.02279	1.07891	1.11668	1.07247
RHOB	ras homolog family member B	388	1.87322	1.099	1.14252	1.49843
RNASEH2C	ribonuclease H2 subunit C	84153	0.655701	1.00258	0.951336	0.971026
RNF169	ring finger protein 169, transcript variant X1	254225	-2.88807	-0.499707	-0.701918	-0.782962
RNF20	ring finger protein 20	56254	-1.41526	-0.701358	-0.957548	-1.00147
ROCK2	Rho associated coiled-coil containing protein kinase 2, transcript variant 2	9475	-2.67347	-0.875144	-0.861309	-0.806462
RPA1	replication protein A1, transcript variant 2	6117	-0.798549	-0.86765	-0.865112	-1.16108
RPL10	ribosomal protein L10, transcript variant 5	6134	0.778256	0.327694	0.921049	0.402256
RPL12	ribosomal protein L12	6136	0.799781	0.84775	1.03889	0.50565
RPL22L1	ribosomal protein L22 like 1, transcript variant 2	200916	1.94809	0.901921	0.957089	0.835322
RPL35	ribosomal protein L35	11224	1.26348	0.553303	0.598112	0.459112
RPL38	ribosomal protein L38, transcript variant 1	6169	1.15226	0.371735	0.56166	0.272148
RPLP2	ribosomal protein lateral stalk subunit P2	6181	1.44035	0.391233	0.79938	0.323837
RPRD2	regulation of nuclear pre-mRNA domain containing 2, transcript variant 1	23248	-0.69028	-0.545196	-0.729407	-0.582608
RPS28	ribosomal protein S28	6234	1.65471	1.0313	1.8965	1.26914
RPS6KA3	ribosomal protein S6 kinase A3, transcript variant X13	6197	-1.0139	-0.884874	-0.504371	-0.742286
RPS6KL1	ribosomal protein S6 kinase like 1, transcript variant X6	83694	1.15964	1.40539	1.32258	1.71576
RRM2B	ribonucleotide reductase regulatory TP53 inducible subunit M2B, transcript variant 3	50484	-1.02582	-0.60714	-0.90337	-0.774211
RTEL1	regulator of telomere elongation helicase 1, transcript variant 2	51750	1.89512	1.6578	1.92917	2.24994
RTF1	RTF1 homolog, Paf1/RNA polymerase II complex component	23168	-0.866341	-0.584107	-0.507937	-0.761724
RTL6	retrotransposon Gag like 6	84247	-2.37123	-1.09957	-1.25642	-2.05422
RTL8C	retrotransposon Gag like 8C	8933	0.79621	0.987811	0.996798	0.987427
S100A11	S100 calcium binding protein A11	6282	1.13482	0.913985	0.883287	0.902515
SACM1L	SAC1 like phosphatidylinositide phosphatase, transcript variant 3	22908	-0.543637	-0.493468	-0.531281	-0.498444
SAMD1	sterile alpha motif domain containing 1	90378	1.03726	0.764086	0.853674	0.80448
SAMHD1	SAM and HD domain containing deoxynucleoside triphosphate triphosphohydrolase 1, transcript variant X1	25939	-2.58884	-0.976493	-1.46188	-1.30894
SAP25	Sin3A associated protein 25, transcript variant 2	100316904	3.55056	1.71047	2.35228	1.44872
SAP30BP	SAP30 binding protein, transcript variant 1	29115	0.711758	0.609814	0.771952	0.74983
SAP30L	SAP30 like, transcript variant 4	79685	-0.801769	-0.749689	-0.965744	-1.16556
SARAF	store-operated calcium entry associated regulatory factor, transcript variant 2	51669	-0.958225	-0.810564	-0.871591	-0.837987
SAT1	spermidine/spermine N1-acetyltransferase 1, transcript variant 2	6303	1.52371	1.02712	1.49306	1.2876
SAT2	spermidine/spermine N1-acetyltransferase family member 2, transcript variant X2	112483	1.0178	0.911109	1.21432	1.27564
SBDSP1	SBDS, ribosome maturation factor pseudogene 1, transcript variant 1	155370	0.988441	1.1222	0.999216	1.10673
SCIMP	SLP adaptor and CSK interacting membrane protein, transcript variant 2	388325	-3.75135	-1.13629	-1.01518	-1.33104
SCO1	SCO1, cytochrome c oxidase assembly protein, transcript variant X1	6341	-0.80874	-0.409944	-0.633202	-0.626736
SCX	scleraxis bHLH transcription factor, transcript variant X1	642658	1.11312	1.80692	1.44429	1.90442
SEC23A	Sec23 homolog A, coat complex II component	10484	-1.34386	-0.810636	-0.636882	-1.00243
SEC23B	Sec23 homolog B, coat complex II component, transcript variant 2	10483	-1.01998	-0.655032	-0.738792	-0.838007
SEC23IP	SEC23 interacting protein, transcript variant 1	11196	-0.930708	-0.606339	-0.733601	-0.761098
SEC24A	SEC24 homolog A, COPII coat complex component, transcript variant X1	10802	-1.02258	-1.08851	-0.798819	-0.973455
SEC24D	SEC24 homolog D, COPII coat complex component, transcript variant X2	9871	-1.12394	-0.716087	-0.74852	-0.970025
SEC61B	Sec61 translocon beta subunit	10952	0.616077	0.326469	0.708452	0.330346
SECISBP2L	SECIS binding protein 2 like, transcript variant 2	9728	-1.65959	-0.763652	-0.761304	-0.814117
SEL1L	SEL1L ERAD E3 ligase adaptor subunit, transcript variant 1	6400	-2.13696	-1.37646	-1.10526	-1.43936
SEL1L3	SEL1L family member 3, transcript variant X2	23231	-1.75758	-1.74914	-1.32726	-1.41383
SELENOK	selenoprotein K	58515	0.874347	0.445837	0.819693	0.650794
SELENON	selenoprotein N, transcript variant 2	57190	-1.47783	-0.562725	-0.485205	-0.727194
SEM1	SEM1, 26S proteasome complex subunit, transcript variant 4	7979	0.578203	0.684063	0.689288	0.523602
SEMA3C	semaphorin 3C, transcript variant 1	10512	-1.85417	-0.83165	-0.949286	-0.674412
SEPT11	septin 11, transcript variant 1	55752	-2.09321	-0.773108	-0.723703	-0.897056
SERF2	small EDRK-rich factor 2, transcript variant 4	10169	1.98848	1.0491	1.23484	1.23476
SERINC3	serine incorporator 3, transcript variant 2	10955	-1.38487	-0.545987	-0.574361	-0.698615
SERTAD3	SERTA domain containing 3, transcript variant 2	29946	0.835653	0.705953	0.953525	1.07732
SETD7	SET domain containing lysine methyltransferase 7, transcript variant 2	80854	-1.31292	-0.78945	-0.91179	-0.953687
SETX	senataxin, transcript variant 1	23064	-1.06555	-0.801836	-0.716919	-0.727711
SF3B3	splicing factor 3b subunit 3	23450	-1.19566	-0.736424	-0.556441	-0.704844
SFT2D2	SFT2 domain containing 2	375035	-1.14864	-0.349494	-0.989706	-0.812682
SGPL1	sphingosine-1-phosphate lyase 1, transcript variant X2	8879	-1.90904	-0.633462	-0.607682	-0.708421
SGSM2	small G protein signaling modulator 2, transcript variant X13	9905	1.04397	0.96626	1.2181	1.32841
SH3BGRL3	SH3 domain binding glutamate rich protein like 3	83442	0.984952	1.0842	1.09701	1.052
SHARPIN	SHANK associated RH domain interactor, transcript variant 1	81858	0.586128	0.437874	0.577512	0.639728
SHB	SH2 domain containing adaptor protein B	6461	-1.0716	0.568368	0.857725	0.722011
SHPRH	SNF2 histone linker PHD RING helicase, transcript variant X3	257218	-2.22572	-0.655895	-1.21729	-1.22898
SHTN1	shootin 1, transcript variant 3	57698	-2.78892	-0.584735	-0.677082	-0.648934
SIAH1	siah E3 ubiquitin protein ligase 1, transcript variant X2	6477	0.909887	0.972851	0.658771	0.871983
SIGIRR	single Ig and TIR domain containing, transcript variant X2	59307	1.1107	0.8446	1.00154	0.840196
SIGLEC6	sialic acid binding Ig like lectin 6, transcript variant 4	946	-1.24298	-1.54544	-1.77175	-0.730579
SIRT7	sirtuin 7	51547	0.67211	0.663212	0.972607	0.825976
SLA	Src like adaptor, transcript variant 5	6503	-2.2283	-0.450237	-0.775933	-0.62696
SLC11A1	solute carrier family 11 member 1, transcript variant X4	6556	2.84785	1.94287	1.44819	2.0796
SLC15A3	solute carrier family 15 member 3, transcript variant 2	51296	-0.669436	0.327911	0.699234	0.33371
SLC25A20	solute carrier family 25 member 20	788	-0.693239	-0.671119	-0.741961	-0.512362
SLC25A33	solute carrier family 25 member 33	84275	1.16832	0.880458	1.00861	0.726973
SLC25A37	solute carrier family 25 member 37, transcript variant 4	51312	1.31939	0.74854	1.0119	0.625916
SLC26A2	solute carrier family 26 member 2	1836	-1.51432	-0.845613	-0.966822	-1.17697
SLC30A1	solute carrier family 30 member 1	7779	-2.11192	-1.01027	-1.2439	-1.46791
SLC30A6	solute carrier family 30 member 6, transcript variant 8	55676	-0.830117	-0.770482	-1.1166	-0.741225
SLC30A7	solute carrier family 30 member 7, transcript variant 2	148867	-2.52887	-1.12157	-1.21749	-0.971766
SLC30A9	solute carrier family 30 member 9, transcript variant X2	10463	-0.951376	-0.402669	-0.565333	-0.464328
SLC35D1	solute carrier family 35 member D1	23169	-0.939244	-0.532268	-0.807216	-0.770455
SLC35E1	solute carrier family 35 member E1	79939	-1.24559	-0.842563	-0.507478	-0.961288
SLC39A11	solute carrier family 39 member 11, transcript variant 2	201266	-2.06487	-1.5278	-1.65766	-1.4303
SLC8A1	solute carrier family 8 member A1, transcript variant X12	6546	-2.10522	-1.1927	-1.03206	-1.1247
SLC9A3-AS1	SLC9A3 antisense RNA 1	100288152	2.40453	2.48451	2.81008	2.81523
SLFN11	schlafen family member 11, transcript variant 4	91607	-1.12058	-0.520956	-1.03134	-0.517313
SMARCA2	SWI/SNF related, matrix associated, actin dependent regulator of chromatin, subfamily a, member 2, transcript variant 1	6595	-1.31562	-0.710021	-0.934656	-0.907445
SMARCA5	SWI/SNF related, matrix associated, actin dependent regulator of chromatin, subfamily a, member 5	8467	-1.14409	-0.69473	-0.733035	-0.870854
SMARCAD1	SWI/SNF-related, matrix-associated actin-dependent regulator of chromatin, subfamily a, containing DEAD/H box 1, transcript variant 2	56916	-0.622942	-0.422154	-0.785941	-0.661394
SMC2	structural maintenance of chromosomes 2, transcript variant X5	10592	-1.16109	-0.769716	-0.860888	-1.19983
SMC3	structural maintenance of chromosomes 3	9126	-1.35076	-0.872087	-0.845309	-0.963797
SMG8	SMG8, nonsense mediated mRNA decay factor	55181	-1.12814	-1.05341	-0.874026	-1.35375
SNHG15	small nucleolar RNA host gene 15, transcript variant 5	285958	1.67701	1.30561	2.04292	1.8647
SNHG17	small nucleolar RNA host gene 17, transcript variant 12	388796	1.61181	1.52321	1.52657	1.63874
SNORA52	small nucleolar RNA, H/ACA box 52	619565	3.36476	2.87777	2.76449	3.55212
SNORA70	small nucleolar RNA, H/ACA box 70	26778	0.888924	1.10192	1.52285	1.58163
SNORD139	small nucleolar RNA, C/D box 139	116936	2.38462	2.78795	2.62957	2.82094
SNORD35B	small nucleolar RNA, C/D box 35B	84546	1.86409	1.99262	2.11997	1.90267
SNORD3A	small nucleolar RNA, C/D box 3A	780851	6.52013	2.74361	3.59971	4.07599
SNORD83B	small nucleolar RNA, C/D box 83B	116938	1.76194	2.2414	2.03089	2.66048
SNORD99	small nucleolar RNA, C/D box 99	692212	1.99708	2.23943	1.82368	2.21914
SNRPA	small nuclear ribonucleoprotein polypeptide A	6626	1.25333	0.500006	0.814196	0.668497
SNRPG	small nuclear ribonucleoprotein polypeptide G, transcript variant 7	6637	0.884807	0.921392	1.07515	0.792701
SNX14	sorting nexin 14, transcript variant 16	57231	-1.15263	-0.780497	-0.671861	-0.797132
SNX27	sorting nexin family member 27, transcript variant X6	81609	-1.92794	-1.53771	-1.63997	-1.80176
SNX29	sorting nexin 29	92017	-1.64119	-0.487683	-0.539704	-0.489932
SNX30	sorting nexin family member 30, transcript variant X3	401548	-1.8996	-0.653037	-0.752228	-0.733484
SNX6	sorting nexin 6, transcript variant 2	58533	-0.654923	-0.838644	-0.757311	-0.98396
SOAT1	sterol O-acyltransferase 1, transcript variant 1	6646	-1.35405	-0.684571	-0.747713	-0.636835
SOS2	SOS Ras/Rho guanine nucleotide exchange factor 2	6655	-0.737416	-0.332892	-0.673446	-0.486433
SPAST	spastin, transcript variant X3	6683	-0.799237	-0.795569	-0.872036	-0.931303
SPCS2	signal peptidase complex subunit 2	9789	1.5972	0.810142	0.844155	1.05881
SPG11	SPG11, spatacsin vesicle trafficking associated, transcript variant X2	80208	-0.840499	-0.705611	-0.579241	-0.651384
SPG7	SPG7, paraplegin matrix AAA peptidase subunit, transcript variant X5	6687	0.741567	0.60294	0.652323	0.700519
SPN	sialophorin, transcript variant 1	6693	-3.78596	-1.09915	-1.2125	-1.37747
SPTLC2	serine palmitoyltransferase long chain base subunit 2	9517	-1.01829	-1.17098	-1.23035	-1.0258
SRA1	steroid receptor RNA activator 1, transcript variant 1	10011	2.34583	0.806661	0.865956	0.95833
SRP72	signal recognition particle 72, transcript variant 3	6731	-1.023	-1.11883	-0.895676	-1.22325
SRPRA	SRP receptor alpha subunit, transcript variant X1	6734	-3.0488	-0.97466	-0.790219	-1.05794
SRSF5	serine and arginine rich splicing factor 5, transcript variant 3	6430	0.531183	0.937454	0.81666	0.955177
ST13P4	ST13, Hsp70 interacting protein pseudogene 4	145165	-2.28218	-0.76454	-0.921785	-1.00568
ST3GAL6	ST3 beta-galactoside alpha-2,3-sialyltransferase 6, transcript variant 11	10402	1.14433	0.896586	1.34873	0.8484
STARD5	StAR related lipid transfer domain containing 5, transcript variant 1	80765	1.71448	1.16097	1.22309	1.23022
STARD7	StAR related lipid transfer domain containing 7	56910	-1.05159	-0.684584	-0.748756	-0.857813
STAU1	staufen double-stranded RNA binding protein 1, transcript variant T7	6780	-0.905213	-0.667249	-0.561008	-0.739274
STEAP3	STEAP3 metalloreductase, transcript variant X2	55240	-2.5285	-0.98558	-1.18355	-1.56839
STMP1	short transmembrane mitochondrial protein 1	647087	1.19333	0.634409	0.637641	0.530745
STRADA	STE20-related kinase adaptor alpha, transcript variant 2	92335	0.627462	0.732119	0.669596	0.71084
STRN	striatin, transcript variant X1	6801	-1.50192	-0.60799	-0.619759	-0.729349
STX18	syntaxin 18, transcript variant 3	53407	0.604552	0.770182	0.989177	1.01102
STX1A	syntaxin 1A, transcript variant 2	6804	3.06284	2.43345	3.23797	3.14164
STX4	syntaxin 4, transcript variant 2	6810	1.11906	0.912589	1.12248	1.23263
SUCNR1	succinate receptor 1	56670	-2.64248	-0.55251	-1.24238	-0.561483
SUFU	SUFU negative regulator of hedgehog signaling, transcript variant X5	51684	-1.46372	-0.936689	-1.13662	-1.18483
SUPT16H	SPT16 homolog, facilitates chromatin remodeling subunit	11198	-0.667323	-0.634103	-0.686006	-0.729962
SUSD1	sushi domain containing 1, transcript variant 2	64420	-1.57523	-1.58533	-1.13816	-1.27184
SVIL	supervillin, transcript variant X8	6840	-0.789128	-0.986255	-1.03535	-1.02762
SYK	spleen associated tyrosine kinase, transcript variant 1	6850	-1.00994	-0.64847	-0.795445	-0.742049
SYNJ2BP	synaptojanin 2 binding protein	55333	-0.64357	-0.371873	-0.703029	-0.448704
SYT11	synaptotagmin 11	23208	-1.0963	-0.953567	-0.998632	-1.79768
TAF10	TATA-box binding protein associated factor 10	6881	0.697543	0.641934	0.794068	0.556929
TAF1C	TATA-box binding protein associated factor, RNA polymerase I subunit C, transcript variant 7	9013	0.669745	1.34896	1.35538	1.27729
TANGO6	transport and golgi organization 6 homolog	79613	-1.272	-0.739933	-0.865827	-0.762064
TAZ	tafazzin, transcript variant 5	6901	0.945402	0.776403	0.799632	1.03018
TBC1D14	TBC1 domain family member 14, transcript variant 2	57533	-1.9058	-0.631113	-1.34267	-0.736768
TBC1D5	TBC1 domain family member 5, transcript variant 21	9779	-1.48651	-0.576923	-0.635492	-0.696976
TBC1D9	TBC1 domain family member 9	23158	-0.921976	-0.709965	-0.782035	-0.771544
TBCEL	tubulin folding cofactor E like, transcript variant 1	219899	-0.765726	-0.515726	-0.757697	-1.11836
TCEANC2	transcription elongation factor A N-terminal and central domain containing 2, transcript variant 2	127428	-1.07685	-0.953723	-1.34093	-0.80103
TEPSIN	TEPSIN, adaptor related protein complex 4 accessory protein, transcript variant X6	146705	0.947355	0.97663	1.09366	1.09097
TEX2	testis expressed 2, transcript variant 2	55852	-2.44334	-1.19673	-1.17455	-1.30902
TEX261	testis expressed 261	113419	-2.81731	-1.24957	-1.42924	-1.62562
TGFBR2	transforming growth factor beta receptor 2, transcript variant X2	7048	-1.64238	-0.855012	-0.997311	-1.02383
TGFBRAP1	transforming growth factor beta receptor associated protein 1, transcript variant 3	9392	-0.978795	-0.693942	-0.59937	-0.646578
TGIF1	TGFB induced factor homeobox 1, transcript variant 8	7050	1.21257	0.390793	0.691893	0.335938
TGOLN2	trans-golgi network protein 2, transcript variant 4	10618	-2.57425	-1.29818	-1.33775	-1.37597
THAP9-AS1	THAP9 antisense RNA 1, transcript variant 3	100499177	1.00388	1.34851	1.09791	1.32979
THOC6	THO complex 6, transcript variant 1	79228	1.17616	0.856232	1.03936	1.1182
THRIL	TNF and HNRNPL related immunoregulatory long non-coding RNA	102659353	-3.14815	-2.5891	-2.55704	-2.18268
TIPARP	TCDD inducible poly(ADP-ribose) polymerase, transcript variant 2	25976	1.66002	2.18601	1.83666	2.08919
TIRAP	TIR domain containing adaptor protein, transcript variant 3	114609	-1.31606	-0.652745	-1.05235	-1.01134
TLN1	talin 1	7094	-2.02322	-1.02849	-0.708215	-0.990961
TLR1	toll like receptor 1, transcript variant X11	7096	-0.640439	-0.3647	-0.93413	-0.606147
TM7SF3	transmembrane 7 superfamily member 3, transcript variant X14	51768	-1.6664	-0.809572	-1.07191	-0.838846
TM9SF2	transmembrane 9 superfamily member 2	9375	-1.38529	-1.01699	-1.16271	-0.999944
TMCO3	transmembrane and coiled-coil domains 3, transcript variant 1	55002	-1.62072	-1.18294	-1.1189	-1.11721
TMED8	transmembrane p24 trafficking protein family member 8, transcript variant 2	283578	-0.941564	-0.849552	-0.952719	-0.802469
TMEM127	transmembrane protein 127, transcript variant X1	55654	-1.51492	-0.842795	-0.727342	-0.933545
TMEM138	transmembrane protein 138, transcript variant 1	51524	1.48569	1.74689	1.37447	1.61031
TMEM164	transmembrane protein 164, transcript variant X6	84187	-1.76908	-1.43044	-1.49232	-1.726
TMEM184C	transmembrane protein 184C, transcript variant X1	55751	-1.01307	-0.977361	-1.01145	-1.06014
TMEM189	transmembrane protein 189, transcript variant 2	387521	0.874312	0.598777	0.947736	0.613426
TMEM19	transmembrane protein 19	55266	-1.10808	-0.565592	-0.961014	-0.802895
TMEM209	transmembrane protein 209, transcript variant 2	84928	-0.908142	-0.590568	-0.852338	-0.791742
TMEM245	transmembrane protein 245	23731	-1.23249	-1.2313	-1.03377	-1.31687
TMEM258	transmembrane protein 258	746	1.20372	0.548224	0.78733	0.683835
TMEM263	transmembrane protein 263, transcript variant 5	90488	-0.973881	-1.26254	-1.16774	-1.06077
TMEM39B	transmembrane protein 39B, transcript variant 2	55116	1.39693	0.552534	0.704048	0.547688
TMEM88	transmembrane protein 88, transcript variant X1	92162	5.55051	3.5339	4.48122	4.65477
TMPPE	transmembrane protein with metallophosphoesterase domain, transcript variant 2	643853	-2.9094	-1.00468	-0.784154	-1.42075
TMTC1	transmembrane and tetratricopeptide repeat containing 1, transcript variant 2	83857	-1.57486	-0.997285	-0.998643	-1.15727
TMX1	thioredoxin related transmembrane protein 1	81542	-0.528518	-0.427619	-0.526891	-0.630728
TMX4	thioredoxin related transmembrane protein 4	56255	-1.47742	-0.576805	-0.821412	-0.663196
TNFSF13	TNF superfamily member 13, transcript variant alpha	8741	-3.4224	-1.23068	-1.08537	-1.60495
TNFSF9	TNF superfamily member 9	8744	3.40627	1.42169	2.26258	2.00581
TNIP2	TNFAIP3 interacting protein 2, transcript variant 3	79155	0.999601	0.595442	1.72551	0.993412
TNNT3	troponin T3, fast skeletal type, transcript variant X4	7140	4.33929	2.77714	2.7808	3.68661
TNPO1	transportin 1, transcript variant 1	3842	-1.28798	-0.653704	-0.688442	-0.739529
TNRC6B	trinucleotide repeat containing 6B, transcript variant 3	23112	-0.83951	-0.751368	-0.865962	-0.576608
TNS2	tensin 2, transcript variant X4	23371	1.73057	1.10364	1.59596	1.81862
TNS3	tensin 3, transcript variant X4	64759	-1.0574	-1.27595	-0.85151	-1.11852
TOGARAM1	TOG array regulator of axonemal microtubules 1, transcript variant 1	23116	-0.815151	-0.728311	-1.15594	-0.661345
TOP2B	DNA topoisomerase II beta, transcript variant 1	7155	-0.871711	-0.542087	-0.520499	-0.596138
TOR1B	torsin family 1 member B, transcript variant 4	27348	-0.898779	-0.768671	-0.736358	-0.614616
TPM2	tropomyosin 2, transcript variant Tpm2.3	7169	2.17647	1.77367	1.4331	1.69375
TPR	translocated promoter region, nuclear basket protein	7175	-1.26095	-0.669173	-0.514428	-0.590493
TPRA1	transmembrane protein adipocyte associated 1, transcript variant 9	131601	1.23379	0.657042	1.67122	1.01893
TRABD	TraB domain containing, transcript variant X4	80305	-0.552059	0.773345	1.02971	0.63641
TRAK2	trafficking kinesin protein 2	66008	-0.856342	-0.364788	-0.572049	-0.415813
TRAPPC11	trafficking protein particle complex 11, transcript variant 1	60684	-1.19938	-0.309498	-0.50313	-0.507461
TRAPPC8	trafficking protein particle complex 8	22878	-0.988012	-0.661577	-0.850509	-0.998328
TRIM14	tripartite motif containing 14, transcript variant X3	9830	-1.50451	-1.01884	-1.31605	-0.900456
TRIM23	tripartite motif containing 23, transcript variant gamma	373	-0.801323	-0.898309	-0.89709	-0.96111
TRIM4	tripartite motif containing 4, transcript variant beta	89122	-0.675132	-0.385832	-0.53317	-0.931871
TRIM44	tripartite motif containing 44, transcript variant X1	54765	-1.2201	-0.59054	-0.851082	-0.607752
TRIM56	tripartite motif containing 56, transcript variant X1	81844	-1.61372	-0.945977	-1.10644	-1.05505
TRIM68	tripartite motif containing 68, transcript variant 2	55128	-0.953716	-0.645344	-0.989691	-0.702431
TRIP11	thyroid hormone receptor interactor 11, transcript variant 2	9321	-1.00642	-0.967754	-0.89663	-1.1005
TRIP12	thyroid hormone receptor interactor 12, transcript variant X1	9320	-1.02078	-0.554355	-0.549771	-0.616169
TRMT1	tRNA methyltransferase 1, transcript variant 5	55621	1.09662	1.12167	1.05642	1.12467
TSPAN14	tetraspanin 14, transcript variant 4	81619	-1.32091	-0.458026	-0.527625	-0.477053
TSPYL1	TSPY like 1	7259	-0.966825	-0.44224	-0.678579	-0.379698
TSR1	TSR1, ribosome maturation factor	55720	-1.87674	-0.545659	-0.528575	-0.509834
TTC37	tetratricopeptide repeat domain 37	9652	-1.24384	-0.655362	-0.638857	-0.889872
TTI1	TELO2 interacting protein 1, transcript variant 2	9675	-1.0146	-0.597267	-0.565524	-1.37587
TUBG2	tubulin gamma 2, transcript variant 1	27175	1.53168	1.65573	1.36383	1.54899
TXLNA	taxilin alpha, transcript variant X3	200081	-1.16036	-0.724165	-0.494085	-0.531365
TXNRD1	thioredoxin reductase 1, transcript variant 7	7296	-1.28247	-1.21983	-0.994798	-1.29617
TYROBP	TYRO protein tyrosine kinase binding protein, transcript variant 5	7305	1.05661	0.552386	0.819698	0.574612
U2AF1L4	U2 small nuclear RNA auxiliary factor 1 like 4, transcript variant 3	199746	1.14951	1.1319	1.16043	1.28645
UAP1L1	UDP-N-acetylglucosamine pyrophosphorylase 1 like 1, transcript variant X1	91373	0.619071	1.21316	1.33881	1.41627
UBE2B	ubiquitin conjugating enzyme E2 B	7320	0.92929	0.488057	0.598896	0.610642
UBE3C	ubiquitin protein ligase E3C, transcript variant X3	9690	-1.0495	-1.00148	-0.77373	-1.00665
UBFD1	ubiquitin family domain containing 1	56061	-0.736497	-0.90441	-0.984307	-0.957053
UBL5	ubiquitin like 5, transcript variant 2	59286	0.771142	0.677809	0.737185	0.421441
UBR1	ubiquitin protein ligase E3 component n-recognin 1	197131	-0.741998	-0.999056	-0.882049	-0.851014
UBR2	ubiquitin protein ligase E3 component n-recognin 2, transcript variant X4	23304	-0.472284	-0.431382	-0.468645	-0.585469
UBR3	ubiquitin protein ligase E3 component n-recognin 3 (putative), transcript variant X2	130507	-1.67167	-0.63275	-0.686553	-0.50981
UGGT1	UDP-glucose glycoprotein glucosyltransferase 1, transcript variant 1	56886	-1.8437	-1.18655	-1.02729	-1.18097
UHRF1BP1L	UHRF1 binding protein 1 like, transcript variant X1	23074	-1.38355	-0.635453	-0.621661	-0.684982
ULK3	unc-51 like kinase 3, transcript variant 3	25989	0.693073	1.26055	1.05896	1.32656
USE1	unconventional SNARE in the ER 1, transcript variant X1	55850	2.51018	0.744697	1.04674	0.839518
USO1	USO1 vesicle transport factor, transcript variant 1	8615	-0.846791	-0.523597	-0.532484	-0.726438
USP22	ubiquitin specific peptidase 22	23326	-3.0541	-0.735146	-0.628524	-0.892659
USP25	ubiquitin specific peptidase 25, transcript variant 1	29761	-1.14835	-0.39825	-0.49146	-0.384443
USP32P2	ubiquitin specific peptidase 32 pseudogene 2	220594	1.67846	1.39645	1.21243	1.34929
USP34	ubiquitin specific peptidase 34	9736	-1.02026	-0.941229	-0.791401	-0.831027
USP38	ubiquitin specific peptidase 38, transcript variant X1	84640	-1.02607	-0.493399	-0.659464	-0.621624
USP8	ubiquitin specific peptidase 8, transcript variant X1	9101	-0.858448	-0.34944	-0.582759	-0.344741
USP9X	ubiquitin specific peptidase 9, X-linked, transcript variant X1	8239	-0.941107	-0.592162	-0.60493	-0.409409
UTP14C	UTP14C, small subunit processome component	9724	-1.48982	-1.12613	-1.14098	-1.60469
UTP20	UTP20, small subunit processome component	27340	-0.946904	-0.870389	-0.993203	-0.884115
VCP	valosin containing protein, transcript variant 1	7415	-1.4495	-0.594287	-0.53634	-0.58639
VCPIP1	valosin containing protein interacting protein 1	80124	-1.18584	-0.610639	-0.929308	-0.726962
VCPKMT	valosin containing protein lysine methyltransferase, transcript variant X3	79609	1.09552	0.957018	0.874095	1.13877
VIRMA	vir like m6A methyltransferase associated, transcript variant 1	25962	-0.616885	-0.619443	-0.74604	-0.693821
VPS26C	VPS26 endosomal protein sorting factor C, transcript variant 2	10311	-1.2141	-0.890122	-0.793197	-0.910235
VPS35	VPS35, retromer complex component	55737	-1.57274	-0.89738	-0.862269	-1.0022
VPS37B	VPS37B, ESCRT-I subunit	79720	0.648844	1.2697	1.11974	1.24232
VPS41	VPS41, HOPS complex subunit, transcript variant X1	27072	-1.23126	-0.646238	-0.539395	-0.692645
VPS4B	vacuolar protein sorting 4 homolog B	9525	-0.754993	-0.388544	-0.458729	-0.574815
VPS9D1	VPS9 domain containing 1, transcript variant X5	9605	1.43897	1.62198	1.2698	1.74792
VWA8	von Willebrand factor A domain containing 8, transcript variant X4	23078	-1.59119	-0.590612	-0.807792	-0.701621
WAPL	WAPL cohesin release factor, transcript variant X2	23063	-0.911916	-0.637436	-0.638084	-0.775296
WASF2	WAS protein family member 2, transcript variant 2	10163	-1.45252	-0.826912	-0.605312	-0.910195
WASH2P	WAS protein family homolog 2 pseudogene	375260	1.26533	1.03497	1.26652	1.75669
WASH7P	WAS protein family homolog 7 pseudogene	653635	1.69604	1.12083	1.29181	1.48054
WASHC5	WASH complex subunit 5, transcript variant 2	9897	-1.42697	-0.67097	-0.793184	-0.7094
WDR3	WD repeat domain 3	10885	-1.32203	-0.745488	-1.02743	-0.959093
WDR83OS	WD repeat domain 83 opposite strand	51398	1.39876	0.811684	1.06509	1.05765
WDR90	WD repeat domain 90, transcript variant X1	197335	0.927921	0.988035	1.01833	0.989911
WNK1	WNK lysine deficient protein kinase 1, transcript variant X1	65125	-1.73784	-0.641041	-0.827074	-0.816866
WSB2	WD repeat and SOCS box containing 2, transcript variant 1	55884	-1.41915	-0.942653	-0.646138	-1.0421
WTAP	WT1 associated protein, transcript variant X1	9589	1.71037	0.546489	0.999675	0.964832
WWP2	WW domain containing E3 ubiquitin protein ligase 2, transcript variant 1	11060	-1.44764	-0.570418	-0.470697	-0.579455
XPC	XPC complex subunit, DNA damage recognition and repair factor, transcript variant X2	7508	-1.42513	-0.735403	-0.81063	-0.718216
XPO5	exportin 5, transcript variant 1	57510	-1.01514	-0.507456	-0.486954	-0.640096
XPO7	exportin 7	23039	-1.05568	-0.740229	-0.765376	-0.825887
XRCC5	X-ray repair cross complementing 5	7520	-0.875277	-0.638937	-0.585603	-0.800985
XRN2	5-3 exoribonuclease 2, transcript variant 2	22803	-1.47012	-0.804716	-0.763496	-0.758533
YLPM1	YLP motif containing 1, transcript variant X2	56252	-1.37332	-0.616622	-0.886049	-0.706699
ZBED3	zinc finger BED-type containing 3, transcript variant 2	84327	-2.03743	-1.11641	-1.60253	-0.883839
ZBTB17	zinc finger and BTB domain containing 17, transcript variant X1	7709	0.812967	1.0479	1.49518	1.3618
ZBTB38	zinc finger and BTB domain containing 38, transcript variant 1	253461	-2.00014	-1.25103	-1.1081	-1.25587
ZBTB41	zinc finger and BTB domain containing 41, transcript variant X1	360023	-1.83252	-1.04432	-1.13457	-1.15366
ZBTB44	zinc finger and BTB domain containing 44, transcript variant 2	29068	-0.994902	-0.438951	-0.823205	-0.461402
ZC3H12A	zinc finger CCCH-type containing 12A, transcript variant 3	80149	0.770947	1.4614	2.24192	1.95903
ZC3H13	zinc finger CCCH-type containing 13, transcript variant 3	23091	-0.559746	-0.727357	-0.708464	-0.649738
ZC3H3	zinc finger CCCH-type containing 3, transcript variant X1	23144	0.74514	0.77821	1.42782	0.784663
ZDHHC2	zinc finger DHHC-type containing 2, transcript variant X8	51201	-1.39847	-0.80334	-1.22223	-1.09115
ZDHHC20	zinc finger DHHC-type containing 20, transcript variant 2	253832	-0.963986	-0.316822	-0.461066	-0.447033
ZFAND5	zinc finger AN1-type containing 5, transcript variant c	7763	0.487249	1.17649	1.09998	1.06882
ZFP36	ZFP36 ring finger protein	7538	2.72258	2.44777	2.67163	2.8576
ZFR	zinc finger RNA binding protein	51663	-1.16169	-0.776469	-0.710717	-0.800037
ZHX1	zinc fingers and homeoboxes 1, transcript variant 3	11244	-1.2895	-0.526945	-0.776024	-0.782918
ZNF106	zinc finger protein 106, transcript variant 3	64397	-1.82176	-1.11547	-1.32858	-1.51435
ZNF148	zinc finger protein 148, transcript variant 4	7707	-0.632295	-0.81237	-1.01971	-0.832661
ZNF264	zinc finger protein 264	9422	-1.16223	-0.923316	-0.861558	-0.933287
ZNF266	zinc finger protein 266, transcript variant 1	10781	1.33786	1.3144	1.15806	1.25722
ZNF28	zinc finger protein 28, transcript variant X2	7576	-1.34222	-0.730189	-0.827089	-1.29717
ZNF318	zinc finger protein 318	24149	-1.36973	-0.9063	-0.828613	-1.11607
ZNF398	zinc finger protein 398, transcript variant 2	57541	-0.971397	-0.875665	-0.648068	-0.976295
ZNF468	zinc finger protein 468, transcript variant 2	90333	-0.992443	-0.557849	-0.701881	-0.740369
ZNF609	zinc finger protein 609, transcript variant X2	23060	-2.41779	-0.596997	-0.774166	-0.58919
ZNF668	zinc finger protein 668, transcript variant 2	79759	1.08134	0.862108	1.36088	0.895072
ZNF740	zinc finger protein 740, transcript variant X4	283337	-1.07245	-0.506446	-0.897398	-0.737917
ZNF845	zinc finger protein 845, transcript variant 2	91664	-1.72569	-0.723835	-0.980189	-1.15279
ZRSR2	zinc finger CCCH-type, RNA binding motif and serine/arginine rich 2	8233	1.07614	1.07676	0.835643	0.932686
ZW10	zw10 kinetochore protein	9183	-0.726419	-0.743361	-0.708011	-1.09413
ZYG11B	zyg-11 family member B, cell cycle regulator, transcript variant X2	79699	-1.35292	-0.82372	-1.27848	-1.15513

## Sheet: shared_DEGs_opposite
symbol	description	Entrez_geneID	logFC.Afu	logFC.Cal	logFC.Cpa	logFC.Sce
BATF3	basic leucine zipper ATF-like transcription factor 3; active as transcriptional repressor when heterodimerizing with JUN, may play a role in repression of IL-2 and matrix metalloproteinase I transcription	55509	-0.912766	0.592047	0.617865	0.742011
ESPNL	espin like, transcript variant 1	339768	-2.63032	1.51396	1.62732	1.16002
KAT5	lysine acetyltransferase 5, transcript variant 1; holds an important role in chromatin remodelling	10524	-0.725249	0.621514	0.726202	0.581397
LOC100506142	uncharacterized LOC100506142	100506142	-1.26617	1.65929	1.62898	1.47858
LOC105371017	uncharacterized LOC105371017, transcript variant X3	105371017	-1.06652	1.15666	1.26312	1.31343
LOC105371492	uncharacterized LOC105371492, transcript variant X3	105371492	-1.33236	1.32573	1.61845	1.38864
MFSD10	major facilitator superfamily domain containing 10, transcript variant X1; responsible of the efflux of organic anions	10227	-0.652463	0.494968	1.01712	0.446285
MFSD12	major facilitator superfamily domain containing 12, transcript variant X1	126321	-0.735249	0.347794	0.885495	0.445127
NABP1	nucleic acid binding protein 1, transcript variant 3	64859	-0.518899	0.642951	0.745793	0.729368
SHB	SH2 domain containing adaptor protein B; adapter protein which regulates several signal transduction cascades. May play a role in IL-2 signaling	6461	-1.0716	0.568368	0.857725	0.722011
SLC15A3	solute carrier family 15 member 3, transcript variant 2; proton oligopeptide transporter, transports free histidine	51296	-0.669436	0.327911	0.699234	0.33371
TRABD	TraB domain containing, transcript variant X4	80305	-0.552059	0.773345	1.02971	0.63641

## Sheet: shared_pathways
		A. fumigatus	C. albicans	C. parapsilosis	S. cerevisiae
KEGG	hsa04060:Cytokine-cytokine receptor interaction	x	x	x	x
KEGG	hsa04010:MAPK signaling pathway	x	x	x	x
Reactome	R-HSA-380108: Chemokine receptors bind chemokines	x	x	x	x
KEGG	hsa04668:TNF signaling pathway	x	x	x	x
KEGG	hsa05132:Salmonella infection	x	x	x	x
KEGG	hsa05134:Legionellosis	x	x	x	x
KEGG	hsa04620:Toll-like receptor signaling pathway	x		x
KEGG	hsa05164:Influenza A		x	x
KEGG	hsa04145:Phagosome		x		x
KEGG	hsa05332:Graft-versus-host disease		x		x
KEGG	hsa05150:Staphylococcus aureus infection		x		x
KEGG	hsa04940:Type I diabetes mellitus		x		x
KEGG	hsa05020:Prion diseases		x		x
Reactome	R-HSA-3000178:ECM proteoglycans	x	x		x
KEGG	hsa04512:ECM-receptor interaction	x	x		x
KEGG	hsa04640:Hematopoietic cell lineage	x	x		x
KEGG	hsa05414:Dilated cardiomyopathy	x	x		x
Reactome	R-HSA-216083:Integrin cell surface interactions	x	x		x
KEGG	hsa05145:Toxoplasmosis	x	x		x
Reactome	R-HSA-3000157:Laminin interactions	x	x		x
KEGG	hsa05140:Leishmaniasis	x	x		x
KEGG	hsa05323:Rheumatoid arthritis	x	x		x
KEGG	hsa04514:Cell adhesion molecules (CAMs)	x	x		x
Reactome	R-HSA-202733:Cell surface interactions at the vascular wall	x	x		x
KEGG	hsa05133:Pertussis	x	x		x
KEGG	hsa04610:Complement and coagulation cascades	x	x		x
KEGG	hsa05200:Pathways in cancer	x			x
KEGG	hsa05146:Amoebiasis	x			x
KEGG	hsa04015:Rap1 signaling pathway	x			x
KEGG	hsa05412:Arrhythmogenic right ventricular cardiomyopathy (ARVC)	x			x
KEGG	hsa05410:Hypertrophic cardiomyopathy (HCM)	x			x
KEGG	hsa04974:Protein digestion and absorption	x			x
Reactome	R-HSA-5578775:Ion homeostasis	x			x
Reactome	R-HSA-1650814:Collagen biosynthesis and modifying enzymes	x			x
Reactome	R-HSA-5576892:Phase 0 - rapid depolarisation	x			x
Reactome	R-HSA-1474228:Degradation of the extracellular matrix	x			x
KEGG	hsa04911:Insulin secretion	x			x
Reactome	R-HSA-445095:Interaction between L1 and Ankyrins	x			x
KEGG	hsa04020:Calcium signaling pathway	x			x
KEGG	hsa04976:Bile secretion	x			x
Reactome	R-HSA-913709:O-linked glycosylation of mucins	x			x
KEGG	hsa05321:Inflammatory bowel disease (IBD)	x			x
Reactome	R-HSA-3000171:Non-integrin membrane-ECM interactions	x			x
Reactome	R-HSA-2129379:Molecules associated with elastic fibres	x			x
Reactome	R-HSA-112308:Presynaptic depolarization and calcium channel opening	x			x
KEGG	hsa04080:Neuroactive ligand-receptor interaction	x			x
KEGG	hsa05217:Basal cell carcinoma	x			x
Reactome	R-HSA-6788467:IL-6-type cytokine receptor ligand interactions	x			x
Reactome	R-HSA-1306955:GRB7 events in ERBB2 signaling	x			x
Reactome	R-HSA-5576894:Phase 1 - inactivation of fast Na+ channels	x			x
