# Supplementary material for: The transcriptome of dendritic cells redraws the boundaries between pathogenicity and commensalism in yeast
Source: Microb Cell. 2026 Jul 7;13:282–92. doi: 10.15698/mic2026.07.882 (PMC13365740; doi:10.15698/mic2026.07.882)
Supplement: Supplementary file 6 [file mic-13-282-s06.xlsx]

## Sheet: README
Table S5:
Features characterizing transcriptional profiles of DCs challenged with A. fumigatus, C. albicans, C. parapsilosis, or S. cerevisiae.
sheet	description
Species-specific_DEGs	Genes differentially expressed in all the challenges. LogFC and statistics were calculated by using the EdgeR R package on the counts estimated with the HTseq script for each gene. DEGs were identified as the genes with FDR< 0.05. “logFC”= log2 of Fold Change (challenged DC/ unchallenged DC), “.Afu”= calculated for the DCs challenged with A. fumigatus strains; “.Cal”= calculated for the DCs chall…
Afumigatus-specific_pathways	list of DC-ATLAS, KEGG, and Reactome pathways differentially repressented only in DCs challenged with A. fumigatus.
Calbicans-specific_pathways	list of DC-ATLAS, KEGG, and Reactome pathways differentially repressented only in DCs challenged with C. albicans.
Cparapsilosis-specific_pathways	list of DC-ATLAS, KEGG, and Reactome pathways differentially repressented only in DCs challenged with C. parapsilosis.
Scerevisiae-specific_pathways	list of DC-ATLAS, KEGG, and Reactome pathways differentially repressented only in DCs challenged with S. cerevisiae.

## Sheet: species-specific_DEGs
symbol	description	EntrezGeneID	logFC	fungal_species
SLCO4C1	solute carrier organic anion transporter family member 4C1	353189	-4.78574	A. fumigatus
GALNT12	polypeptide N-acetylgalactosaminyltransferase 12	79695	-4.18451	A. fumigatus
ALOX15	arachidonate 15-lipoxygenase	246	-3.78784	A. fumigatus
WFS1	wolframin ER transmembrane glycoprotein, transcript variant X1	7466	-3.66839	A. fumigatus
NCAPH	non-SMC condensin I complex subunit H, transcript variant 1	23397	-3.54837	A. fumigatus
EPN2	epsin 2, transcript variant 2	22905	-3.37025	A. fumigatus
DYSF	dysferlin, transcript variant X2	8291	-3.32886	A. fumigatus
STARD4	StAR related lipid transfer domain containing 4, transcript variant X5	134429	-3.17548	A. fumigatus
EPB41L1	erythrocyte membrane protein band 4.1 like 1, transcript variant X1	2036	-3.1666	A. fumigatus
MCEMP1	mast cell expressed membrane protein 1	199675	-3.06107	A. fumigatus
LOC102725035	leukocyte immunoglobulin-like receptor subfamily B member 3, transcript variant X4	102725035	-3.01553	A. fumigatus
FAM212B	family with sequence similarity 212 member B, transcript variant 2	55924	-2.95878	A. fumigatus
PLA2G5	phospholipase A2 group V, transcript variant X6	5322	-2.95025	A. fumigatus
PLD4	phospholipase D family member 4, transcript variant X1	122618	-2.90645	A. fumigatus
CAVIN1	caveolae associated protein 1	284119	-2.90359	A. fumigatus
ARAP1-AS2	ARAP1 antisense RNA 2	100506020	-2.88684	A. fumigatus
CCL26	C-C motif chemokine ligand 26	10344	-2.81866	A. fumigatus
CYP51A1	cytochrome P450 family 51 subfamily A member 1, transcript variant 2	1595	-2.81504	A. fumigatus
SIGLEC10	sialic acid binding Ig like lectin 10, transcript variant 7	89790	-2.79699	A. fumigatus
MTMR10	myotubularin related protein 10, transcript variant X2	54893	-2.79562	A. fumigatus
HIF1A	hypoxia inducible factor 1 alpha subunit, transcript variant 1	3091	-2.78802	A. fumigatus
CLEC19A	C-type lectin domain containing 19A	728276	-2.76194	A. fumigatus
SHPK	sedoheptulokinase	23729	-2.7133	A. fumigatus
LOC112268254	uncharacterized LOC112268254	112268254	-2.6749	A. fumigatus
CYTH1	cytohesin 1, transcript variant 2	9267	-2.66879	A. fumigatus
PPM1L	protein phosphatase, Mg2+/Mn2+ dependent 1L, transcript variant X1	151742	-2.62134	A. fumigatus
ANKS6	ankyrin repeat and sterile alpha motif domain containing 6	203286	-2.56808	A. fumigatus
CD300A	CD300a molecule, transcript variant 4	11314	-2.5352	A. fumigatus
CD1D	CD1d molecule, transcript variant X1	912	-2.49921	A. fumigatus
KLK4	kallikrein related peptidase 4, transcript variant 3	9622	-2.47798	A. fumigatus
LYNX1	Ly6/neurotoxin 1, transcript variant 3	66004	-2.47779	A. fumigatus
SIGLEC14	sialic acid binding Ig like lectin 14, transcript variant X1	100049587	-2.41912	A. fumigatus
FLNB-AS1	FLNB antisense RNA 1	105377105	-2.41298	A. fumigatus
PDP2	pyruvate dehyrogenase phosphatase catalytic subunit 2, transcript variant 2	57546	-2.37697	A. fumigatus
PLPP3	phospholipid phosphatase 3	8613	-2.37567	A. fumigatus
WDFY4	WDFY family member 4, transcript variant X10	57705	-2.36879	A. fumigatus
LOC100506585	uncharacterized LOC100506585	100506585	-2.36195	A. fumigatus
PLEKHA6	pleckstrin homology domain containing A6	22874	-2.3613	A. fumigatus
IL10RA	interleukin 10 receptor subunit alpha, transcript variant 2	3587	-2.35376	A. fumigatus
PARM1	prostate androgen-regulated mucin-like protein 1	25849	-2.33583	A. fumigatus
SLC5A3	solute carrier family 5 member 3	6526	-2.32784	A. fumigatus
CISH	cytokine inducible SH2 containing protein, transcript variant 2	1154	-2.32542	A. fumigatus
SLCO2B1	solute carrier organic anion transporter family member 2B1, transcript variant 1	11309	-2.3062	A. fumigatus
TNFRSF11A	TNF receptor superfamily member 11a, transcript variant 1	8792	-2.24609	A. fumigatus
TM4SF19-AS1	TM4SF19 antisense RNA 1, transcript variant 1	100874214	-2.24075	A. fumigatus
TUBA1A	tubulin alpha 1a, transcript variant 1	7846	-2.23887	A. fumigatus
ACOT7	acyl-CoA thioesterase 7, transcript variant hBACHa	11332	-2.22983	A. fumigatus
PLXNA2	plexin A2	5362	-2.22031	A. fumigatus
FOXQ1	forkhead box Q1	94234	-2.21944	A. fumigatus
ENDOD1	endonuclease domain containing 1	23052	-2.21044	A. fumigatus
SCRN1	secernin 1, transcript variant 3	9805	-2.17087	A. fumigatus
TMEM273	transmembrane protein 273, transcript variant 3	170371	-2.14824	A. fumigatus
RBM11	RNA binding motif protein 11, transcript variant X1	54033	-2.14062	A. fumigatus
HRH1	histamine receptor H1, transcript variant 1	3269	-2.12281	A. fumigatus
ACOT1	acyl-CoA thioesterase 1, transcript variant X3	641371	-2.11716	A. fumigatus
FAM198A	family with sequence similarity 198 member A	729085	-2.11685	A. fumigatus
LINC00504	long intergenic non-protein coding RNA 504	201853	-2.10252	A. fumigatus
CLCC1	chloride channel CLIC like 1, transcript variant 1	23155	-2.09016	A. fumigatus
MYORG	myogenesis regulating glycosidase (putative), transcript variant X1	57462	-2.08738	A. fumigatus
LOC112268430	uncharacterized LOC112268430	112268430	-2.07397	A. fumigatus
CD200R1	CD200 receptor 1, transcript variant 4	131450	-2.05683	A. fumigatus
PFKFB4	6-phosphofructo-2-kinase/fructose-2,6-biphosphatase 4, transcript variant X2	5210	-2.04677	A. fumigatus
SLC6A6	solute carrier family 6 member 6, transcript variant 1	6533	-2.04585	A. fumigatus
ALDH1A2	aldehyde dehydrogenase 1 family member A2, transcript variant 2	8854	-2.04225	A. fumigatus
SNAI3	snail family transcriptional repressor 3	333929	-2.03493	A. fumigatus
CDH2	cadherin 2, transcript variant X1	1000	-2.02577	A. fumigatus
SIGLEC17P	sialic acid binding Ig like lectin 17, pseudogene, transcript variant 1	284367	-2.02544	A. fumigatus
NPTN-IT1	NPTN intronic transcript 1	101241892	-2.01622	A. fumigatus
PNPLA3	patatin like phospholipase domain containing 3	80339	-2.01063	A. fumigatus
SLC16A3	solute carrier family 16 member 3, transcript variant X1	9123	-1.98835	A. fumigatus
GUCA1A	guanylate cyclase activator 1A, transcript variant 2	2978	-1.97211	A. fumigatus
CARD14	caspase recruitment domain family member 14, transcript variant X1	79092	-1.94716	A. fumigatus
CD180	CD180 molecule	4064	-1.94612	A. fumigatus
CELF2-AS1	CELF2 antisense RNA 1	414196	-1.94372	A. fumigatus
RTN4R	reticulon 4 receptor	65078	-1.93518	A. fumigatus
GPRIN3	GPRIN family member 3, transcript variant X4	285513	-1.93457	A. fumigatus
KCNQ1	potassium voltage-gated channel subfamily Q member 1, transcript variant 1	3784	-1.91513	A. fumigatus
CDCA7L	cell division cycle associated 7 like, transcript variant 3	55536	-1.90751	A. fumigatus
TRAPPC12	trafficking protein particle complex 12, transcript variant X5	51112	-1.88777	A. fumigatus
ZMIZ1	zinc finger MIZ-type containing 1, transcript variant X1	57178	-1.88693	A. fumigatus
CRACR2A	calcium release activated channel regulator 2A, transcript variant X2	84766	-1.86008	A. fumigatus
ERI1	exoribonuclease 1, transcript variant X1	90459	-1.85571	A. fumigatus
GPR146	G protein-coupled receptor 146, transcript variant 3	115330	-1.8485	A. fumigatus
CLUH	clustered mitochondria homolog	23277	-1.84799	A. fumigatus
DACT1	dishevelled binding antagonist of beta catenin 1, transcript variant 3	51339	-1.84669	A. fumigatus
FRMD4A	FERM domain containing 4A, transcript variant X17	55691	-1.83659	A. fumigatus
MAP1S	microtubule associated protein 1S, transcript variant 1	55201	-1.83476	A. fumigatus
PEX26	peroxisomal biogenesis factor 26, transcript variant 1	55670	-1.82338	A. fumigatus
YIPF2	Yip1 domain family member 2, transcript variant X6	78992	-1.82245	A. fumigatus
NCR3LG1	natural killer cell cytotoxicity receptor 3 ligand 1	374383	-1.82027	A. fumigatus
PLEKHA5	pleckstrin homology domain containing A5, transcript variant X17	54477	-1.81939	A. fumigatus
TRAPPC10	trafficking protein particle complex 10, transcript variant 1	7109	-1.81484	A. fumigatus
PIK3R1	phosphoinositide-3-kinase regulatory subunit 1, transcript variant X1	5295	-1.81127	A. fumigatus
TLR4	toll like receptor 4, transcript variant 3	7099	-1.8013	A. fumigatus
LOC101928429	uncharacterized LOC101928429	101928429	-1.7973	A. fumigatus
RHOF	ras homolog family member F, filopodia associated	54509	-1.7969	A. fumigatus
EPS8	epidermal growth factor receptor pathway substrate 8	2059	-1.79471	A. fumigatus
PODXL	podocalyxin like, transcript variant 2	5420	-1.78807	A. fumigatus
CH25H	cholesterol 25-hydroxylase	9023	-1.78568	A. fumigatus
RRS1	ribosome biogenesis regulator homolog	23212	-1.78522	A. fumigatus
ADAM15	ADAM metallopeptidase domain 15, transcript variant 7	8751	-1.77758	A. fumigatus
B3GALNT1	beta-1,3-N-acetylgalactosaminyltransferase 1 (globoside blood group), transcript variant 20	8706	-1.7762	A. fumigatus
WNT5B	Wnt family member 5B, transcript variant X5	81029	-1.7687	A. fumigatus
NOCT	nocturnin	25819	-1.76682	A. fumigatus
FURIN	furin, paired basic amino acid cleaving enzyme, transcript variant 1	5045	-1.76632	A. fumigatus
MDH1	malate dehydrogenase 1, transcript variant 1	4190	-1.75882	A. fumigatus
CCNG2	cyclin G2	901	-1.74572	A. fumigatus
PPFIBP1	PPFIA binding protein 1, transcript variant 2	8496	-1.73842	A. fumigatus
SLC47A1	solute carrier family 47 member 1	55244	-1.73659	A. fumigatus
HERC3	HECT and RLD domain containing E3 ubiquitin protein ligase 3, transcript variant 1	8916	-1.73287	A. fumigatus
HMGCR	3-hydroxy-3-methylglutaryl-CoA reductase, transcript variant X1	3156	-1.72235	A. fumigatus
CDH23	cadherin related 23, transcript variant 1	64072	-1.71546	A. fumigatus
SMOX	spermine oxidase, transcript variant 6	54498	-1.71112	A. fumigatus
AIG1	androgen induced 1, transcript variant 2	51390	-1.69026	A. fumigatus
XPNPEP2	X-prolyl aminopeptidase 2	7512	-1.68953	A. fumigatus
APBB1IP	amyloid beta precursor protein binding family B member 1 interacting protein, transcript variant X2	54518	-1.68767	A. fumigatus
TNFAIP8L3	TNF alpha induced protein 8 like 3, transcript variant X3	388121	-1.66639	A. fumigatus
ADCY7	adenylate cyclase 7, transcript variant X5	113	-1.66594	A. fumigatus
KMT2D	lysine methyltransferase 2D, transcript variant X6	8085	-1.65947	A. fumigatus
LOC100996549	uncharacterized LOC100996549	100996549	-1.65735	A. fumigatus
PAQR4	progestin and adipoQ receptor family member 4, transcript variant 1	124222	-1.65685	A. fumigatus
ZC2HC1A	zinc finger C2HC-type containing 1A	51101	-1.64397	A. fumigatus
B3GLCT	beta 3-glucosyltransferase	145173	-1.64191	A. fumigatus
LOC105376059	uncharacterized LOC105376059	105376059	-1.63474	A. fumigatus
EPB41L2	erythrocyte membrane protein band 4.1 like 2, transcript variant X5	2037	-1.63417	A. fumigatus
C10orf105	chromosome 10 open reading frame 105, transcript variant 2	414152	-1.63408	A. fumigatus
HIVEP3	human immunodeficiency virus type I enhancer binding protein 3, transcript variant 2	59269	-1.63371	A. fumigatus
TMEM45B	transmembrane protein 45B, transcript variant 4	120224	-1.62879	A. fumigatus
TRIM46	tripartite motif containing 46, transcript variant X6	80128	-1.62367	A. fumigatus
CD1B	CD1b molecule, transcript variant X3	910	-1.62261	A. fumigatus
AP1B1	adaptor related protein complex 1 beta 1 subunit, transcript variant 3	162	-1.62203	A. fumigatus
THRA	thyroid hormone receptor alpha, transcript variant 4	7067	-1.62068	A. fumigatus
SPINT2	serine peptidase inhibitor, Kunitz type 2, transcript variant a	10653	-1.61909	A. fumigatus
ZNF710	zinc finger protein 710	374655	-1.61347	A. fumigatus
RHOBTB2	Rho related BTB domain containing 2, transcript variant X1	23221	-1.60999	A. fumigatus
ALDH5A1	aldehyde dehydrogenase 5 family member A1, transcript variant 1	7915	-1.60884	A. fumigatus
FGGY	FGGY carbohydrate kinase domain containing, transcript variant X2	55277	-1.60801	A. fumigatus
FCER2	Fc fragment of IgE receptor II, transcript variant 1	2208	-1.60637	A. fumigatus
FAM129B	family with sequence similarity 129 member B, transcript variant 2	64855	-1.60526	A. fumigatus
PRAM1	PML-RARA regulated adaptor molecule 1, transcript variant X2	84106	-1.60459	A. fumigatus
LOC107985481	uncharacterized LOC107985481	107985481	-1.60008	A. fumigatus
AMER1	APC membrane recruitment protein 1	139285	-1.5977	A. fumigatus
SGCB	sarcoglycan beta	6443	-1.59644	A. fumigatus
KIAA1522	KIAA1522, transcript variant X3	57648	-1.59233	A. fumigatus
BCAR3	BCAR3, NSP family adaptor protein, transcript variant 5	8412	-1.58703	A. fumigatus
BACH1	BTB domain and CNC homolog 1, transcript variant 2	571	-1.58461	A. fumigatus
ZNF445	zinc finger protein 445	353274	-1.57985	A. fumigatus
LRRC61	leucine rich repeat containing 61, transcript variant X1	65999	-1.57907	A. fumigatus
PEX10	peroxisomal biogenesis factor 10, transcript variant 2	5192	-1.57197	A. fumigatus
DENND1A	DENN domain containing 1A, transcript variant 4	57706	-1.56486	A. fumigatus
CLIP4	CAP-Gly domain containing linker protein family member 4, transcript variant 3	79745	-1.55959	A. fumigatus
GNGT2	G protein subunit gamma transducin 2, transcript variant 2	2793	-1.5576	A. fumigatus
ST5	suppression of tumorigenicity 5, transcript variant 1	6764	-1.55695	A. fumigatus
PJA1	praja ring finger ubiquitin ligase 1, transcript variant 2	64219	-1.55245	A. fumigatus
PQLC1	PQ loop repeat containing 1, transcript variant X15	80148	-1.55184	A. fumigatus
ZBTB47	zinc finger and BTB domain containing 47	92999	-1.54505	A. fumigatus
KIF2A	kinesin family member 2A, transcript variant 3	3796	-1.54387	A. fumigatus
CD300LB	CD300 molecule like family member b, transcript variant X1	124599	-1.54301	A. fumigatus
CYSLTR1	cysteinyl leukotriene receptor 1, transcript variant 2	10800	-1.54263	A. fumigatus
PC	pyruvate carboxylase, transcript variant X4	5091	-1.53787	A. fumigatus
NFIL3	nuclear factor, interleukin 3 regulated, transcript variant X1	4783	-1.53629	A. fumigatus
DDX28	DEAD-box helicase 28	55794	-1.53241	A. fumigatus
GPD1L	glycerol-3-phosphate dehydrogenase 1 like	23171	-1.53172	A. fumigatus
SNX33	sorting nexin 33, transcript variant 1	257364	-1.52384	A. fumigatus
SQLE	squalene epoxidase	6713	-1.52338	A. fumigatus
LOC105377766	uncharacterized LOC105377766	105377766	-1.51893	A. fumigatus
WDR24	WD repeat domain 24, transcript variant X1	84219	-1.51822	A. fumigatus
CACNB4	calcium voltage-gated channel auxiliary subunit beta 4, transcript variant 4	785	-1.51602	A. fumigatus
NPC1	NPC intracellular cholesterol transporter 1, transcript variant X1	4864	-1.51534	A. fumigatus
DTX4	deltex E3 ubiquitin ligase 4, transcript variant 2	23220	-1.51496	A. fumigatus
AKT1	AKT serine/threonine kinase 1, transcript variant 3	207	-1.51304	A. fumigatus
DENND4C	DENN domain containing 4C, transcript variant 3	55667	-1.50921	A. fumigatus
AGFG2	ArfGAP with FG repeats 2	3268	-1.50916	A. fumigatus
RAPH1	Ras association (RalGDS/AF-6) and pleckstrin homology domains 1, transcript variant 1	65059	-1.50742	A. fumigatus
CCDC85C	coiled-coil domain containing 85C	317762	-1.49884	A. fumigatus
ZMAT3	zinc finger matrin-type 3, transcript variant X2	64393	-1.49711	A. fumigatus
ACAT2	acetyl-CoA acetyltransferase 2, transcript variant 1	39	-1.49184	A. fumigatus
OTUD6B	OTU domain containing 6B, transcript variant 2	51633	-1.48953	A. fumigatus
SERINC5	serine incorporator 5, transcript variant 4	256987	-1.48871	A. fumigatus
FUT4	fucosyltransferase 4	2526	-1.48791	A. fumigatus
ODF2	outer dense fiber of sperm tails 2, transcript variant 19	4957	-1.48669	A. fumigatus
PICALM	phosphatidylinositol binding clathrin assembly protein, transcript variant 4	8301	-1.48661	A. fumigatus
TIAM2	T cell lymphoma invasion and metastasis 2, transcript variant 1	26230	-1.48311	A. fumigatus
RAB33A	RAB33A, member RAS oncogene family, transcript variant X1	9363	-1.48266	A. fumigatus
N4BP2	NEDD4 binding protein 2, transcript variant X4	55728	-1.47766	A. fumigatus
WDR7	WD repeat domain 7, transcript variant X4	23335	-1.47508	A. fumigatus
MID1IP1	MID1 interacting protein 1, transcript variant 1	58526	-1.47281	A. fumigatus
LRP3	LDL receptor related protein 3	4037	-1.4683	A. fumigatus
MFSD14B	major facilitator superfamily domain containing 14B, transcript variant X1	84641	-1.46735	A. fumigatus
PROS1	protein S, transcript variant 2	5627	-1.46533	A. fumigatus
PFKFB2	6-phosphofructo-2-kinase/fructose-2,6-biphosphatase 2, transcript variant X4	5208	-1.46512	A. fumigatus
PPARG	peroxisome proliferator activated receptor gamma, transcript variant 6	5468	-1.46489	A. fumigatus
RAPGEF3	Rap guanine nucleotide exchange factor 3, transcript variant 1	10411	-1.46428	A. fumigatus
URB1	URB1 ribosome biogenesis 1 homolog (S. cerevisiae)	9875	-1.4625	A. fumigatus
ZNF551	zinc finger protein 551, transcript variant 1	90233	-1.45492	A. fumigatus
ATP1B1	ATPase Na+/K+ transporting subunit beta 1	481	-1.45454	A. fumigatus
TMEM86A	transmembrane protein 86A	144110	-1.45242	A. fumigatus
RIN3	Ras and Rab interactor 3, transcript variant X2	79890	-1.45166	A. fumigatus
KCNE1	potassium voltage-gated channel subfamily E regulatory subunit 1, transcript variant 2	3753	-1.44895	A. fumigatus
NET1	neuroepithelial cell transforming 1, transcript variant 1	10276	-1.44327	A. fumigatus
GPNMB	glycoprotein nmb, transcript variant 1	10457	-1.44309	A. fumigatus
PMP22	peripheral myelin protein 22, transcript variant 7	5376	-1.4424	A. fumigatus
NORAD	non-coding RNA activated by DNA damage	647979	-1.44145	A. fumigatus
RAMP1	receptor activity modifying protein 1, transcript variant X2	10267	-1.43763	A. fumigatus
CPTP	ceramide-1-phosphate transfer protein, transcript variant X3	80772	-1.43675	A. fumigatus
LIMS2	LIM zinc finger domain containing 2, transcript variant 5	55679	-1.4365	A. fumigatus
LRRC45	leucine rich repeat containing 45, transcript variant X1	201255	-1.43361	A. fumigatus
EHBP1L1	EH domain binding protein 1 like 1, transcript variant X7	254102	-1.43208	A. fumigatus
SEMA7A	semaphorin 7A (John Milton Hagen blood group), transcript variant 2	8482	-1.43168	A. fumigatus
PEX12	peroxisomal biogenesis factor 12	5193	-1.42094	A. fumigatus
TWF2	twinfilin actin binding protein 2	11344	-1.41811	A. fumigatus
THEM6	thioesterase superfamily member 6	51337	-1.41751	A. fumigatus
LOC102723996	ICOS ligand, transcript variant X2	102723996	-1.41655	A. fumigatus
ZEB1	zinc finger E-box binding homeobox 1, transcript variant 10	6935	-1.4105	A. fumigatus
SNN	stannin	8303	-1.40923	A. fumigatus
RBMS2	RNA binding motif single stranded interacting protein 2, transcript variant X5	5939	-1.40718	A. fumigatus
SLC2A13	solute carrier family 2 member 13, transcript variant X1	114134	-1.40441	A. fumigatus
FAM69A	family with sequence similarity 69 member A, transcript variant 5	388650	-1.40383	A. fumigatus
EEF1AKMT3	EEF1A lysine methyltransferase 3, transcript variant 2	25895	-1.40078	A. fumigatus
INAFM2	InaF motif containing 2, transcript variant X1	100505573	-1.39987	A. fumigatus
RRAGD	Ras related GTP binding D, transcript variant X2	58528	-1.39813	A. fumigatus
MON1B	MON1 homolog B, secretory trafficking associated, transcript variant 1	22879	-1.39494	A. fumigatus
RPEL1	ribulose-5-phosphate-3-epimerase like 1	729020	-1.3934	A. fumigatus
POLD1	DNA polymerase delta 1, catalytic subunit, transcript variant X3	5424	-1.39055	A. fumigatus
SRCAP	Snf2 related CREBBP activator protein	10847	-1.38529	A. fumigatus
GALNT7	polypeptide N-acetylgalactosaminyltransferase 7	51809	-1.38316	A. fumigatus
ZBTB5	zinc finger and BTB domain containing 5	9925	-1.38122	A. fumigatus
LRRFIP1	LRR binding FLII interacting protein 1, transcript variant X1	9208	-1.3804	A. fumigatus
IFNGR2	interferon gamma receptor 2, transcript variant 1	3460	-1.38034	A. fumigatus
AFF1	AF4/FMR2 family member 1, transcript variant X3	4299	-1.37795	A. fumigatus
NUDT16	nudix hydrolase 16, transcript variant 3	131870	-1.37597	A. fumigatus
NOC2L	NOC2 like nucleolar associated transcriptional repressor	26155	-1.37316	A. fumigatus
SPATS2L	spermatogenesis associated serine rich 2 like, transcript variant 5	26010	-1.36848	A. fumigatus
PIGO	phosphatidylinositol glycan anchor biosynthesis class O, transcript variant X1	84720	-1.36106	A. fumigatus
TLR6	toll like receptor 6, transcript variant X3	10333	-1.35969	A. fumigatus
UBTD1	ubiquitin domain containing 1	80019	-1.35793	A. fumigatus
MOSPD1	motile sperm domain containing 1, transcript variant 2	56180	-1.35371	A. fumigatus
TUBGCP3	tubulin gamma complex associated protein 3, transcript variant X3	10426	-1.35311	A. fumigatus
PPM1F	protein phosphatase, Mg2+/Mn2+ dependent 1F	9647	-1.35204	A. fumigatus
MYO1E	myosin IE	4643	-1.34946	A. fumigatus
BLOC1S6	biogenesis of lysosomal organelles complex 1 subunit 6, transcript variant 2	26258	-1.34841	A. fumigatus
ARHGAP26	Rho GTPase activating protein 26, transcript variant X5	23092	-1.3483	A. fumigatus
SYTL1	synaptotagmin like 1, transcript variant 1	84958	-1.34532	A. fumigatus
GPATCH11	G-patch domain containing 11, transcript variant 1	253635	-1.34465	A. fumigatus
PROSER3	proline and serine rich 3	148137	-1.3415	A. fumigatus
MRPS31P5	mitochondrial ribosomal protein S31 pseudogene 5, transcript variant 3	100887750	-1.34022	A. fumigatus
HIC2	HIC ZBTB transcriptional repressor 2, transcript variant X5	23119	-1.33962	A. fumigatus
IL4I1	interleukin 4 induced 1, transcript variant 3	259307	-1.33926	A. fumigatus
LRRK1	leucine rich repeat kinase 1, transcript variant X3	79705	-1.33874	A. fumigatus
PCSK5	proprotein convertase subtilisin/kexin type 5, transcript variant 1	5125	-1.33754	A. fumigatus
ZNF121	zinc finger protein 121, transcript variant X1	7675	-1.33653	A. fumigatus
NBEAL2	neurobeachin like 2	23218	-1.33553	A. fumigatus
RGPD8	RANBP2-like and GRIP domain containing 8	727851	-1.33357	A. fumigatus
CCDC71L	coiled-coil domain containing 71 like	168455	-1.33351	A. fumigatus
SLC19A1	solute carrier family 19 member 1, transcript variant X10	6573	-1.33284	A. fumigatus
CHCHD7	coiled-coil-helix-coiled-coil-helix domain containing 7, transcript variant 8	79145	-1.32927	A. fumigatus
ZNF407	zinc finger protein 407, transcript variant X1	55628	-1.3276	A. fumigatus
SH3RF3	SH3 domain containing ring finger 3, transcript variant X1	344558	-1.32117	A. fumigatus
LCOR	ligand dependent nuclear receptor corepressor, transcript variant 4	84458	-1.31721	A. fumigatus
ETV3	ETS variant 3, transcript variant 1	2117	-1.31672	A. fumigatus
KCNA10	potassium voltage-gated channel subfamily A member 10	3744	-1.31255	A. fumigatus
FAS	Fas cell surface death receptor, transcript variant X3	355	-1.31214	A. fumigatus
VAV2	vav guanine nucleotide exchange factor 2, transcript variant X4	7410	-1.31169	A. fumigatus
NHLRC2	NHL repeat containing 2	374354	-1.31082	A. fumigatus
RAB11FIP2	RAB11 family interacting protein 2, transcript variant 2	22841	-1.3108	A. fumigatus
TAF1L	TATA-box binding protein associated factor 1 like	138474	-1.30956	A. fumigatus
TMEM159	transmembrane protein 159, transcript variant X1	57146	-1.30919	A. fumigatus
RIOX1	ribosomal oxygenase 1	79697	-1.30879	A. fumigatus
FARP1	FERM, ARH/RhoGEF and pleckstrin domain protein 1, transcript variant 3	10160	-1.30861	A. fumigatus
SLC7A8	solute carrier family 7 member 8, transcript variant 1	23428	-1.30645	A. fumigatus
MTX1	metaxin 1, transcript variant 1	4580	-1.30366	A. fumigatus
NANP	N-acetylneuraminic acid phosphatase	140838	-1.29585	A. fumigatus
FDFT1	farnesyl-diphosphate farnesyltransferase 1, transcript variant 1	2222	-1.29448	A. fumigatus
FGD2	FYVE, RhoGEF and PH domain containing 2	221472	-1.29401	A. fumigatus
AKIRIN1	akirin 1, transcript variant 1	79647	-1.29156	A. fumigatus
RANBP6	RAN binding protein 6, transcript variant 3	26953	-1.29151	A. fumigatus
AQP3	aquaporin 3 (Gill blood group), transcript variant 2	360	-1.29136	A. fumigatus
CTSC	cathepsin C, transcript variant 1	1075	-1.28819	A. fumigatus
CSTF2	cleavage stimulation factor subunit 2, transcript variant 2	1478	-1.28721	A. fumigatus
ROCK1	Rho associated coiled-coil containing protein kinase 1	6093	-1.28604	A. fumigatus
PRRT3	proline rich transmembrane protein 3, transcript variant 3	285368	-1.28503	A. fumigatus
SLC12A2	solute carrier family 12 member 2, transcript variant 3	6558	-1.28497	A. fumigatus
LOC107986063	uncharacterized LOC107986063	107986063	-1.27905	A. fumigatus
NACC1	nucleus accumbens associated 1, transcript variant X1	112939	-1.2787	A. fumigatus
ASAH1	N-acylsphingosine amidohydrolase 1, transcript variant 2	427	-1.27834	A. fumigatus
CIPC	CLOCK interacting pacemaker	85457	-1.27571	A. fumigatus
GAN	gigaxonin, transcript variant X1	8139	-1.27485	A. fumigatus
RALGAPA1P1	Ral GTPase activating protein catalytic alpha subunit 1 pseudogene 1	26134	-1.27131	A. fumigatus
DNASE1L1	deoxyribonuclease 1 like 1, transcript variant 4	1774	-1.27044	A. fumigatus
ZNF687	zinc finger protein 687, transcript variant 3	57592	-1.26975	A. fumigatus
EVL	Enah/Vasp-like, transcript variant X6	51466	-1.26839	A. fumigatus
PCYT2	phosphate cytidylyltransferase 2, ethanolamine, transcript variant X1	5833	-1.26832	A. fumigatus
MTUS1	microtubule associated scaffold protein 1, transcript variant X8	57509	-1.26795	A. fumigatus
STARD8	StAR related lipid transfer domain containing 8, transcript variant 1	9754	-1.26768	A. fumigatus
DOCK1	dedicator of cytokinesis 1, transcript variant 1	1793	-1.2672	A. fumigatus
FOXK1	forkhead box K1, transcript variant X1	221937	-1.26465	A. fumigatus
TGFB1	transforming growth factor beta 1	7040	-1.26238	A. fumigatus
KLHL9	kelch like family member 9	55958	-1.26211	A. fumigatus
GJD3	gap junction protein delta 3	125111	-1.26204	A. fumigatus
CDK18	cyclin dependent kinase 18, transcript variant 3	5129	-1.26182	A. fumigatus
LRP8	LDL receptor related protein 8, transcript variant 2	7804	-1.26022	A. fumigatus
MAP4K3	mitogen-activated protein kinase kinase kinase kinase 3, transcript variant X2	8491	-1.25545	A. fumigatus
PHLDA3	pleckstrin homology like domain family A member 3, transcript variant 1	23612	-1.2541	A. fumigatus
CABIN1	calcineurin binding protein 1, transcript variant X9	23523	-1.24965	A. fumigatus
TSTD2	thiosulfate sulfurtransferase like domain containing 2	158427	-1.24778	A. fumigatus
UNC93B1	unc-93 homolog B1, TLR signaling regulator	81622	-1.24616	A. fumigatus
PRKAB2	protein kinase AMP-activated non-catalytic subunit beta 2, transcript variant X2	5565	-1.24522	A. fumigatus
KCTD10	potassium channel tetramerization domain containing 10, transcript variant 5	83892	-1.24452	A. fumigatus
LOC653653	adaptor related protein complex 1 sigma 2 subunit pseudogene	653653	-1.23878	A. fumigatus
LOC105374027	uncharacterized LOC105374027	105374027	-1.23818	A. fumigatus
PHOSPHO1	phosphoethanolamine/phosphocholine phosphatase, transcript variant X1	162466	-1.23677	A. fumigatus
TMEM131	transmembrane protein 131, transcript variant X4	23505	-1.23642	A. fumigatus
TP53BP2	tumor protein p53 binding protein 2, transcript variant 1	7159	-1.23642	A. fumigatus
ZSCAN12	zinc finger and SCAN domain containing 12, transcript variant X5	9753	-1.23504	A. fumigatus
LY75	lymphocyte antigen 75	4065	-1.23236	A. fumigatus
NCF2	neutrophil cytosolic factor 2, transcript variant 2	4688	-1.22783	A. fumigatus
C2orf69	chromosome 2 open reading frame 69	205327	-1.22427	A. fumigatus
AHR	aryl hydrocarbon receptor	196	-1.224	A. fumigatus
ZFP92	ZFP92 zinc finger protein, transcript variant X1	139735	-1.22376	A. fumigatus
IFNAR2	interferon alpha and beta receptor subunit 2, transcript variant 4	3455	-1.22368	A. fumigatus
FRAT2	FRAT2, WNT signaling pathway regulator	23401	-1.22211	A. fumigatus
BCL9	B cell CLL/lymphoma 9	607	-1.2219	A. fumigatus
PLCB1	phospholipase C beta 1, transcript variant 2	23236	-1.22005	A. fumigatus
CD226	CD226 molecule, transcript variant X2	10666	-1.21915	A. fumigatus
QSER1	glutamine and serine rich 1, transcript variant X2	79832	-1.21825	A. fumigatus
SUOX	sulfite oxidase, transcript variant X4	6821	-1.21779	A. fumigatus
SLC35C1	solute carrier family 35 member C1, transcript variant 2	55343	-1.21503	A. fumigatus
TRAF5	TNF receptor associated factor 5, transcript variant X3	7188	-1.21431	A. fumigatus
SARDH	sarcosine dehydrogenase, transcript variant X7	1757	-1.21147	A. fumigatus
SHC1	SHC adaptor protein 1, transcript variant 4	6464	-1.21125	A. fumigatus
RAP1GAP2	RAP1 GTPase activating protein 2, transcript variant X1	23108	-1.20996	A. fumigatus
FCHO1	FCH domain only 1, transcript variant 1	23149	-1.20705	A. fumigatus
PRKACB	protein kinase cAMP-activated catalytic subunit beta, transcript variant 2	5567	-1.20632	A. fumigatus
SULF2	sulfatase 2, transcript variant X6	55959	-1.20614	A. fumigatus
TRAM2	translocation associated membrane protein 2	9697	-1.20382	A. fumigatus
NUBP1	nucleotide binding protein 1, transcript variant X1	4682	-1.20286	A. fumigatus
MICAL2	microtubule associated monooxygenase, calponin and LIM domain containing 2, transcript variant 9	9645	-1.1942	A. fumigatus
DOCK10	dedicator of cytokinesis 10, transcript variant DOCK10.1	55619	-1.19329	A. fumigatus
THOP1	thimet oligopeptidase 1	7064	-1.19182	A. fumigatus
MGAT1	mannosyl (alpha-1,3-)-glycoprotein beta-1,2-N-acetylglucosaminyltransferase, transcript variant X5	4245	-1.19125	A. fumigatus
HEXA	hexosaminidase subunit alpha, transcript variant 2	3073	-1.19115	A. fumigatus
SUV39H1	suppressor of variegation 3-9 homolog 1, transcript variant 1	6839	-1.19107	A. fumigatus
YPEL2	yippee like 2	388403	-1.19018	A. fumigatus
RASAL2	RAS protein activator like 2, transcript variant 2	9462	-1.19016	A. fumigatus
EVI5L	ecotropic viral integration site 5 like, transcript variant X1	115704	-1.18882	A. fumigatus
SLC26A6	solute carrier family 26 member 6, transcript variant 6	65010	-1.18429	A. fumigatus
NUP155	nucleoporin 155, transcript variant 3	9631	-1.17552	A. fumigatus
PFKL	phosphofructokinase, liver type, transcript variant 1	5211	-1.17469	A. fumigatus
SACS	sacsin molecular chaperone, transcript variant 1	26278	-1.17295	A. fumigatus
TBC1D2B	TBC1 domain family member 2B, transcript variant X1	23102	-1.1707	A. fumigatus
KAT7	lysine acetyltransferase 7, transcript variant 1	11143	-1.17057	A. fumigatus
ZNF142	zinc finger protein 142, transcript variant 2	7701	-1.17014	A. fumigatus
PLA2G15	phospholipase A2 group XV	23659	-1.16932	A. fumigatus
ZNF786	zinc finger protein 786	136051	-1.16879	A. fumigatus
LOC107987209	uncharacterized LOC107987209, transcript variant X2	107987209	-1.16713	A. fumigatus
TMEM106A	transmembrane protein 106A, transcript variant 1	113277	-1.16698	A. fumigatus
DAGLA	diacylglycerol lipase alpha, transcript variant X1	747	-1.16498	A. fumigatus
ANKRD11	ankyrin repeat domain 11, transcript variant X2	29123	-1.16463	A. fumigatus
ITPKB	inositol-trisphosphate 3-kinase B	3707	-1.16428	A. fumigatus
CREB3L2	cAMP responsive element binding protein 3 like 2, transcript variant 1	64764	-1.16146	A. fumigatus
VAC14	Vac14, PIKFYVE complex component, transcript variant 2	55697	-1.1599	A. fumigatus
PPT1	palmitoyl-protein thioesterase 1, transcript variant X1	5538	-1.15701	A. fumigatus
RAB39A	RAB39A, member RAS oncogene family	54734	-1.15694	A. fumigatus
AP5B1	adaptor related protein complex 5 beta 1 subunit	91056	-1.15289	A. fumigatus
RAPGEF1	Rap guanine nucleotide exchange factor 1, transcript variant X6	2889	-1.14834	A. fumigatus
ZNF275	zinc finger protein 275	10838	-1.14507	A. fumigatus
LINC00847	long intergenic non-protein coding RNA 847, transcript variant 1	729678	-1.14449	A. fumigatus
STIM2	stromal interaction molecule 2, transcript variant 1	57620	-1.14293	A. fumigatus
CEP68	centrosomal protein 68, transcript variant 1	23177	-1.14259	A. fumigatus
DHRS3	dehydrogenase/reductase 3, transcript variant 1	9249	-1.14107	A. fumigatus
TNFAIP1	TNF alpha induced protein 1	7126	-1.1404	A. fumigatus
NMD3	NMD3 ribosome export adaptor, transcript variant 1	51068	-1.1392	A. fumigatus
MPPE1	metallophosphoesterase 1, transcript variant 2	65258	-1.13757	A. fumigatus
CD1C	CD1c molecule	911	-1.13725	A. fumigatus
ARHGAP18	Rho GTPase activating protein 18, transcript variant X3	93663	-1.13476	A. fumigatus
CCNH	cyclin H, transcript variant X3	902	-1.13459	A. fumigatus
SLC12A6	solute carrier family 12 member 6, transcript variant 4	9990	-1.13267	A. fumigatus
YBX3P1	Y-box binding protein 3 pseudogene 1	440359	-1.13194	A. fumigatus
HAAO	3-hydroxyanthranilate 3,4-dioxygenase, transcript variant X1	23498	-1.13133	A. fumigatus
TMEM266	transmembrane protein 266, transcript variant X2	123591	-1.12958	A. fumigatus
LIMK1	LIM domain kinase 1, transcript variant 1	3984	-1.12834	A. fumigatus
HADH	hydroxyacyl-CoA dehydrogenase, transcript variant 1	3033	-1.12599	A. fumigatus
EXOC6	exocyst complex component 6, transcript variant 2	54536	-1.1239	A. fumigatus
NOTCH1	notch 1	4851	-1.12339	A. fumigatus
CNIH3	cornichon family AMPA receptor auxiliary protein 3, transcript variant 8	149111	-1.12331	A. fumigatus
TTC39B	tetratricopeptide repeat domain 39B, transcript variant X8	158219	-1.12185	A. fumigatus
MOB3B	MOB kinase activator 3B	79817	-1.11952	A. fumigatus
IL6ST	interleukin 6 signal transducer, transcript variant 2	3572	-1.11832	A. fumigatus
ZBTB45	zinc finger and BTB domain containing 45, transcript variant 4	84878	-1.11825	A. fumigatus
C11orf21	chromosome 11 open reading frame 21, transcript variant 3	29125	-1.11771	A. fumigatus
LRP12	LDL receptor related protein 12, transcript variant 2	29967	-1.11541	A. fumigatus
ZNF134	zinc finger protein 134	7693	-1.11502	A. fumigatus
B3GNT2	UDP-GlcNAc:betaGal beta-1,3-N-acetylglucosaminyltransferase 2, transcript variant 1	10678	-1.11493	A. fumigatus
VDR	vitamin D receptor, transcript variant 1	7421	-1.11321	A. fumigatus
FKBP15	FK506 binding protein 15, transcript variant X3	23307	-1.11319	A. fumigatus
SLC18A2	solute carrier family 18 member A2	6571	-1.1122	A. fumigatus
RASA1	RAS p21 protein activator 1, transcript variant X2	5921	-1.11216	A. fumigatus
RYBP	RING1 and YY1 binding protein	23429	-1.11179	A. fumigatus
FFAR4	free fatty acid receptor 4, transcript variant X1	338557	-1.11088	A. fumigatus
IRAK1	interleukin 1 receptor associated kinase 1, transcript variant 3	3654	-1.10941	A. fumigatus
ZNF768	zinc finger protein 768	79724	-1.10907	A. fumigatus
ADCK2	aarF domain containing kinase 2, transcript variant X2	90956	-1.10855	A. fumigatus
SH3BP5	SH3 domain binding protein 5, transcript variant 2	9467	-1.10703	A. fumigatus
PICK1	protein interacting with PRKCA 1, transcript variant X13	9463	-1.10515	A. fumigatus
AFF3	AF4/FMR2 family member 3, transcript variant X3	3899	-1.10408	A. fumigatus
ABL1	ABL proto-oncogene 1, non-receptor tyrosine kinase, transcript variant b	25	-1.10361	A. fumigatus
PAK4	p21 (RAC1) activated kinase 4, transcript variant 2	10298	-1.10179	A. fumigatus
PIAS4	protein inhibitor of activated STAT 4	51588	-1.10159	A. fumigatus
DENND1B	DENN domain containing 1B, transcript variant X3	163486	-1.10036	A. fumigatus
PHC1	polyhomeotic homolog 1, transcript variant X8	1911	-1.09971	A. fumigatus
ADAP2	ArfGAP with dual PH domains 2, transcript variant 1	55803	-1.09852	A. fumigatus
ANXA2P1	annexin A2 pseudogene 1	303	-1.09826	A. fumigatus
ADI1	acireductone dioxygenase 1, transcript variant 1	55256	-1.09813	A. fumigatus
TP53INP1	tumor protein p53 inducible nuclear protein 1, transcript variant 1	94241	-1.09699	A. fumigatus
SYNJ1	synaptojanin 1, transcript variant 1	8867	-1.09626	A. fumigatus
SENP5	SUMO specific peptidase 5, transcript variant 1	205564	-1.0941	A. fumigatus
SLC7A6OS	solute carrier family 7 member 6 opposite strand	84138	-1.09402	A. fumigatus
DGCR11	DiGeorge syndrome critical region gene 11 (non-protein coding)	25786	-1.09216	A. fumigatus
NNT-AS1	NNT antisense RNA 1	100652772	-1.09082	A. fumigatus
MFSD1	major facilitator superfamily domain containing 1, transcript variant X1	64747	-1.08626	A. fumigatus
METTL2B	methyltransferase like 2B	55798	-1.08547	A. fumigatus
PLAC9	placenta specific 9, transcript variant 3	219348	-1.08407	A. fumigatus
MEGF8	multiple EGF like domains 8, transcript variant 1	1954	-1.08371	A. fumigatus
DHX37	DEAH-box helicase 37, transcript variant X4	57647	-1.08292	A. fumigatus
PTPN7	protein tyrosine phosphatase, non-receptor type 7, transcript variant X9	5778	-1.08191	A. fumigatus
STX6	syntaxin 6, transcript variant 2	10228	-1.08127	A. fumigatus
NREP	neuronal regeneration related protein, transcript variant 2	9315	-1.08121	A. fumigatus
BCL2L1	BCL2 like 1, transcript variant 4	598	-1.07809	A. fumigatus
ARHGAP12	Rho GTPase activating protein 12, transcript variant 5	94134	-1.0773	A. fumigatus
HAVCR2	hepatitis A virus cellular receptor 2	84868	-1.07712	A. fumigatus
CCR1	C-C motif chemokine receptor 1	1230	-1.07575	A. fumigatus
SCARB2	scavenger receptor class B member 2, transcript variant 2	950	-1.07395	A. fumigatus
MSH3	mutS homolog 3	4437	-1.07234	A. fumigatus
SLC29A1	solute carrier family 29 member 1 (Augustine blood group), transcript variant 6	2030	-1.07232	A. fumigatus
JAK2	Janus kinase 2, transcript variant 2	3717	-1.07182	A. fumigatus
WDR1	WD repeat domain 1, transcript variant 1	9948	-1.07144	A. fumigatus
ALOX5AP	arachidonate 5-lipoxygenase activating protein, transcript variant 2	241	-1.07096	A. fumigatus
ITGB5	integrin subunit beta 5, transcript variant 4	3693	-1.06925	A. fumigatus
ZNF584	zinc finger protein 584, transcript variant X1	201514	-1.06773	A. fumigatus
PIEZO1	piezo type mechanosensitive ion channel component 1	9780	-1.0665	A. fumigatus
ATXN1	ataxin 1, transcript variant 2	6310	-1.064	A. fumigatus
SLC39A3	solute carrier family 39 member 3, transcript variant 1	29985	-1.05667	A. fumigatus
UBE2E1	ubiquitin conjugating enzyme E2 E1, transcript variant 1	7324	-1.05649	A. fumigatus
FGD6	FYVE, RhoGEF and PH domain containing 6	55785	-1.05584	A. fumigatus
ACTG1	actin gamma 1, transcript variant 3	71	-1.05516	A. fumigatus
SUSD6	sushi domain containing 6	9766	-1.05122	A. fumigatus
TMEM50A	transmembrane protein 50A	23585	-1.04691	A. fumigatus
CLEC4A	C-type lectin domain family 4 member A, transcript variant X3	50856	-1.04598	A. fumigatus
OSCAR	osteoclast associated, immunoglobulin-like receptor, transcript variant 5	126014	-1.04409	A. fumigatus
ADPGK-AS1	ADPGK antisense RNA 1	100287559	-1.04382	A. fumigatus
SYS1	SYS1, golgi trafficking protein, transcript variant 3	90196	-1.0438	A. fumigatus
ZNF641	zinc finger protein 641, transcript variant X9	121274	-1.04297	A. fumigatus
DPYD	dihydropyrimidine dehydrogenase, transcript variant X2	1806	-1.04191	A. fumigatus
RABL6	RAB, member RAS oncogene family like 6, transcript variant 3	55684	-1.03729	A. fumigatus
WASHC4	WASH complex subunit 4, transcript variant 1	23325	-1.03573	A. fumigatus
MATK	megakaryocyte-associated tyrosine kinase, transcript variant 2	4145	-1.03549	A. fumigatus
KIAA0232	KIAA0232, transcript variant 1	9778	-1.03362	A. fumigatus
IFNGR1	interferon gamma receptor 1, transcript variant X2	3459	-1.03261	A. fumigatus
AP5S1	adaptor related protein complex 5 sigma 1 subunit, transcript variant 1	55317	-1.03121	A. fumigatus
KHSRP	KH-type splicing regulatory protein	8570	-1.03024	A. fumigatus
TCTA	T cell leukemia translocation altered	6988	-1.02894	A. fumigatus
SLC41A2	solute carrier family 41 member 2, transcript variant X6	84102	-1.02889	A. fumigatus
UBAP2L	ubiquitin associated protein 2 like, transcript variant 2	9898	-1.02816	A. fumigatus
UQCRC1	ubiquinol-cytochrome c reductase core protein 1	7384	-1.02722	A. fumigatus
EIF4G3	eukaryotic translation initiation factor 4 gamma 3, transcript variant 1	8672	-1.0259	A. fumigatus
FHL1	four and a half LIM domains 1, transcript variant 8	2273	-1.02398	A. fumigatus
RAB5C	RAB5C, member RAS oncogene family, transcript variant 2	5878	-1.02368	A. fumigatus
DHX30	DExH-box helicase 30, transcript variant 5	22907	-1.02216	A. fumigatus
CTPS1	CTP synthase 1, transcript variant 3	1503	-1.02125	A. fumigatus
ALDH4A1	aldehyde dehydrogenase 4 family member A1, transcript variant 4	8659	-1.01796	A. fumigatus
TATDN2	TatD DNase domain containing 2	9797	-1.01589	A. fumigatus
QKI	QKI, KH domain containing RNA binding, transcript variant X3	9444	-1.01273	A. fumigatus
SLC7A7	solute carrier family 7 member 7, transcript variant 3	9056	-1.01259	A. fumigatus
SLC45A4	solute carrier family 45 member 4, transcript variant 1	57210	-1.01031	A. fumigatus
MED9	mediator complex subunit 9	55090	-1.01019	A. fumigatus
AXIN1	axin 1, transcript variant X5	8312	-1.00992	A. fumigatus
PI4KAP2	phosphatidylinositol 4-kinase alpha pseudogene 2	375133	-1.00975	A. fumigatus
SLC25A1	solute carrier family 25 member 1, transcript variant 4	6576	-1.00947	A. fumigatus
TAF5L	TATA-box binding protein associated factor 5 like, transcript variant 1	27097	-1.0086	A. fumigatus
NRBP1	nuclear receptor binding protein 1, transcript variant 2	29959	-1.00801	A. fumigatus
TMEM250	transmembrane protein 250, transcript variant 1	90120	-1.00598	A. fumigatus
LRRC8C	leucine rich repeat containing 8 VRAC subunit C, transcript variant X2	84230	-1.00408	A. fumigatus
PLPP6	phospholipid phosphatase 6	403313	-1.00317	A. fumigatus
SPNS1	sphingolipid transporter 1 (putative), transcript variant X6	83985	-1.00296	A. fumigatus
STK4	serine/threonine kinase 4, transcript variant 2	6789	-1.00145	A. fumigatus
MAP3K5	mitogen-activated protein kinase kinase kinase 5, transcript variant X6	4217	-1.00139	A. fumigatus
GAA	glucosidase alpha, acid, transcript variant 1	2548	-1.00081	A. fumigatus
ALMS1	ALMS1, centrosome and basal body associated protein	7840	-0.997178	A. fumigatus
PLEKHF2	pleckstrin homology and FYVE domain containing 2	79666	-0.994474	A. fumigatus
PFAS	phosphoribosylformylglycinamidine synthase, transcript variant X1	5198	-0.989602	A. fumigatus
STARD3	StAR related lipid transfer domain containing 3, transcript variant 1	10948	-0.988467	A. fumigatus
ZFP41	ZFP41 zinc finger protein, transcript variant 2	286128	-0.986329	A. fumigatus
MINDY2	MINDY lysine 48 deubiquitinase 2, transcript variant 1	54629	-0.983977	A. fumigatus
GNAI2	G protein subunit alpha i2, transcript variant 5	2771	-0.983759	A. fumigatus
HHEX	hematopoietically expressed homeobox	3087	-0.982942	A. fumigatus
DAB2	DAB2, clathrin adaptor protein, transcript variant 2	1601	-0.982896	A. fumigatus
TIFA	TRAF interacting protein with forkhead associated domain	92610	-0.981282	A. fumigatus
VPS13B	vacuolar protein sorting 13 homolog B, transcript variant X1	157680	-0.980332	A. fumigatus
SEPT9	septin 9, transcript variant 1	10801	-0.98028	A. fumigatus
TRIO	trio Rho guanine nucleotide exchange factor, transcript variant X6	7204	-0.977715	A. fumigatus
MMS22L	MMS22 like, DNA repair protein, transcript variant 3	253714	-0.977168	A. fumigatus
TMEM144	transmembrane protein 144, transcript variant X4	55314	-0.976018	A. fumigatus
SEC14L1	SEC14 like lipid binding 1, transcript variant 6	6397	-0.975666	A. fumigatus
PEMT	phosphatidylethanolamine N-methyltransferase, transcript variant X1	10400	-0.975262	A. fumigatus
SPSB1	splA/ryanodine receptor domain and SOCS box containing 1	80176	-0.974477	A. fumigatus
MPRIP	myosin phosphatase Rho interacting protein, transcript variant X1	23164	-0.973126	A. fumigatus
RCOR1	REST corepressor 1, transcript variant X1	23186	-0.972371	A. fumigatus
TAB1	TGF-beta activated kinase 1 (MAP3K7) binding protein 1, transcript variant beta	10454	-0.972105	A. fumigatus
HDAC2-AS2	HDAC2 and HS3ST5 antisense RNA 2	101927768	-0.970727	A. fumigatus
ELK1	ELK1, ETS transcription factor, transcript variant 2	2002	-0.968612	A. fumigatus
LTBR	lymphotoxin beta receptor, transcript variant 2	4055	-0.967875	A. fumigatus
SLX4	SLX4 structure-specific endonuclease subunit, transcript variant X2	84464	-0.966581	A. fumigatus
MARS2	methionyl-tRNA synthetase 2, mitochondrial	92935	-0.966518	A. fumigatus
ZNF217	zinc finger protein 217, transcript variant X3	7764	-0.966005	A. fumigatus
ITGAV	integrin subunit alpha V, transcript variant 1	3685	-0.965499	A. fumigatus
DNM1L	dynamin 1 like, transcript variant 5	10059	-0.964325	A. fumigatus
SLC30A4	solute carrier family 30 member 4, transcript variant 1	7782	-0.96359	A. fumigatus
TTC9C	tetratricopeptide repeat domain 9C, transcript variant 2	283237	-0.963132	A. fumigatus
TGS1	trimethylguanosine synthase 1, transcript variant 1	96764	-0.962635	A. fumigatus
INTS1	integrator complex subunit 1	26173	-0.962564	A. fumigatus
IBA57	IBA57, iron-sulfur cluster assembly, transcript variant 1	200205	-0.961886	A. fumigatus
DNMT3A	DNA methyltransferase 3 alpha, transcript variant 1	1788	-0.960795	A. fumigatus
GNB2	G protein subunit beta 2	2783	-0.960417	A. fumigatus
GANC	glucosidase alpha, neutral C, transcript variant 2	2595	-0.959823	A. fumigatus
ATP6V0A1	ATPase H+ transporting V0 subunit a1, transcript variant 1	535	-0.959375	A. fumigatus
KMT2C	lysine methyltransferase 2C, transcript variant X28	58508	-0.95602	A. fumigatus
SPOPL	speckle type BTB/POZ protein like	339745	-0.95505	A. fumigatus
EAF1	ELL associated factor 1	85403	-0.954904	A. fumigatus
CIC	capicua transcriptional repressor, transcript variant 1	23152	-0.949901	A. fumigatus
ASH1L	ASH1 like histone lysine methyltransferase	55870	-0.949622	A. fumigatus
CLCN7	chloride voltage-gated channel 7, transcript variant 2	1186	-0.94955	A. fumigatus
CES2	carboxylesterase 2, transcript variant 1	8824	-0.948473	A. fumigatus
CENPB	centromere protein B	1059	-0.948083	A. fumigatus
LYST	lysosomal trafficking regulator, transcript variant 3	1130	-0.945323	A. fumigatus
RARA	retinoic acid receptor alpha, transcript variant 1	5914	-0.944507	A. fumigatus
HELZ	helicase with zinc finger, transcript variant 2	9931	-0.943659	A. fumigatus
ELK4	ELK4, ETS transcription factor, transcript variant a	2005	-0.942874	A. fumigatus
USB1	U6 snRNA biogenesis phosphodiesterase 1, transcript variant 4	79650	-0.941392	A. fumigatus
ARRDC4	arrestin domain containing 4	91947	-0.941257	A. fumigatus
SMG7	SMG7, nonsense mediated mRNA decay factor, transcript variant X1	9887	-0.937927	A. fumigatus
FAM214B	family with sequence similarity 214 member B, transcript variant X4	80256	-0.937473	A. fumigatus
KIF1B	kinesin family member 1B, transcript variant 1	23095	-0.937126	A. fumigatus
ZNF518B	zinc finger protein 518B, transcript variant X3	85460	-0.936416	A. fumigatus
AFF4	AF4/FMR2 family member 4	27125	-0.935961	A. fumigatus
RBM15B	RNA binding motif protein 15B	29890	-0.934769	A. fumigatus
ARMCX5	armadillo repeat containing, X-linked 5, transcript variant 1	64860	-0.934463	A. fumigatus
MRS2	MRS2, magnesium transporter, transcript variant 1	57380	-0.933698	A. fumigatus
LPIN1	lipin 1, transcript variant 3	23175	-0.93047	A. fumigatus
CD33	CD33 molecule, transcript variant X2	945	-0.929383	A. fumigatus
UBE2MP1	ubiquitin conjugating enzyme E2 M pseudogene 1	606551	-0.928384	A. fumigatus
ZBTB34	zinc finger and BTB domain containing 34	403341	-0.924462	A. fumigatus
LETM1	leucine zipper and EF-hand containing transmembrane protein 1	3954	-0.924445	A. fumigatus
ARMC6	armadillo repeat containing 6, transcript variant 1	93436	-0.920925	A. fumigatus
CCSAP	centriole, cilia and spindle associated protein	126731	-0.920918	A. fumigatus
FAM160B1	family with sequence similarity 160 member B1, transcript variant 2	57700	-0.920418	A. fumigatus
TJP2	tight junction protein 2, transcript variant X3	9414	-0.91931	A. fumigatus
CEP250	centrosomal protein 250, transcript variant X2	11190	-0.917177	A. fumigatus
SYNJ2	synaptojanin 2, transcript variant X2	8871	-0.916191	A. fumigatus
HEATR3	HEAT repeat containing 3, transcript variant 2	55027	-0.914758	A. fumigatus
RAD54L2	RAD54 like 2, transcript variant 1	23132	-0.912132	A. fumigatus
MOCS3	molybdenum cofactor synthesis 3	27304	-0.911261	A. fumigatus
CASP2	caspase 2, transcript variant 1	835	-0.910916	A. fumigatus
PPP1R9B	protein phosphatase 1 regulatory subunit 9B	84687	-0.91073	A. fumigatus
RAPGEF2	Rap guanine nucleotide exchange factor 2, transcript variant X1	9693	-0.907959	A. fumigatus
TCEAL3	transcription elongation factor A like 3, transcript variant 1	85012	-0.907353	A. fumigatus
SMPD1	sphingomyelin phosphodiesterase 1, transcript variant 4	6609	-0.906655	A. fumigatus
CHST7	carbohydrate sulfotransferase 7	56548	-0.905019	A. fumigatus
LITAF	lipopolysaccharide induced TNF factor, transcript variant 4	9516	-0.904502	A. fumigatus
NAPB	NSF attachment protein beta, transcript variant 3	63908	-0.903136	A. fumigatus
NDEL1	nudE neurodevelopment protein 1 like 1, transcript variant 1	81565	-0.902166	A. fumigatus
HSP90B2P	heat shock protein 90 beta family member 2, pseudogene	7190	-0.901566	A. fumigatus
ARHGEF11	Rho guanine nucleotide exchange factor 11, transcript variant X8	9826	-0.900805	A. fumigatus
DAPK3	death associated protein kinase 3	1613	-0.90028	A. fumigatus
HS1BP3	HCLS1 binding protein 3, transcript variant X4	64342	-0.90003	A. fumigatus
CHD1L	chromodomain helicase DNA binding protein 1 like, transcript variant 7	9557	-0.898048	A. fumigatus
LOC105379395	uncharacterized LOC105379395	105379395	-0.896398	A. fumigatus
COMT	catechol-O-methyltransferase, transcript variant 1	1312	-0.89542	A. fumigatus
EXD2	exonuclease 3-5 domain containing 2, transcript variant 6	55218	-0.893052	A. fumigatus
RBMXL1	RNA binding motif protein, X-linked like 1, transcript variant 2	494115	-0.891676	A. fumigatus
TUBA1B	tubulin alpha 1b	10376	-0.889399	A. fumigatus
GUSB	glucuronidase beta, transcript variant 4	2990	-0.88922	A. fumigatus
POLA1	DNA polymerase alpha 1, catalytic subunit, transcript variant 1	5422	-0.888629	A. fumigatus
FHOD1	formin homology 2 domain containing 1, transcript variant 2	29109	-0.887857	A. fumigatus
NIPSNAP1	nipsnap homolog 1, transcript variant 1	8508	-0.887165	A. fumigatus
SPIDR	scaffold protein involved in DNA repair, transcript variant 32	23514	-0.886721	A. fumigatus
S1PR2	sphingosine-1-phosphate receptor 2	9294	-0.885687	A. fumigatus
ATP11B	ATPase phospholipid transporting 11B (putative)	23200	-0.885168	A. fumigatus
SLC50A1	solute carrier family 50 member 1, transcript variant 8	55974	-0.884485	A. fumigatus
GNPTAB	N-acetylglucosamine-1-phosphate transferase alpha and beta subunits	79158	-0.882007	A. fumigatus
CYB5R3	cytochrome b5 reductase 3, transcript variant 1	1727	-0.881769	A. fumigatus
OXR1	oxidation resistance 1, transcript variant 4	55074	-0.878507	A. fumigatus
TMED7	transmembrane p24 trafficking protein 7	51014	-0.878258	A. fumigatus
NSDHL	NAD(P) dependent steroid dehydrogenase-like, transcript variant 2	50814	-0.877515	A. fumigatus
MTMR3	myotubularin related protein 3, transcript variant X4	8897	-0.875795	A. fumigatus
GTPBP1	GTP binding protein 1, transcript variant X10	9567	-0.875559	A. fumigatus
CAPG	capping actin protein, gelsolin like, transcript variant 2	822	-0.874299	A. fumigatus
PCCB	propionyl-CoA carboxylase beta subunit, transcript variant 2	5096	-0.869642	A. fumigatus
MRPS22	mitochondrial ribosomal protein S22, transcript variant X2	56945	-0.866681	A. fumigatus
LONP1	lon peptidase 1, mitochondrial, transcript variant 3	9361	-0.866581	A. fumigatus
SMG5	SMG5, nonsense mediated mRNA decay factor, transcript variant 5	23381	-0.866132	A. fumigatus
STK39	serine/threonine kinase 39	27347	-0.865878	A. fumigatus
SLC35B4	solute carrier family 35 member B4	84912	-0.865686	A. fumigatus
CNOT7	CCR4-NOT transcription complex subunit 7, transcript variant X1	29883	-0.865613	A. fumigatus
KRR1	KRR1, small subunit processome component homolog	11103	-0.863633	A. fumigatus
GON4L	gon-4 like, transcript variant 4	54856	-0.862572	A. fumigatus
AP3M2	adaptor related protein complex 3 mu 2 subunit, transcript variant 1	10947	-0.862009	A. fumigatus
FAM78A	family with sequence similarity 78 member A, transcript variant X2	286336	-0.861924	A. fumigatus
CD164	CD164 molecule, transcript variant 2	8763	-0.861849	A. fumigatus
TEP1	telomerase associated protein 1, transcript variant X4	7011	-0.860645	A. fumigatus
PPARGC1B	PPARG coactivator 1 beta, transcript variant 1	133522	-0.860439	A. fumigatus
MAPK14	mitogen-activated protein kinase 14, transcript variant 2	1432	-0.860063	A. fumigatus
PDCD7	programmed cell death 7	10081	-0.859895	A. fumigatus
NAA40	N(alpha)-acetyltransferase 40, NatD catalytic subunit, transcript variant 1	79829	-0.859683	A. fumigatus
PYGL	glycogen phosphorylase L, transcript variant 2	5836	-0.857644	A. fumigatus
LOC107985246	translation initiation factor IF-2, transcript variant X1	107985246	-0.857433	A. fumigatus
AP1M1	adaptor related protein complex 1 mu 1 subunit, transcript variant 1	8907	-0.855818	A. fumigatus
DCAF1	DDB1 and CUL4 associated factor 1, transcript variant X7	9730	-0.854895	A. fumigatus
ZZEF1	zinc finger ZZ-type and EF-hand domain containing 1, transcript variant X3	23140	-0.854057	A. fumigatus
RNF168	ring finger protein 168	165918	-0.85262	A. fumigatus
BPTF	bromodomain PHD finger transcription factor, transcript variant X4	2186	-0.851717	A. fumigatus
IGF1R	insulin like growth factor 1 receptor, transcript variant 1	3480	-0.850574	A. fumigatus
PHC2	polyhomeotic homolog 2, transcript variant 3	1912	-0.847259	A. fumigatus
MYO1F	myosin IF, transcript variant 2	4542	-0.845394	A. fumigatus
CHMP6	charged multivesicular body protein 6	79643	-0.844276	A. fumigatus
TMEM33	transmembrane protein 33	55161	-0.842813	A. fumigatus
CORO1A	coronin 1A, transcript variant 1	11151	-0.842663	A. fumigatus
ZNF654	zinc finger protein 654, transcript variant X1	55279	-0.84074	A. fumigatus
DDHD2	DDHD domain containing 2, transcript variant 1	23259	-0.840571	A. fumigatus
BAHD1	bromo adjacent homology domain containing 1, transcript variant 2	22893	-0.840059	A. fumigatus
KPNA2	karyopherin subunit alpha 2, transcript variant 2	3838	-0.838541	A. fumigatus
ATAD2B	ATPase family, AAA domain containing 2B, transcript variant X7	54454	-0.837668	A. fumigatus
SLC12A9	solute carrier family 12 member 9, transcript variant X5	56996	-0.837118	A. fumigatus
PPP1R2B	PPP1R2 family member B	153743	-0.836827	A. fumigatus
REEP5	receptor accessory protein 5	7905	-0.835647	A. fumigatus
TMEM62	transmembrane protein 62, transcript variant 2	80021	-0.835627	A. fumigatus
RCBTB1	RCC1 and BTB domain containing protein 1, transcript variant X3	55213	-0.83466	A. fumigatus
SFXN5	sideroflexin 5, transcript variant 3	94097	-0.832645	A. fumigatus
EPC2	enhancer of polycomb homolog 2, transcript variant X1	26122	-0.830156	A. fumigatus
STRBP	spermatid perinuclear RNA binding protein, transcript variant X9	55342	-0.828481	A. fumigatus
ECD	ecdysoneless cell cycle regulator, transcript variant 4	11319	-0.82814	A. fumigatus
HCFC2	host cell factor C2	29915	-0.826805	A. fumigatus
KDM4B	lysine demethylase 4B, transcript variant X1	23030	-0.826587	A. fumigatus
VAV1	vav guanine nucleotide exchange factor 1, transcript variant 1	7409	-0.826471	A. fumigatus
XPO4	exportin 4	64328	-0.826078	A. fumigatus
STAU2	staufen double-stranded RNA binding protein 2, transcript variant 4	27067	-0.826036	A. fumigatus
IPPK	inositol-pentakisphosphate 2-kinase	64768	-0.825951	A. fumigatus
NEDD1	neural precursor cell expressed, developmentally down-regulated 1, transcript variant X5	121441	-0.825886	A. fumigatus
TNKS1BP1	tankyrase 1 binding protein 1	85456	-0.825467	A. fumigatus
B4GALT4	beta-1,4-galactosyltransferase 4, transcript variant X1	8702	-0.8242	A. fumigatus
SH2B3	SH2B adaptor protein 3, transcript variant X2	10019	-0.822366	A. fumigatus
PRMT6	protein arginine methyltransferase 6	55170	-0.821738	A. fumigatus
DIABLO	diablo IAP-binding mitochondrial protein, transcript variant 1	56616	-0.820995	A. fumigatus
TBC1D10B	TBC1 domain family member 10B	26000	-0.817534	A. fumigatus
RPS6KC1	ribosomal protein S6 kinase C1, transcript variant 12	26750	-0.815642	A. fumigatus
CDC27	cell division cycle 27, transcript variant 10	996	-0.815172	A. fumigatus
DAPK1	death associated protein kinase 1, transcript variant 4	1612	-0.812466	A. fumigatus
FOXO1	forkhead box O1	2308	-0.810387	A. fumigatus
CC2D1A	coiled-coil and C2 domain containing 1A	54862	-0.809341	A. fumigatus
SMG1	SMG1, nonsense mediated mRNA decay associated PI3K related kinase	23049	-0.80778	A. fumigatus
BRWD3	bromodomain and WD repeat domain containing 3	254065	-0.807345	A. fumigatus
STK11	serine/threonine kinase 11	6794	-0.806881	A. fumigatus
TMC6	transmembrane channel like 6, transcript variant X4	11322	-0.80637	A. fumigatus
AAGAB	alpha and gamma adaptin binding protein, transcript variant 2	79719	-0.804791	A. fumigatus
SPATS2	spermatogenesis associated serine rich 2, transcript variant 1	65244	-0.804262	A. fumigatus
C19orf47	chromosome 19 open reading frame 47, transcript variant X8	126526	-0.801656	A. fumigatus
ARHGEF6	Rac/Cdc42 guanine nucleotide exchange factor 6, transcript variant X4	9459	-0.801092	A. fumigatus
TPCN2	two pore segment channel 2, transcript variant X21	219931	-0.80098	A. fumigatus
HMGXB4	HMG-box containing 4, transcript variant X1	10042	-0.800136	A. fumigatus
SNX8	sorting nexin 8, transcript variant X4	29886	-0.799322	A. fumigatus
NT5C2	5-nucleotidase, cytosolic II, transcript variant 15	22978	-0.798876	A. fumigatus
RIC1	RIC1 homolog, RAB6A GEF complex partner 1, transcript variant X1	57589	-0.798237	A. fumigatus
SRPK2	SRSF protein kinase 2, transcript variant X3	6733	-0.798144	A. fumigatus
PSMD3	proteasome 26S subunit, non-ATPase 3	5709	-0.797282	A. fumigatus
FAM102B	family with sequence similarity 102 member B	284611	-0.796727	A. fumigatus
FAM120AOS	family with sequence similarity 120A opposite strand, transcript variant 3	158293	-0.794747	A. fumigatus
CCDC71	coiled-coil domain containing 71	64925	-0.794371	A. fumigatus
AKR7A2	aldo-keto reductase family 7 member A2, transcript variant 2	8574	-0.79404	A. fumigatus
RMDN3	regulator of microtubule dynamics 3, transcript variant 3	55177	-0.792745	A. fumigatus
MED13L	mediator complex subunit 13 like, transcript variant X4	23389	-0.792407	A. fumigatus
PCYT1A	phosphate cytidylyltransferase 1, choline, alpha, transcript variant 2	5130	-0.792303	A. fumigatus
DIRC2	disrupted in renal carcinoma 2	84925	-0.791345	A. fumigatus
UNC13D	unc-13 homolog D	201294	-0.791278	A. fumigatus
NCKIPSD	NCK interacting protein with SH3 domain, transcript variant X2	51517	-0.790775	A. fumigatus
BSDC1	BSD domain containing 1, transcript variant 4	55108	-0.790629	A. fumigatus
ACSS2	acyl-CoA synthetase short chain family member 2, transcript variant X8	55902	-0.790611	A. fumigatus
TTC12	tetratricopeptide repeat domain 12, transcript variant 5	54970	-0.790063	A. fumigatus
UBE2G2	ubiquitin conjugating enzyme E2 G2, transcript variant 3	7327	-0.789904	A. fumigatus
HDGFL2	HDGF like 2, transcript variant 1	84717	-0.789696	A. fumigatus
TMED9	transmembrane p24 trafficking protein 9	54732	-0.789553	A. fumigatus
ANKMY2	ankyrin repeat and MYND domain containing 2	57037	-0.789291	A. fumigatus
CPPED1	calcineurin like phosphoesterase domain containing 1, transcript variant 2	55313	-0.78883	A. fumigatus
ERF	ETS2 repressor factor, transcript variant 4	2077	-0.788498	A. fumigatus
TAB3	TGF-beta activated kinase 1 (MAP3K7) binding protein 3	257397	-0.787735	A. fumigatus
KLF16	Kruppel like factor 16	83855	-0.786468	A. fumigatus
ARL8A	ADP ribosylation factor like GTPase 8A, transcript variant 2	127829	-0.786418	A. fumigatus
LMAN2	lectin, mannose binding 2	10960	-0.786214	A. fumigatus
DNAJC14	DnaJ heat shock protein family (Hsp40) member C14	85406	-0.785734	A. fumigatus
ARMC8	armadillo repeat containing 8, transcript variant 2	25852	-0.785462	A. fumigatus
SLC35F6	solute carrier family 35 member F6	54978	-0.784731	A. fumigatus
UBR5	ubiquitin protein ligase E3 component n-recognin 5, transcript variant 2	51366	-0.784627	A. fumigatus
KIAA0391	KIAA0391, transcript variant X2	9692	-0.784513	A. fumigatus
NFAT5	nuclear factor of activated T cells 5, transcript variant X6	10725	-0.78283	A. fumigatus
MLST8	MTOR associated protein, LST8 homolog, transcript variant X2	64223	-0.779893	A. fumigatus
GLS	glutaminase, transcript variant 1	2744	-0.779798	A. fumigatus
ATP2A3	ATPase sarcoplasmic/endoplasmic reticulum Ca2+ transporting 3, transcript variant 6	489	-0.778963	A. fumigatus
KIAA2013	KIAA2013	90231	-0.778746	A. fumigatus
KRAS	KRAS proto-oncogene, GTPase, transcript variant b	3845	-0.778418	A. fumigatus
AMMECR1	Alport syndrome, mental retardation, midface hypoplasia and elliptocytosis chromosomal region gene 1, transcript variant 3	9949	-0.777859	A. fumigatus
YIF1B	Yip1 interacting factor homolog B, membrane trafficking protein, transcript variant 4	90522	-0.777255	A. fumigatus
LSP1	lymphocyte-specific protein 1, transcript variant 1	4046	-0.775769	A. fumigatus
OXCT1	3-oxoacid CoA-transferase 1	5019	-0.774903	A. fumigatus
HECTD3	HECT domain E3 ubiquitin protein ligase 3, transcript variant X1	79654	-0.774363	A. fumigatus
BMF	Bcl2 modifying factor, transcript variant 4	90427	-0.774094	A. fumigatus
LFNG	LFNG O-fucosylpeptide 3-beta-N-acetylglucosaminyltransferase, transcript variant 3	3955	-0.773126	A. fumigatus
GLO1	glyoxalase I	2739	-0.771754	A. fumigatus
ZNF672	zinc finger protein 672	79894	-0.770031	A. fumigatus
AKAP9	A-kinase anchoring protein 9, transcript variant X1	10142	-0.769942	A. fumigatus
NAA50	N(alpha)-acetyltransferase 50, NatE catalytic subunit, transcript variant 2	80218	-0.76863	A. fumigatus
EIF5AL1	eukaryotic translation initiation factor 5A-like 1	143244	-0.768624	A. fumigatus
MED25	mediator complex subunit 25	81857	-0.767337	A. fumigatus
OGFR	opioid growth factor receptor	11054	-0.76536	A. fumigatus
KLHL15	kelch like family member 15	80311	-0.765002	A. fumigatus
GRK2	G protein-coupled receptor kinase 2	156	-0.763438	A. fumigatus
SH2D3C	SH2 domain containing 3C, transcript variant 1	10044	-0.761727	A. fumigatus
FIP1L1	factor interacting with PAPOLA and CPSF1, transcript variant X13	81608	-0.760868	A. fumigatus
HCFC1	host cell factor C1, transcript variant X5	3054	-0.760723	A. fumigatus
GOLGA4	golgin A4, transcript variant 1	2803	-0.759649	A. fumigatus
HECTD4	HECT domain E3 ubiquitin protein ligase 4	283450	-0.759551	A. fumigatus
DVL2	dishevelled segment polarity protein 2, transcript variant X3	1856	-0.756598	A. fumigatus
RNPEP	arginyl aminopeptidase, transcript variant 1	6051	-0.755116	A. fumigatus
STK24	serine/threonine kinase 24, transcript variant 3	8428	-0.754887	A. fumigatus
RNPC3	RNA binding region (RNP1, RRM) containing 3	55599	-0.753636	A. fumigatus
KATNB1	katanin regulatory subunit B1, transcript variant X1	10300	-0.753611	A. fumigatus
KDM1A	lysine demethylase 1A, transcript variant X1	23028	-0.752869	A. fumigatus
HNRNPLL	heterogeneous nuclear ribonucleoprotein L like, transcript variant 2	92906	-0.752385	A. fumigatus
TACC1	transforming acidic coiled-coil containing protein 1, transcript variant 4	6867	-0.751677	A. fumigatus
RBM47	RNA binding motif protein 47, transcript variant 1	54502	-0.751623	A. fumigatus
RBM41	RNA binding motif protein 41, transcript variant 2	55285	-0.75081	A. fumigatus
GOLGB1	golgin B1, transcript variant 2	2804	-0.750741	A. fumigatus
PATL1	PAT1 homolog 1, processing body mRNA decay factor	219988	-0.748544	A. fumigatus
CHD9	chromodomain helicase DNA binding protein 9, transcript variant X7	80205	-0.748043	A. fumigatus
MMD	monocyte to macrophage differentiation associated	23531	-0.744783	A. fumigatus
MOB1B	MOB kinase activator 1B, transcript variant X2	92597	-0.74438	A. fumigatus
SPAG9	sperm associated antigen 9, transcript variant 3	9043	-0.744355	A. fumigatus
STUB1	STIP1 homology and U-box containing protein 1, transcript variant 2	10273	-0.743906	A. fumigatus
COLGALT1	collagen beta(1-O)galactosyltransferase 1	79709	-0.743194	A. fumigatus
SMPD4	sphingomyelin phosphodiesterase 4, transcript variant 7	55627	-0.7402	A. fumigatus
UBTF	upstream binding transcription factor, transcript variant 4	7343	-0.739833	A. fumigatus
NPTN	neuroplastin, transcript variant d	27020	-0.739656	A. fumigatus
UMAD1	UBAP1-MVB12-associated (UMA) domain containing 1, transcript variant 3	729852	-0.738026	A. fumigatus
C7orf43	chromosome 7 open reading frame 43, transcript variant 2	55262	-0.736731	A. fumigatus
SEPT7	septin 7, transcript variant 1	989	-0.736563	A. fumigatus
LRRC14	leucine rich repeat containing 14, transcript variant 1	9684	-0.735857	A. fumigatus
FOXO3	forkhead box O3, transcript variant 2	2309	-0.735528	A. fumigatus
GSTK1	glutathione S-transferase kappa 1, transcript variant 2	373156	-0.735511	A. fumigatus
PRKCD	protein kinase C delta, transcript variant 7	5580	-0.734624	A. fumigatus
C1QBP	complement C1q binding protein	708	-0.734569	A. fumigatus
USP14	ubiquitin specific peptidase 14, transcript variant 1	9097	-0.729584	A. fumigatus
MINPP1	multiple inositol-polyphosphate phosphatase 1, transcript variant 1	9562	-0.728739	A. fumigatus
SIGLEC9	sialic acid binding Ig like lectin 9, transcript variant 1	27180	-0.728733	A. fumigatus
RLIM	ring finger protein, LIM domain interacting, transcript variant 1	51132	-0.727983	A. fumigatus
CD2BP2	CD2 cytoplasmic tail binding protein 2, transcript variant 1	10421	-0.724243	A. fumigatus
UBE2J1	ubiquitin conjugating enzyme E2 J1, transcript variant X1	51465	-0.723696	A. fumigatus
KAT2B	lysine acetyltransferase 2B	8850	-0.721287	A. fumigatus
AREL1	apoptosis resistant E3 ubiquitin protein ligase 1	9870	-0.719892	A. fumigatus
IVD	isovaleryl-CoA dehydrogenase, transcript variant 6	3712	-0.71921	A. fumigatus
MAFG	MAF bZIP transcription factor G, transcript variant 1	4097	-0.719047	A. fumigatus
CNPPD1	cyclin Pas1/PHO80 domain containing 1, transcript variant X1	27013	-0.717279	A. fumigatus
MYBBP1A	MYB binding protein 1a, transcript variant 1	10514	-0.715824	A. fumigatus
UBE2Q2	ubiquitin conjugating enzyme E2 Q2, transcript variant 1	92912	-0.714653	A. fumigatus
IDS	iduronate 2-sulfatase, transcript variant 3	3423	-0.714639	A. fumigatus
INCENP	inner centromere protein, transcript variant 1	3619	-0.713339	A. fumigatus
SRF	serum response factor, transcript variant 1	6722	-0.713279	A. fumigatus
POLDIP3	DNA polymerase delta interacting protein 3, transcript variant 2	84271	-0.713036	A. fumigatus
SLC35A3	solute carrier family 35 member A3, transcript variant X2	23443	-0.712847	A. fumigatus
KLC1	kinesin light chain 1, transcript variant 3	3831	-0.711867	A. fumigatus
UCHL5	ubiquitin C-terminal hydrolase L5, transcript variant 10	51377	-0.710809	A. fumigatus
TTC38	tetratricopeptide repeat domain 38	55020	-0.706961	A. fumigatus
ZC3H14	zinc finger CCCH-type containing 14, transcript variant 9	79882	-0.706155	A. fumigatus
CHERP	calcium homeostasis endoplasmic reticulum protein	10523	-0.705709	A. fumigatus
DDX42	DEAD-box helicase 42, transcript variant X2	11325	-0.705302	A. fumigatus
SCAMP2	secretory carrier membrane protein 2, transcript variant 2	10066	-0.704756	A. fumigatus
TOLLIP	toll interacting protein, transcript variant 2	54472	-0.704748	A. fumigatus
PLA2G4A	phospholipase A2 group IVA, transcript variant 1	5321	-0.704049	A. fumigatus
LYPLA1	lysophospholipase I, transcript variant 5	10434	-0.701763	A. fumigatus
PHTF2	putative homeodomain transcription factor 2, transcript variant 3	57157	-0.701411	A. fumigatus
YARS	tyrosyl-tRNA synthetase, transcript variant X3	8565	-0.701061	A. fumigatus
GATC	glutamyl-tRNA amidotransferase subunit C, transcript variant 2	283459	-0.700492	A. fumigatus
MAP3K11	mitogen-activated protein kinase kinase kinase 11	4296	-0.700176	A. fumigatus
MCM5	minichromosome maintenance complex component 5	4174	-0.699459	A. fumigatus
QTRT2	queuine tRNA-ribosyltransferase accessory subunit 2, transcript variant 1	79691	-0.699116	A. fumigatus
DYRK2	dual specificity tyrosine phosphorylation regulated kinase 2, transcript variant 2	8445	-0.698918	A. fumigatus
GORASP1	golgi reassembly stacking protein 1, transcript variant 1	64689	-0.697605	A. fumigatus
PROSER1	proline and serine rich 1, transcript variant X1	80209	-0.695057	A. fumigatus
ATP6AP1	ATPase H+ transporting accessory protein 1	537	-0.693866	A. fumigatus
AKNA	AT-hook transcription factor, transcript variant X2	80709	-0.690775	A. fumigatus
NTMT1	N-terminal Xaa-Pro-Lys N-methyltransferase 1, transcript variant 1	28989	-0.688479	A. fumigatus
RBM12B	RNA binding motif protein 12B, transcript variant X6	389677	-0.687749	A. fumigatus
RIPOR1	RHO family interacting cell polarization regulator 1, transcript variant X7	79567	-0.687569	A. fumigatus
WDR77	WD repeat domain 77, transcript variant 4	79084	-0.687211	A. fumigatus
PBX3	PBX homeobox 3, transcript variant 1	5090	-0.686678	A. fumigatus
GGA2	golgi associated, gamma adaptin ear containing, ARF binding protein 2	23062	-0.68476	A. fumigatus
PTPRE	protein tyrosine phosphatase, receptor type E, transcript variant X6	5791	-0.683375	A. fumigatus
STIP1	stress induced phosphoprotein 1, transcript variant 1	10963	-0.68333	A. fumigatus
DBNL	drebrin like, transcript variant 3	28988	-0.683121	A. fumigatus
VPS36	vacuolar protein sorting 36 homolog, transcript variant 2	51028	-0.681797	A. fumigatus
MED21	mediator complex subunit 21, transcript variant 4	9412	-0.68143	A. fumigatus
TTF2	transcription termination factor 2, transcript variant X9	8458	-0.680637	A. fumigatus
NADK	NAD kinase, transcript variant X11	65220	-0.679105	A. fumigatus
WDR5	WD repeat domain 5, transcript variant X1	11091	-0.67756	A. fumigatus
LIG3	DNA ligase 3, transcript variant alpha	3980	-0.677233	A. fumigatus
GOT1	glutamic-oxaloacetic transaminase 1	2805	-0.67554	A. fumigatus
POLR2E	RNA polymerase II subunit E, transcript variant 2	5434	-0.675519	A. fumigatus
ARF1	ADP ribosylation factor 1, transcript variant 3	375	-0.674788	A. fumigatus
GATAD1	GATA zinc finger domain containing 1, transcript variant X2	57798	-0.674064	A. fumigatus
DUSP3	dual specificity phosphatase 3	1845	-0.672987	A. fumigatus
ZNF516	zinc finger protein 516	9658	-0.671887	A. fumigatus
ETNK1	ethanolamine kinase 1, transcript variant 1	55500	-0.669213	A. fumigatus
POLR3C	RNA polymerase III subunit C, transcript variant X1	10623	-0.668519	A. fumigatus
LPIN2	lipin 2, transcript variant X4	9663	-0.665139	A. fumigatus
REPIN1	replication initiator 1, transcript variant X2	29803	-0.662894	A. fumigatus
PARP10	poly(ADP-ribose) polymerase family member 10, transcript variant 3	84875	-0.662121	A. fumigatus
FASTKD2	FAST kinase domains 2, transcript variant 1	22868	-0.658864	A. fumigatus
H1F0	H1 histone family member 0	3005	-0.658598	A. fumigatus
CELF2	CUGBP Elav-like family member 2, transcript variant 10	10659	-0.65654	A. fumigatus
MED14	mediator complex subunit 14	9282	-0.65596	A. fumigatus
CXXC5	CXXC finger protein 5, transcript variant 4	51523	-0.655821	A. fumigatus
PPM1B	protein phosphatase, Mg2+/Mn2+ dependent 1B, transcript variant 2	5495	-0.65545	A. fumigatus
VEZF1	vascular endothelial zinc finger 1, transcript variant 2	7716	-0.65318	A. fumigatus
KCTD9	potassium channel tetramerization domain containing 9, transcript variant X1	54793	-0.65253	A. fumigatus
SCAF1	SR-related CTD associated factor 1, transcript variant X1	58506	-0.649352	A. fumigatus
DNAAF5	dynein axonemal assembly factor 5, transcript variant X1	54919	-0.647394	A. fumigatus
ATR	ATR serine/threonine kinase, transcript variant 2	545	-0.646107	A. fumigatus
KLHL20	kelch like family member 20, transcript variant X12	27252	-0.645308	A. fumigatus
DLST	dihydrolipoamide S-succinyltransferase, transcript variant 1	1743	-0.645068	A. fumigatus
TARDBP	TAR DNA binding protein	23435	-0.644065	A. fumigatus
CLNS1A	chloride nucleotide-sensitive channel 1A, transcript variant 5	1207	-0.643056	A. fumigatus
UPRT	uracil phosphoribosyltransferase homolog, transcript variant X1	139596	-0.642	A. fumigatus
INSIG2	insulin induced gene 2, transcript variant 1	51141	-0.640511	A. fumigatus
APEX1	apurinic/apyrimidinic endodeoxyribonuclease 1, transcript variant 1	328	-0.639969	A. fumigatus
ARHGAP10	Rho GTPase activating protein 10, transcript variant X3	79658	-0.637736	A. fumigatus
PELP1	proline, glutamate and leucine rich protein 1, transcript variant 1	27043	-0.637392	A. fumigatus
SLC25A40	solute carrier family 25 member 40	55972	-0.633503	A. fumigatus
SIPA1	signal-induced proliferation-associated 1, transcript variant 2	6494	-0.631971	A. fumigatus
HGSNAT	heparan-alpha-glucosaminide N-acetyltransferase, transcript variant X1	138050	-0.631871	A. fumigatus
FAM13A	family with sequence similarity 13 member A, transcript variant 1	10144	-0.629959	A. fumigatus
ATP5MC3	ATP synthase membrane subunit c locus 3, transcript variant 2	518	-0.629896	A. fumigatus
SBF1	SET binding factor 1	6305	-0.62962	A. fumigatus
METAP1	methionyl aminopeptidase 1	23173	-0.627818	A. fumigatus
ERGIC2	ERGIC and golgi 2, transcript variant X2	51290	-0.626288	A. fumigatus
PSEN2	presenilin 2, transcript variant 1	5664	-0.625661	A. fumigatus
STK35	serine/threonine kinase 35, transcript variant X1	140901	-0.625551	A. fumigatus
OPA1	OPA1, mitochondrial dynamin like GTPase, transcript variant 10	4976	-0.625254	A. fumigatus
GAK	cyclin G associated kinase, transcript variant 3	2580	-0.625092	A. fumigatus
HAUS4	HAUS augmin like complex subunit 4, transcript variant 3	54930	-0.624861	A. fumigatus
ARNT	aryl hydrocarbon receptor nuclear translocator, transcript variant 4	405	-0.624687	A. fumigatus
DR1	down-regulator of transcription 1	1810	-0.622765	A. fumigatus
FBXO21	F-box protein 21, transcript variant X1	23014	-0.622416	A. fumigatus
FAM53C	family with sequence similarity 53 member C, transcript variant 1	51307	-0.621932	A. fumigatus
ZNF621	zinc finger protein 621, transcript variant X3	285268	-0.620844	A. fumigatus
PHC3	polyhomeotic homolog 3, transcript variant X5	80012	-0.620402	A. fumigatus
RNF11	ring finger protein 11	26994	-0.61667	A. fumigatus
NDRG3	NDRG family member 3, transcript variant 2	57446	-0.616343	A. fumigatus
FOXJ3	forkhead box J3, transcript variant 2	22887	-0.616212	A. fumigatus
SVIL-AS1	SVIL antisense RNA 1, transcript variant 9	102724316	-0.61578	A. fumigatus
ABCD1	ATP binding cassette subfamily D member 1, transcript variant X1	215	-0.613819	A. fumigatus
FEZ2	fasciculation and elongation protein zeta 2, transcript variant X1	9637	-0.613443	A. fumigatus
ABI1	abl interactor 1, transcript variant 12	10006	-0.613397	A. fumigatus
GDAP2	ganglioside induced differentiation associated protein 2, transcript variant X8	54834	-0.612403	A. fumigatus
PPP1R7	protein phosphatase 1 regulatory subunit 7, transcript variant 5	5510	-0.612164	A. fumigatus
TMED4	transmembrane p24 trafficking protein 4, transcript variant 5	222068	-0.611927	A. fumigatus
ITPRIP	inositol 1,4,5-trisphosphate receptor interacting protein, transcript variant 3	85450	-0.611608	A. fumigatus
HK3	hexokinase 3, transcript variant X2	3101	-0.609731	A. fumigatus
POLD2	DNA polymerase delta 2, accessory subunit, transcript variant 2	5425	-0.608311	A. fumigatus
DYNC1LI1	dynein cytoplasmic 1 light intermediate chain 1, transcript variant 2	51143	-0.607262	A. fumigatus
ABI2	abl interactor 2, transcript variant X9	10152	-0.604598	A. fumigatus
ME2	malic enzyme 2, transcript variant X1	4200	-0.604449	A. fumigatus
RAB6A	RAB6A, member RAS oncogene family, transcript variant 4	5870	-0.604414	A. fumigatus
ABCC10	ATP binding cassette subfamily C member 10, transcript variant X4	89845	-0.602767	A. fumigatus
LAMTOR1	late endosomal/lysosomal adaptor, MAPK and MTOR activator 1	55004	-0.60256	A. fumigatus
RP2	RP2, ARL3 GTPase activating protein	6102	-0.599155	A. fumigatus
ITGAL	integrin subunit alpha L, transcript variant 1	3683	-0.599108	A. fumigatus
GPAT4	glycerol-3-phosphate acyltransferase 4	137964	-0.595298	A. fumigatus
PPP1R12B	protein phosphatase 1 regulatory subunit 12B, transcript variant X15	4660	-0.595249	A. fumigatus
EIF3B	eukaryotic translation initiation factor 3 subunit B, transcript variant X1	8662	-0.594225	A. fumigatus
FBXO42	F-box protein 42	54455	-0.593897	A. fumigatus
ZADH2	zinc binding alcohol dehydrogenase domain containing 2, transcript variant 1	284273	-0.593611	A. fumigatus
C2CD3	C2 calcium dependent domain containing 3, transcript variant X4	26005	-0.5933	A. fumigatus
FAM122A	family with sequence similarity 122A	116224	-0.59249	A. fumigatus
EPN1	epsin 1, transcript variant 2	29924	-0.591205	A. fumigatus
RB1CC1	RB1 inducible coiled-coil 1, transcript variant 2	9821	-0.591022	A. fumigatus
BTK	Bruton tyrosine kinase, transcript variant 3	695	-0.590304	A. fumigatus
PDHB	pyruvate dehydrogenase E1 beta subunit, transcript variant 4	5162	-0.589187	A. fumigatus
POLR3H	RNA polymerase III subunit H, transcript variant 5	171568	-0.586952	A. fumigatus
TMEM248	transmembrane protein 248, transcript variant X2	55069	-0.586133	A. fumigatus
STK10	serine/threonine kinase 10	6793	-0.584162	A. fumigatus
AKAP10	A-kinase anchoring protein 10, transcript variant 2	11216	-0.582743	A. fumigatus
NAA60	N(alpha)-acetyltransferase 60, NatF catalytic subunit, transcript variant 1	79903	-0.581896	A. fumigatus
NRROS	negative regulator of reactive oxygen species	375387	-0.580425	A. fumigatus
CNEP1R1	CTD nuclear envelope phosphatase 1 regulatory subunit 1, transcript variant 1	255919	-0.580295	A. fumigatus
HSPA9	heat shock protein family A (Hsp70) member 9	3313	-0.574589	A. fumigatus
MUT	methylmalonyl-CoA mutase	4594	-0.570803	A. fumigatus
ATXN7L3	ataxin 7 like 3, transcript variant X3	56970	-0.568532	A. fumigatus
TIMMDC1	translocase of inner mitochondrial membrane domain containing 1	51300	-0.5684	A. fumigatus
FAM208B	family with sequence similarity 208 member B, transcript variant X17	54906	-0.568041	A. fumigatus
UNC45A	unc-45 myosin chaperone A, transcript variant X3	55898	-0.565068	A. fumigatus
KDM5B	lysine demethylase 5B, transcript variant 3	10765	-0.564023	A. fumigatus
PIK3CD	phosphatidylinositol-4,5-bisphosphate 3-kinase catalytic subunit delta, transcript variant X3	5293	-0.563668	A. fumigatus
C16orf70	chromosome 16 open reading frame 70, transcript variant X4	80262	-0.562361	A. fumigatus
THUMPD1	THUMP domain containing 1, transcript variant X1	55623	-0.560116	A. fumigatus
RELA	RELA proto-oncogene, NF-kB subunit, transcript variant 2	5970	-0.559638	A. fumigatus
FH	fumarate hydratase	2271	-0.556975	A. fumigatus
RANBP9	RAN binding protein 9, transcript variant X1	10048	-0.55627	A. fumigatus
PDCD10	programmed cell death 10, transcript variant X9	11235	-0.552648	A. fumigatus
PHF8	PHD finger protein 8, transcript variant X2	23133	-0.551169	A. fumigatus
DMAC2	distal membrane arm assembly complex 2, transcript variant X1	55101	-0.547389	A. fumigatus
GOLGA2	golgin A2, transcript variant X2	2801	-0.5466	A. fumigatus
ANPEP	alanyl aminopeptidase, membrane, transcript variant X1	290	-0.545215	A. fumigatus
DGKH	diacylglycerol kinase eta, transcript variant 3	160851	-0.544421	A. fumigatus
AGFG1	ArfGAP with FG repeats 1, transcript variant X4	3267	-0.54413	A. fumigatus
CUL2	cullin 2, transcript variant X3	8453	-0.542445	A. fumigatus
NSD2	nuclear receptor binding SET domain protein 2, transcript variant 10	7468	-0.540445	A. fumigatus
THRAP3	thyroid hormone receptor associated protein 3, transcript variant 2	9967	-0.539601	A. fumigatus
TROVE2	TROVE domain family member 2, transcript variant 5	6738	-0.539424	A. fumigatus
GRK6	G protein-coupled receptor kinase 6, transcript variant X2	2870	-0.539112	A. fumigatus
CCAR1	cell division cycle and apoptosis regulator 1, transcript variant 4	55749	-0.534816	A. fumigatus
RASSF3	Ras association domain family member 3, transcript variant 1	283349	-0.534446	A. fumigatus
BAP1	BRCA1 associated protein 1	8314	-0.534242	A. fumigatus
P3H1	prolyl 3-hydroxylase 1, transcript variant 1	64175	-0.533605	A. fumigatus
SS18	SS18, nBAF chromatin remodeling complex subunit, transcript variant 3	6760	-0.53316	A. fumigatus
DHX9	DExH-box helicase 9, transcript variant 2	1660	-0.531241	A. fumigatus
PES1	pescadillo ribosomal biogenesis factor 1, transcript variant 2	23481	-0.528478	A. fumigatus
CUL5	cullin 5	8065	-0.525474	A. fumigatus
STAT6	signal transducer and activator of transcription 6, transcript variant 5	6778	-0.52547	A. fumigatus
PIKFYVE	phosphoinositide kinase, FYVE-type zinc finger containing, transcript variant X2	200576	-0.524775	A. fumigatus
AGO4	argonaute 4, RISC catalytic component, transcript variant 2	192670	-0.523957	A. fumigatus
CD151	CD151 molecule (Raph blood group), transcript variant 1	977	-0.523712	A. fumigatus
CLASP1	cytoplasmic linker associated protein 1, transcript variant 3	23332	-0.52266	A. fumigatus
GTDC1	glycosyltransferase like domain containing 1, transcript variant X13	79712	-0.522476	A. fumigatus
THOC2	THO complex 2	57187	-0.520609	A. fumigatus
BCAP31	B cell receptor associated protein 31, transcript variant 4	10134	-0.519438	A. fumigatus
NONO	non-POU domain containing octamer binding, transcript variant 1	4841	-0.518019	A. fumigatus
SNX13	sorting nexin 13, transcript variant 3	23161	-0.509961	A. fumigatus
SP3	Sp3 transcription factor, transcript variant 3	6670	-0.506375	A. fumigatus
NDUFA9	NADH:ubiquinone oxidoreductase subunit A9	4704	-0.503982	A. fumigatus
MLH1	mutL homolog 1, transcript variant 12	4292	-0.497848	A. fumigatus
PPP1R8	protein phosphatase 1 regulatory subunit 8, transcript variant 1	5511	-0.495728	A. fumigatus
WDR41	WD repeat domain 41, transcript variant X1	55255	-0.493943	A. fumigatus
PNMA1	PNMA family member 1	9240	-0.491794	A. fumigatus
FLVCR2	feline leukemia virus subgroup C cellular receptor family member 2, transcript variant 1	55640	-0.491487	A. fumigatus
MAPKAPK2	mitogen-activated protein kinase-activated protein kinase 2, transcript variant X1	9261	-0.489447	A. fumigatus
UBE3A	ubiquitin protein ligase E3A, transcript variant 22	7337	-0.48884	A. fumigatus
TRIM38	tripartite motif containing 38	10475	-0.484471	A. fumigatus
DHDDS	dehydrodolichyl diphosphate synthase subunit, transcript variant 5	79947	-0.480943	A. fumigatus
ATP6V0D1	ATPase H+ transporting V0 subunit d1	9114	-0.48031	A. fumigatus
CEBPG	CCAAT enhancer binding protein gamma, transcript variant 1	1054	-0.477488	A. fumigatus
UBP1	upstream binding protein 1, transcript variant 3	7342	-0.472954	A. fumigatus
TBL1XR1	transducin beta like 1 X-linked receptor 1, transcript variant 1	79718	-0.470484	A. fumigatus
KCNAB2	potassium voltage-gated channel subfamily A regulatory beta subunit 2, transcript variant 4	8514	-0.462583	A. fumigatus
DNAJB14	DnaJ heat shock protein family (Hsp40) member B14, transcript variant 2	79982	-0.457886	A. fumigatus
PSMC2	proteasome 26S subunit, ATPase 2, transcript variant X2	5701	-0.452009	A. fumigatus
CDC42SE1	CDC42 small effector 1, transcript variant 2	56882	-0.401927	A. fumigatus
UBE2D3	ubiquitin conjugating enzyme E2 D3, transcript variant 9	7323	0.438603	A. fumigatus
UBE2I	ubiquitin conjugating enzyme E2 I, transcript variant 3	7329	0.462964	A. fumigatus
DNAJB11	DnaJ heat shock protein family (Hsp40) member B11	51726	0.467008	A. fumigatus
FAU	FAU, ubiquitin like and ribosomal protein S30 fusion	2197	0.469064	A. fumigatus
MRPL47	mitochondrial ribosomal protein L47, transcript variant 2	57129	0.484754	A. fumigatus
DDX19B	DEAD-box helicase 19B, transcript variant 6	11269	0.488266	A. fumigatus
CERS5	ceramide synthase 5, transcript variant 5	91012	0.491888	A. fumigatus
RALGAPA1	Ral GTPase activating protein catalytic alpha subunit 1, transcript variant 2	253959	0.492821	A. fumigatus
PPP4R3A	protein phosphatase 4 regulatory subunit 3A, transcript variant 4	55671	0.496496	A. fumigatus
TPI1	triosephosphate isomerase 1, transcript variant X1	7167	0.506376	A. fumigatus
MANBA	mannosidase beta	4126	0.506613	A. fumigatus
PNPLA8	patatin like phospholipase domain containing 8, transcript variant 6	50640	0.513328	A. fumigatus
ISCU	iron-sulfur cluster assembly enzyme, transcript variant 6	23479	0.517599	A. fumigatus
DNTTIP2	deoxynucleotidyltransferase terminal interacting protein 2	30836	0.520049	A. fumigatus
FAM204A	family with sequence similarity 204 member A, transcript variant X4	63877	0.521948	A. fumigatus
TXNL4A	thioredoxin like 4A, transcript variant 5	10907	0.523315	A. fumigatus
OSTC	oligosaccharyltransferase complex non-catalytic subunit, transcript variant 3	58505	0.530298	A. fumigatus
SMURF2	SMAD specific E3 ubiquitin protein ligase 2, transcript variant X1	64750	0.537899	A. fumigatus
MAX	MYC associated factor X, transcript variant 8	4149	0.539069	A. fumigatus
FNTA	farnesyltransferase, CAAX box, alpha, transcript variant 1	2339	0.540388	A. fumigatus
TTC1	tetratricopeptide repeat domain 1, transcript variant 1	7265	0.546426	A. fumigatus
MRPL51	mitochondrial ribosomal protein L51	51258	0.548334	A. fumigatus
SNU13	small nuclear ribonucleoprotein 13, transcript variant 2	4809	0.54947	A. fumigatus
PSMG1	proteasome assembly chaperone 1, transcript variant 4	8624	0.551856	A. fumigatus
CHIC2	cysteine rich hydrophobic domain 2, transcript variant X1	26511	0.552023	A. fumigatus
MORF4L1	mortality factor 4 like 1, transcript variant 2	10933	0.557403	A. fumigatus
SNRPC	small nuclear ribonucleoprotein polypeptide C, transcript variant 1	6631	0.561763	A. fumigatus
FUNDC2	FUN14 domain containing 2	65991	0.56462	A. fumigatus
CSPP1	centrosome and spindle pole associated protein 1, transcript variant X1	79848	0.567692	A. fumigatus
NDUFAB1	NADH:ubiquinone oxidoreductase subunit AB1, transcript variant X1	4706	0.570872	A. fumigatus
COPS6	COP9 signalosome subunit 6	10980	0.573469	A. fumigatus
ZNF805	zinc finger protein 805, transcript variant 1	390980	0.576731	A. fumigatus
MTFMT	mitochondrial methionyl-tRNA formyltransferase	123263	0.587423	A. fumigatus
SSR4	signal sequence receptor subunit 4, transcript variant 3	6748	0.587875	A. fumigatus
RPL11	ribosomal protein L11, transcript variant 1	6135	0.592044	A. fumigatus
UTP11	UTP11, small subunit processome component	51118	0.592446	A. fumigatus
RPL19	ribosomal protein L19, transcript variant 1	6143	0.5925	A. fumigatus
PSMD4	proteasome 26S subunit, non-ATPase 4, transcript variant 1	5710	0.595319	A. fumigatus
CAMLG	calcium modulating ligand	819	0.597306	A. fumigatus
RPL18	ribosomal protein L18, transcript variant 2	6141	0.598444	A. fumigatus
PTRH2	peptidyl-tRNA hydrolase 2, transcript variant X1	51651	0.60749	A. fumigatus
ARFIP2	ADP ribosylation factor interacting protein 2, transcript variant 4	23647	0.60863	A. fumigatus
PPP2R3C	protein phosphatase 2 regulatory subunit Bgamma, transcript variant 4	55012	0.609259	A. fumigatus
PARL	presenilin associated rhomboid like, transcript variant X4	55486	0.610731	A. fumigatus
LINC01128	long intergenic non-protein coding RNA 1128, transcript variant 1	643837	0.618399	A. fumigatus
FGFR1OP	FGFR1 oncogene partner, transcript variant 1	11116	0.618435	A. fumigatus
NSUN3	NOP2/Sun RNA methyltransferase family member 3	63899	0.620571	A. fumigatus
MRPL58	mitochondrial ribosomal protein L58, transcript variant 1	3396	0.621166	A. fumigatus
RPS6	ribosomal protein S6	6194	0.623433	A. fumigatus
MRGBP	MRG domain binding protein	55257	0.624522	A. fumigatus
TMEM147	transmembrane protein 147, transcript variant 2	10430	0.624703	A. fumigatus
NBDY	negative regulator of P-body association	550643	0.627521	A. fumigatus
FBXO46	F-box protein 46, transcript variant 3	23403	0.632039	A. fumigatus
FAM214A	family with sequence similarity 214 member A, transcript variant X14	56204	0.632641	A. fumigatus
SETDB2	SET domain bifurcated 2, transcript variant 1	83852	0.637216	A. fumigatus
NDUFA5	NADH:ubiquinone oxidoreductase subunit A5, transcript variant 9	4698	0.639947	A. fumigatus
ELP5	elongator acetyltransferase complex subunit 5, transcript variant 4	23587	0.642443	A. fumigatus
KNTC1	kinetochore associated 1, transcript variant X4	9735	0.644167	A. fumigatus
RPS19	ribosomal protein S19, transcript variant 2	6223	0.645589	A. fumigatus
NSMCE4A	NSE4 homolog A, SMC5-SMC6 complex component, transcript variant X1	54780	0.647663	A. fumigatus
RPS14	ribosomal protein S14, transcript variant 3	6208	0.647853	A. fumigatus
ETAA1	ETAA1, ATR kinase activator	54465	0.654459	A. fumigatus
SOD1	superoxide dismutase 1	6647	0.655805	A. fumigatus
HAX1	HCLS1 associated protein X-1, transcript variant 1	10456	0.660084	A. fumigatus
NSA2	NSA2, ribosome biogenesis homolog, transcript variant X2	10412	0.66253	A. fumigatus
NPRL2	NPR2 like, GATOR1 complex subunit, transcript variant X6	10641	0.666099	A. fumigatus
TIMM17B	translocase of inner mitochondrial membrane 17B, transcript variant 2	10245	0.668027	A. fumigatus
RPL28	ribosomal protein L28, transcript variant X1	6158	0.668196	A. fumigatus
OXSM	3-oxoacyl-ACP synthase, mitochondrial, transcript variant X2	54995	0.669446	A. fumigatus
ZNRF2	zinc and ring finger 2	223082	0.671501	A. fumigatus
RHOBTB3	Rho related BTB domain containing 3, transcript variant X3	22836	0.672271	A. fumigatus
MT2A	metallothionein 2A	4502	0.673699	A. fumigatus
POP5	POP5 homolog, ribonuclease P/MRP subunit, transcript variant X1	51367	0.675241	A. fumigatus
ZFAS1	ZNFX1 antisense RNA 1, transcript variant 1	441951	0.679011	A. fumigatus
TRNAU1AP	tRNA selenocysteine 1 associated protein 1, transcript variant 2	54952	0.689087	A. fumigatus
ALG14	ALG14, UDP-N-acetylglucosaminyltransferase subunit, transcript variant X5	199857	0.68934	A. fumigatus
MAGOH	mago homolog, exon junction complex core component	4116	0.690692	A. fumigatus
NDUFB2	NADH:ubiquinone oxidoreductase subunit B2	4708	0.691573	A. fumigatus
COMMD1	copper metabolism domain containing 1, transcript variant 2	150684	0.691946	A. fumigatus
CBLB	Cbl proto-oncogene B, transcript variant X2	868	0.692655	A. fumigatus
LINC00339	long intergenic non-protein coding RNA 339, transcript variant 1	29092	0.702063	A. fumigatus
RRP15	ribosomal RNA processing 15 homolog	51018	0.703315	A. fumigatus
CCDC18	coiled-coil domain containing 18, transcript variant X12	343099	0.703893	A. fumigatus
DHRS7B	dehydrogenase/reductase 7B, transcript variant X3	25979	0.704648	A. fumigatus
DONSON	downstream neighbor of SON	29980	0.708372	A. fumigatus
C12orf29	chromosome 12 open reading frame 29	91298	0.709921	A. fumigatus
TMEM205	transmembrane protein 205, transcript variant X1	374882	0.710013	A. fumigatus
MRPL32	mitochondrial ribosomal protein L32	64983	0.710356	A. fumigatus
MAEA	macrophage erythroblast attacher, transcript variant 1	10296	0.711859	A. fumigatus
RSL24D1	ribosomal L24 domain containing 1	51187	0.712601	A. fumigatus
RPS2	ribosomal protein S2	6187	0.712699	A. fumigatus
ATP5MC1	ATP synthase membrane subunit c locus 1, transcript variant 1	516	0.713016	A. fumigatus
SNRPD2	small nuclear ribonucleoprotein D2 polypeptide, transcript variant 1	6633	0.713162	A. fumigatus
USP21	ubiquitin specific peptidase 21, transcript variant 4	27005	0.715995	A. fumigatus
RBM48	RNA binding motif protein 48, transcript variant X5	84060	0.719643	A. fumigatus
ZNF865	zinc finger protein 865	100507290	0.719835	A. fumigatus
ZBTB48	zinc finger and BTB domain containing 48, transcript variant 1	3104	0.720561	A. fumigatus
RPL36	ribosomal protein L36, transcript variant 1	25873	0.721182	A. fumigatus
CRIPT	CXXC repeat containing interactor of PDZ3 domain	9419	0.721339	A. fumigatus
ARMC5	armadillo repeat containing 5, transcript variant X1	79798	0.723234	A. fumigatus
ULK2	unc-51 like autophagy activating kinase 2, transcript variant X6	9706	0.731217	A. fumigatus
EXOSC8	exosome component 8, transcript variant X2	11340	0.737981	A. fumigatus
UXT	ubiquitously expressed prefoldin like chaperone, transcript variant 2	8409	0.742916	A. fumigatus
PLCD1	phospholipase C delta 1, transcript variant 2	5333	0.743825	A. fumigatus
ZNF133	zinc finger protein 133, transcript variant 17	7692	0.748788	A. fumigatus
CRELD2	cysteine rich with EGF like domains 2, transcript variant 1	79174	0.749255	A. fumigatus
DNAJC15	DnaJ heat shock protein family (Hsp40) member C15	29103	0.751464	A. fumigatus
RPP30	ribonuclease P/MRP subunit p30, transcript variant 1	10556	0.752306	A. fumigatus
ATG10	autophagy related 10, transcript variant X4	83734	0.754456	A. fumigatus
LRRFIP2	LRR binding FLII interacting protein 2, transcript variant 2	9209	0.756535	A. fumigatus
FAM172A	family with sequence similarity 172 member A, transcript variant X14	83989	0.762406	A. fumigatus
PLEKHA3	pleckstrin homology domain containing A3, transcript variant X1	65977	0.762643	A. fumigatus
ZNF419	zinc finger protein 419, transcript variant 9	79744	0.762873	A. fumigatus
UCK1	uridine-cytidine kinase 1, transcript variant 3	83549	0.768265	A. fumigatus
METTL5	methyltransferase like 5, transcript variant 3	29081	0.772408	A. fumigatus
LOC102724297	uncharacterized LOC102724297	102724297	0.772976	A. fumigatus
RPL15	ribosomal protein L15, transcript variant 6	6138	0.775246	A. fumigatus
ERMAP	erythroblast membrane associated protein (Scianna blood group), transcript variant 1	114625	0.776198	A. fumigatus
WDR59	WD repeat domain 59, transcript variant X9	79726	0.778024	A. fumigatus
GLA	galactosidase alpha	2717	0.779223	A. fumigatus
ZC3H6	zinc finger CCCH-type containing 6, transcript variant X1	376940	0.779441	A. fumigatus
DSN1	DSN1 homolog, MIS12 kinetochore complex component, transcript variant 5	79980	0.77956	A. fumigatus
RPF2	ribosome production factor 2 homolog, transcript variant 1	84154	0.781108	A. fumigatus
ISCA1	iron-sulfur cluster assembly 1	81689	0.793296	A. fumigatus
TRA2B	transformer 2 beta homolog, transcript variant 2	6434	0.793687	A. fumigatus
CIR1	corepressor interacting with RBPJ, 1	9541	0.793823	A. fumigatus
UBA52	ubiquitin A-52 residue ribosomal protein fusion product 1, transcript variant X5	7311	0.800217	A. fumigatus
BOLA3	bolA family member 3, transcript variant 2	388962	0.801092	A. fumigatus
COX17	COX17, cytochrome c oxidase copper chaperone	10063	0.801214	A. fumigatus
PIH1D1	PIH1 domain containing 1	55011	0.809603	A. fumigatus
LAGE3	L antigen family member 3	8270	0.814617	A. fumigatus
FRG1CP	FSHD region gene 1 family member C, pseudogene	100289097	0.815835	A. fumigatus
ZNF225	zinc finger protein 225, transcript variant X2	7768	0.816428	A. fumigatus
MALSU1	mitochondrial assembly of ribosomal large subunit 1, transcript variant X1	115416	0.822642	A. fumigatus
LOC101926963	uncharacterized LOC101926963, transcript variant 1	101926963	0.823418	A. fumigatus
PHF19	PHD finger protein 19, transcript variant 3	26147	0.82837	A. fumigatus
EIF4A3	eukaryotic translation initiation factor 4A3	9775	0.830305	A. fumigatus
CCNB1IP1	cyclin B1 interacting protein 1, transcript variant 2	57820	0.834591	A. fumigatus
RIOK1	RIO kinase 1, transcript variant 3	83732	0.835138	A. fumigatus
ZFAND4	zinc finger AN1-type containing 4, transcript variant X5	93550	0.838056	A. fumigatus
NT5C3A	5-nucleotidase, cytosolic IIIA, transcript variant 1	51251	0.838706	A. fumigatus
FBF1	Fas binding factor 1	85302	0.841743	A. fumigatus
RIDA	reactive intermediate imine deaminase A homolog	10247	0.845044	A. fumigatus
ZNF569	zinc finger protein 569, transcript variant 2	148266	0.847777	A. fumigatus
DNAJB6	DnaJ heat shock protein family (Hsp40) member B6, transcript variant X5	10049	0.84805	A. fumigatus
PIBF1	progesterone immunomodulatory binding factor 1, transcript variant 3	10464	0.849966	A. fumigatus
IMMP2L	inner mitochondrial membrane peptidase subunit 2, transcript variant X8	83943	0.852348	A. fumigatus
TNFSF4	TNF superfamily member 4, transcript variant X2	7292	0.853106	A. fumigatus
CDCA4	cell division cycle associated 4, transcript variant 2	55038	0.854599	A. fumigatus
RPS27A	ribosomal protein S27a, transcript variant 2	6233	0.860849	A. fumigatus
NDUFB11	NADH:ubiquinone oxidoreductase subunit B11, transcript variant 2	54539	0.861359	A. fumigatus
RBBP6	RB binding protein 6, ubiquitin ligase, transcript variant 1	5930	0.861606	A. fumigatus
SMIM3	small integral membrane protein 3	85027	0.869792	A. fumigatus
DCAKD	dephospho-CoA kinase domain containing, transcript variant 5	79877	0.870565	A. fumigatus
RPS21	ribosomal protein S21, transcript variant X2	6227	0.872156	A. fumigatus
C10orf88	chromosome 10 open reading frame 88	80007	0.875212	A. fumigatus
UQCRB	ubiquinol-cytochrome c reductase binding protein, transcript variant 1	7381	0.876351	A. fumigatus
PRMT9	protein arginine methyltransferase 9, transcript variant X1	90826	0.878	A. fumigatus
ZBTB8OS	zinc finger and BTB domain containing 8 opposite strand, transcript variant X5	339487	0.879859	A. fumigatus
RPL23A	ribosomal protein L23a	6147	0.882311	A. fumigatus
LRWD1	leucine rich repeats and WD repeat domain containing 1, transcript variant 2	222229	0.883616	A. fumigatus
CISD2	CDGSH iron sulfur domain 2	493856	0.884955	A. fumigatus
CBWD5	COBW domain containing 5, transcript variant X8	220869	0.885001	A. fumigatus
RPS11	ribosomal protein S11	6205	0.886527	A. fumigatus
CCDC77	coiled-coil domain containing 77, transcript variant 3	84318	0.8868	A. fumigatus
ING3	inhibitor of growth family member 3, transcript variant X2	54556	0.887698	A. fumigatus
SERGEF	secretion regulating guanine nucleotide exchange factor, transcript variant 3	26297	0.889127	A. fumigatus
NBPF14	NBPF member 14	25832	0.889971	A. fumigatus
MAGOHB	mago homolog B, exon junction complex core component, transcript variant 3	55110	0.890447	A. fumigatus
NUSAP1	nucleolar and spindle associated protein 1, transcript variant 1	51203	0.891223	A. fumigatus
BANP	BTG3 associated nuclear protein, transcript variant X5	54971	0.891344	A. fumigatus
RAD52	RAD52 homolog, DNA repair protein, transcript variant X10	5893	0.893065	A. fumigatus
RBMX2	RNA binding motif protein, X-linked 2	51634	0.894212	A. fumigatus
C2orf68	chromosome 2 open reading frame 68	388969	0.894963	A. fumigatus
FUZ	fuzzy planar cell polarity protein, transcript variant X16	80199	0.896173	A. fumigatus
C8orf59	chromosome 8 open reading frame 59, transcript variant 5	401466	0.896512	A. fumigatus
C14orf93	chromosome 14 open reading frame 93, transcript variant 4	60686	0.896589	A. fumigatus
SLC25A18	solute carrier family 25 member 18, transcript variant X14	83733	0.897886	A. fumigatus
SMIM19	small integral membrane protein 19, transcript variant 4	114926	0.89848	A. fumigatus
LOC93622	Morf4 family associated protein 1 like 1 pseudogene	93622	0.900476	A. fumigatus
ACADVL	acyl-CoA dehydrogenase very long chain, transcript variant 3	37	0.90059	A. fumigatus
DGKE	diacylglycerol kinase epsilon	8526	0.900928	A. fumigatus
NOSIP	nitric oxide synthase interacting protein, transcript variant 2	51070	0.901474	A. fumigatus
RPL35A	ribosomal protein L35a, transcript variant 2	6165	0.904042	A. fumigatus
DAGLB	diacylglycerol lipase beta, transcript variant 2	221955	0.905661	A. fumigatus
RTN4IP1	reticulon 4 interacting protein 1, transcript variant X2	84816	0.90986	A. fumigatus
SNX16	sorting nexin 16, transcript variant X1	64089	0.91262	A. fumigatus
HSPB11	heat shock protein family B (small) member 11, transcript variant 2	51668	0.913646	A. fumigatus
WRB	tryptophan rich basic protein, transcript variant 3	7485	0.917571	A. fumigatus
RPL23AP7	ribosomal protein L23a pseudogene 7, transcript variant 3	118433	0.917827	A. fumigatus
SLIRP	SRA stem-loop interacting RNA binding protein, transcript variant 4	81892	0.917994	A. fumigatus
ZNF169	zinc finger protein 169, transcript variant 3	169841	0.918595	A. fumigatus
ZC3HC1	zinc finger C3HC-type containing 1, transcript variant 3	51530	0.919109	A. fumigatus
CTC-338M12.4	uncharacterized LOC101928649	101928649	0.922255	A. fumigatus
PFDN4	prefoldin subunit 4	5203	0.923171	A. fumigatus
PPWD1	peptidylprolyl isomerase domain and WD repeat containing 1, transcript variant 1	23398	0.923318	A. fumigatus
CASP1	caspase 1, transcript variant X3	834	0.923912	A. fumigatus
XPA	XPA, DNA damage recognition and repair factor, transcript variant X1	7507	0.927069	A. fumigatus
TPRKB	TP53RK binding protein, transcript variant 7	51002	0.928497	A. fumigatus
ZSCAN5A	zinc finger and SCAN domain containing 5A, transcript variant 11	79149	0.929248	A. fumigatus
MAPKAPK5-AS1	MAPKAPK5 antisense RNA 1, transcript variant 1	51275	0.929288	A. fumigatus
RPL26	ribosomal protein L26, transcript variant 2	6154	0.931515	A. fumigatus
PSMG4	proteasome assembly chaperone 4, transcript variant X4	389362	0.932817	A. fumigatus
APOPT1	apoptogenic 1, mitochondrial, transcript variant 1	84334	0.933909	A. fumigatus
STON2	stonin 2, transcript variant 2	85439	0.93599	A. fumigatus
LOC101928020	uncharacterized LOC101928020	101928020	0.937769	A. fumigatus
NFU1	NFU1 iron-sulfur cluster scaffold, transcript variant 5	27247	0.93836	A. fumigatus
ZNF684	zinc finger protein 684, transcript variant X1	127396	0.952293	A. fumigatus
MAFB	MAF bZIP transcription factor B	9935	0.954986	A. fumigatus
SEC61G	Sec61 translocon gamma subunit, transcript variant 2	23480	0.956767	A. fumigatus
ZNF444	zinc finger protein 444, transcript variant X7	55311	0.958512	A. fumigatus
C1orf74	chromosome 1 open reading frame 74	148304	0.960766	A. fumigatus
ZCWPW1	zinc finger CW-type and PWWP domain containing 1, transcript variant X4	55063	0.96117	A. fumigatus
VPS28	VPS28, ESCRT-I subunit, transcript variant 1	51160	0.966253	A. fumigatus
CNTD1	cyclin N-terminal domain containing 1, transcript variant X6	124817	0.966573	A. fumigatus
LOC105369968	uncharacterized LOC105369968, transcript variant X3	105369968	0.971158	A. fumigatus
TBX19	T-box 19	9095	0.974093	A. fumigatus
BPHL	biphenyl hydrolase like, transcript variant 3	670	0.975756	A. fumigatus
DNAJC3-AS1	DNAJC3 antisense RNA 1 (head to head)	100289274	0.984515	A. fumigatus
ZNF34	zinc finger protein 34, transcript variant 3	80778	0.984535	A. fumigatus
ZNF563	zinc finger protein 563	147837	0.989852	A. fumigatus
ATP6AP1L	ATPase H+ transporting accessory protein 1 like, transcript variant X3	92270	0.993134	A. fumigatus
POLI	DNA polymerase iota, transcript variant 14	11201	0.994788	A. fumigatus
SNHG11	small nucleolar RNA host gene 11	128439	0.995868	A. fumigatus
ZCCHC7	zinc finger CCHC-type containing 7, transcript variant X1	84186	0.996206	A. fumigatus
PMS2P3	PMS1 homolog 2, mismatch repair system component pseudogene 3	5387	0.997044	A. fumigatus
SUPV3L1	Suv3 like RNA helicase, transcript variant 4	6832	0.997526	A. fumigatus
AP4B1	adaptor related protein complex 4 beta 1 subunit, transcript variant 3	10717	0.998657	A. fumigatus
TBC1D32	TBC1 domain family member 32, transcript variant X3	221322	1.00228	A. fumigatus
CCDC191	coiled-coil domain containing 191, transcript variant 4	57577	1.00234	A. fumigatus
LINC02561	long intergenic non-protein coding RNA 2561	110806285	1.00298	A. fumigatus
TRAM2-AS1	TRAM2 antisense RNA 1 (head to head), transcript variant 1	401264	1.00775	A. fumigatus
IL2RG	interleukin 2 receptor subunit gamma	3561	1.00778	A. fumigatus
LCP2	lymphocyte cytosolic protein 2	3937	1.00885	A. fumigatus
ETFRF1	electron transfer flavoprotein regulatory factor 1	144363	1.00975	A. fumigatus
STK36	serine/threonine kinase 36, transcript variant 1	27148	1.00996	A. fumigatus
RPS12	ribosomal protein S12	6206	1.01014	A. fumigatus
CIDECP	cell death-inducing DFFA-like effector c pseudogene	152302	1.01287	A. fumigatus
NOL9	nucleolar protein 9	79707	1.01292	A. fumigatus
HIKESHI	Hikeshi, heat shock protein nuclear import factor, transcript variant 1	51501	1.01451	A. fumigatus
BIN2	bridging integrator 2, transcript variant 2	51411	1.01573	A. fumigatus
UNKL	unkempt family like zinc finger, transcript variant X3	64718	1.02019	A. fumigatus
CCDC167	coiled-coil domain containing 167	154467	1.02302	A. fumigatus
MIS18A	MIS18 kinetochore protein A, transcript variant X3	54069	1.027	A. fumigatus
RPL37A	ribosomal protein L37a	6168	1.0314	A. fumigatus
ZNF22	zinc finger protein 22	7570	1.03192	A. fumigatus
CHEK1	checkpoint kinase 1, transcript variant X1	1111	1.03293	A. fumigatus
LHPP	phospholysine phosphohistidine inorganic pyrophosphate phosphatase, transcript variant 1	64077	1.03497	A. fumigatus
POLB	DNA polymerase beta, transcript variant X11	5423	1.04135	A. fumigatus
GSAP	gamma-secretase activating protein, transcript variant X8	54103	1.04811	A. fumigatus
ZNF23	zinc finger protein 23, transcript variant 4	7571	1.05114	A. fumigatus
ZNF829	zinc finger protein 829, transcript variant X2	374899	1.05329	A. fumigatus
PLCD3	phospholipase C delta 3	113026	1.05733	A. fumigatus
RPL13	ribosomal protein L13, transcript variant 1	6137	1.05938	A. fumigatus
CCDC134	coiled-coil domain containing 134, transcript variant X1	79879	1.06274	A. fumigatus
BCAS2	BCAS2, pre-mRNA processing factor	10286	1.06539	A. fumigatus
TIPIN	TIMELESS interacting protein, transcript variant X9	54962	1.07122	A. fumigatus
NSUN5	NOP2/Sun RNA methyltransferase family member 5, transcript variant 4	55695	1.07459	A. fumigatus
LIN9	lin-9 DREAM MuvB core complex component, transcript variant 3	286826	1.07491	A. fumigatus
HEXIM1	hexamethylene bisacetamide inducible 1	10614	1.07697	A. fumigatus
LIME1	Lck interacting transmembrane adaptor 1, transcript variant 2	54923	1.07851	A. fumigatus
ZNF480	zinc finger protein 480, transcript variant 1	147657	1.08234	A. fumigatus
TMEM44-AS1	TMEM44 antisense RNA 1, transcript variant 1	100507297	1.08605	A. fumigatus
TTLL1	tubulin tyrosine ligase like 1, transcript variant 1	25809	1.08697	A. fumigatus
RPS20	ribosomal protein S20, transcript variant 1	6224	1.088	A. fumigatus
ZNF140	zinc finger protein 140, transcript variant X11	7699	1.08837	A. fumigatus
WDR19	WD repeat domain 19, transcript variant 1	57728	1.08967	A. fumigatus
FBXW9	F-box and WD repeat domain containing 9, transcript variant X1	84261	1.09538	A. fumigatus
BTN2A3P	butyrophilin subfamily 2 member A3, pseudogene	54718	1.09545	A. fumigatus
TARSL2	threonyl-tRNA synthetase like 2	123283	1.09701	A. fumigatus
LOC102723663	uncharacterized LOC102723663, transcript variant X2	102723663	1.09947	A. fumigatus
HLA-DRA	major histocompatibility complex, class II, DR alpha	3122	1.0995	A. fumigatus
SNHG8	small nucleolar RNA host gene 8, transcript variant 1	100093630	1.10017	A. fumigatus
LOC389641	uncharacterized LOC389641	389641	1.10066	A. fumigatus
SPATA33	spermatogenesis associated 33, transcript variant 2	124045	1.10115	A. fumigatus
COMMD6	COMM domain containing 6, transcript variant 1	170622	1.10171	A. fumigatus
LOC100505549	uncharacterized LOC100505549	100505549	1.10329	A. fumigatus
NRSN2-AS1	NRSN2 antisense RNA 1	100507459	1.10619	A. fumigatus
HMOX1	heme oxygenase 1	3162	1.10716	A. fumigatus
ARHGEF19	Rho guanine nucleotide exchange factor 19	128272	1.10722	A. fumigatus
AGAP5	ArfGAP with GTPase domain, ankyrin repeat and PH domain 5	729092	1.11111	A. fumigatus
PRKD2	protein kinase D2, transcript variant 3	25865	1.11287	A. fumigatus
SGF29	SAGA complex associated factor 29, transcript variant X2	112869	1.11449	A. fumigatus
KMO	kynurenine 3-monooxygenase, transcript variant X2	8564	1.11753	A. fumigatus
SNHG5	small nucleolar RNA host gene 5	387066	1.11889	A. fumigatus
ANKRD26	ankyrin repeat domain 26, transcript variant X2	22852	1.12444	A. fumigatus
ZNF383	zinc finger protein 383, transcript variant X5	163087	1.12456	A. fumigatus
BTN3A1	butyrophilin subfamily 3 member A1, transcript variant 4	11119	1.12474	A. fumigatus
NINJ1	ninjurin 1	4814	1.12565	A. fumigatus
LOC374443	C-type lectin domain family 2 member D pseudogene, transcript variant 8	374443	1.13074	A. fumigatus
SERPINH1	serpin family H member 1, transcript variant 1	871	1.13276	A. fumigatus
ATP8B3	ATPase phospholipid transporting 8B3, transcript variant X6	148229	1.13295	A. fumigatus
TMEM116	transmembrane protein 116, transcript variant X6	89894	1.13429	A. fumigatus
PDCD4-AS1	PDCD4 antisense RNA 1	282997	1.13562	A. fumigatus
APOO	apolipoprotein O, transcript variant 2	79135	1.13598	A. fumigatus
LOC105371240	uncharacterized LOC105371240	105371240	1.13651	A. fumigatus
RNASEH1-AS1	RNASEH1 antisense RNA 1, transcript variant 2	100506054	1.13933	A. fumigatus
EPB41L4A	erythrocyte membrane protein band 4.1 like 4A, transcript variant X1	64097	1.14261	A. fumigatus
TMEM216	transmembrane protein 216, transcript variant X1	51259	1.14555	A. fumigatus
CCDC39	coiled-coil domain containing 39	339829	1.14603	A. fumigatus
RP9P	RP9 pseudogene	441212	1.14677	A. fumigatus
BLM	Bloom syndrome RecQ like helicase, transcript variant 2	641	1.14697	A. fumigatus
FOXP1	forkhead box P1, transcript variant 4	27086	1.14888	A. fumigatus
C15orf48	chromosome 15 open reading frame 48, transcript variant 2	84419	1.14941	A. fumigatus
ZSCAN16	zinc finger and SCAN domain containing 16, transcript variant X1	80345	1.15008	A. fumigatus
SYP	synaptophysin	6855	1.15107	A. fumigatus
LOC100233156	tektin 4 pseudogene, transcript variant 1	100233156	1.1523	A. fumigatus
BNIP3	BCL2 interacting protein 3	664	1.15283	A. fumigatus
ZNF222	zinc finger protein 222, transcript variant X3	7673	1.15534	A. fumigatus
RELB	RELB proto-oncogene, NF-kB subunit	5971	1.16078	A. fumigatus
DZANK1	double zinc ribbon and ankyrin repeat domains 1, transcript variant 3	55184	1.16204	A. fumigatus
MAML1	mastermind like transcriptional coactivator 1	9794	1.16498	A. fumigatus
SNX10	sorting nexin 10, transcript variant 1	29887	1.16543	A. fumigatus
PLAG1	PLAG1 zinc finger, transcript variant 3	5324	1.16599	A. fumigatus
BEAN1-AS1	BEAN1 antisense RNA 1	101927726	1.16697	A. fumigatus
KIF24	kinesin family member 24, transcript variant X2	347240	1.16702	A. fumigatus
LYRM4	LYR motif containing 4, transcript variant X1	57128	1.16905	A. fumigatus
ATP8B1	ATPase phospholipid transporting 8B1, transcript variant X2	5205	1.17088	A. fumigatus
FKBP7	FK506 binding protein 7, transcript variant X1	51661	1.17524	A. fumigatus
ANKAR	ankyrin and armadillo repeat containing, transcript variant X4	150709	1.17642	A. fumigatus
NMT2	N-myristoyltransferase 2, transcript variant X1	9397	1.17746	A. fumigatus
MED26	mediator complex subunit 26	9441	1.17758	A. fumigatus
ZBTB2	zinc finger and BTB domain containing 2, transcript variant X3	57621	1.17866	A. fumigatus
ZSWIM7	zinc finger SWIM-type containing 7, transcript variant 2	125150	1.17958	A. fumigatus
LINC01569	long intergenic non-protein coding RNA 1569	100507501	1.17996	A. fumigatus
DISP1	dispatched RND transporter family member 1, transcript variant X4	84976	1.18001	A. fumigatus
ZC3H12B	zinc finger CCCH-type containing 12B, transcript variant X7	340554	1.18015	A. fumigatus
WRAP53	WD repeat containing antisense to TP53, transcript variant 2	55135	1.18308	A. fumigatus
CHCHD6	coiled-coil-helix-coiled-coil-helix domain containing 6, transcript variant 2	84303	1.18863	A. fumigatus
SRL	sarcalumenin, transcript variant X1	6345	1.18966	A. fumigatus
PIN4	peptidylprolyl cis/trans isomerase, NIMA-interacting 4, transcript variant 2	5303	1.19284	A. fumigatus
DNAJC19	DnaJ heat shock protein family (Hsp40) member C19, transcript variant 8	131118	1.19515	A. fumigatus
ZNRF1	zinc and ring finger 1	84937	1.19632	A. fumigatus
DLGAP1-AS1	DLGAP1 antisense RNA 1	649446	1.19711	A. fumigatus
WNT2B	Wnt family member 2B, transcript variant WNT-2B1	7482	1.19752	A. fumigatus
CRYBB2P1	crystallin beta B2 pseudogene 1, transcript variant 1	1416	1.20021	A. fumigatus
ZNF284	zinc finger protein 284, transcript variant X1	342909	1.20089	A. fumigatus
ZFHX2	zinc finger homeobox 2	85446	1.20228	A. fumigatus
L3MBTL4	L3MBTL4, histone methyl-lysine binding protein, transcript variant X14	91133	1.20407	A. fumigatus
MYPOP	Myb related transcription factor, partner of profilin, transcript variant X2	339344	1.20422	A. fumigatus
RPL27A	ribosomal protein L27a	6157	1.20629	A. fumigatus
IFT43	intraflagellar transport 43, transcript variant 5	112752	1.20802	A. fumigatus
LRGUK	leucine rich repeats and guanylate kinase domain containing, transcript variant X6	136332	1.21137	A. fumigatus
ZNF850	zinc finger protein 850, transcript variant 2	342892	1.2119	A. fumigatus
LIN7B	lin-7 homolog B, crumbs cell polarity complex component, transcript variant X3	64130	1.21414	A. fumigatus
ZNF529-AS1	ZNF529 antisense RNA 1, transcript variant 2	101927599	1.21507	A. fumigatus
EFHC2	EF-hand domain containing 2, transcript variant X2	80258	1.21648	A. fumigatus
H2AFX	H2A histone family member X	3014	1.21846	A. fumigatus
CFAP298	cilia and flagella associated protein 298, transcript variant 1	56683	1.21865	A. fumigatus
MIR570HG	MIR570 host gene	440993	1.21997	A. fumigatus
LINC01089	long intergenic non-protein coding RNA 1089, transcript variant 4	338799	1.22075	A. fumigatus
LOC105747689	uncharacterized LOC105747689	105747689	1.22263	A. fumigatus
C11orf71	chromosome 11 open reading frame 71, transcript variant 2	54494	1.22436	A. fumigatus
ZNF43	zinc finger protein 43, transcript variant 6	7594	1.22735	A. fumigatus
BCDIN3D	BCDIN3 domain containing RNA methyltransferase	144233	1.22756	A. fumigatus
FRS3	fibroblast growth factor receptor substrate 3	10817	1.22882	A. fumigatus
LOC100129534	small nuclear ribonucleoprotein polypeptide N pseudogene	100129534	1.22952	A. fumigatus
RNFT1-DT	RNFT1 divergent transcript, transcript variant 1	101927755	1.2318	A. fumigatus
KIAA1211L	KIAA1211 like	343990	1.23721	A. fumigatus
PRKAR2A-AS1	PRKAR2A antisense RNA 1, transcript variant 1	100506637	1.24005	A. fumigatus
LOC101927837	uncharacterized LOC101927837, transcript variant X1	101927837	1.24568	A. fumigatus
PPP3CB-AS1	PPP3CB antisense RNA 1 (head to head), transcript variant 1	101929145	1.24665	A. fumigatus
ADGRD1	adhesion G protein-coupled receptor D1, transcript variant 2	283383	1.24802	A. fumigatus
GRAP	GRB2 related adaptor protein, transcript variant 2	10750	1.24843	A. fumigatus
LOC100505555	uncharacterized LOC100505555	100505555	1.25016	A. fumigatus
GNRH1	gonadotropin releasing hormone 1, transcript variant 2	2796	1.25136	A. fumigatus
NMB	neuromedin B, transcript variant 2	4828	1.25327	A. fumigatus
EP400P1	EP400 pseudogene 1	347918	1.25887	A. fumigatus
TRAPPC2	trafficking protein particle complex 2, transcript variant 2	6399	1.25901	A. fumigatus
PAX8	paired box 8, transcript variant PAX8E	7849	1.26091	A. fumigatus
LIN37	lin-37 DREAM MuvB core complex component	55957	1.26124	A. fumigatus
ZNF497	zinc finger protein 497, transcript variant 2	162968	1.26523	A. fumigatus
RANBP17	RAN binding protein 17	64901	1.26678	A. fumigatus
LOC107986649	uncharacterized LOC107986649, transcript variant X2	107986649	1.26816	A. fumigatus
METTL18	methyltransferase like 18, transcript variant X1	92342	1.26988	A. fumigatus
CDKN2D	cyclin dependent kinase inhibitor 2D, transcript variant 2	1032	1.27091	A. fumigatus
ST3GAL3	ST3 beta-galactoside alpha-2,3-sialyltransferase 3, transcript variant X6	6487	1.27107	A. fumigatus
CNPY4	canopy FGF signaling regulator 4	245812	1.27189	A. fumigatus
TTC26	tetratricopeptide repeat domain 26, transcript variant 6	79989	1.27303	A. fumigatus
KRBOX4	KRAB box domain containing 4, transcript variant 3	55634	1.2732	A. fumigatus
NR1D1	nuclear receptor subfamily 1 group D member 1	9572	1.27361	A. fumigatus
EPHB2	EPH receptor B2, transcript variant X2	2048	1.27433	A. fumigatus
GPR82	G protein-coupled receptor 82	27197	1.27616	A. fumigatus
MITD1	microtubule interacting and trafficking domain containing 1, transcript variant X3	129531	1.2843	A. fumigatus
HSCB	HscB mitochondrial iron-sulfur cluster cochaperone, transcript variant X2	150274	1.28494	A. fumigatus
LOC101927243	uncharacterized LOC101927243	101927243	1.29037	A. fumigatus
LINC01372	long intergenic non-protein coding RNA 1372	101929736	1.29672	A. fumigatus
SNHG1	small nucleolar RNA host gene 1, transcript variant 5	23642	1.29896	A. fumigatus
KITLG	KIT ligand, transcript variant a	4254	1.30217	A. fumigatus
LOC105377576	uncharacterized LOC105377576, transcript variant X2	105377576	1.30444	A. fumigatus
ZNF565	zinc finger protein 565	147929	1.30523	A. fumigatus
PMS2P1	PMS1 homolog 2, mismatch repair system component pseudogene 1	5379	1.30659	A. fumigatus
MTHFD2L	methylenetetrahydrofolate dehydrogenase (NADP+ dependent) 2 like, transcript variant 3	441024	1.30867	A. fumigatus
WASH3P	WAS protein family homolog 3 pseudogene	374666	1.30878	A. fumigatus
PDCL3P4	phosducin-like 3 pseudogene 4	285359	1.31009	A. fumigatus
PIR	pirin, transcript variant 2	8544	1.31068	A. fumigatus
FUT8	fucosyltransferase 8, transcript variant 1	2530	1.31182	A. fumigatus
LOC107987141	uncharacterized LOC107987141	107987141	1.31205	A. fumigatus
C3orf20	chromosome 3 open reading frame 20, transcript variant X3	84077	1.31799	A. fumigatus
SLC51A	solute carrier family 51 alpha subunit	200931	1.32027	A. fumigatus
NDUFAF2	NADH:ubiquinone oxidoreductase complex assembly factor 2	91942	1.32247	A. fumigatus
GRTP1	growth hormone regulated TBC protein 1, transcript variant X2	79774	1.32589	A. fumigatus
PSRC1	proline and serine rich coiled-coil 1, transcript variant 10	84722	1.32646	A. fumigatus
NIFK-AS1	NIFK antisense RNA 1, transcript variant 3	254128	1.32985	A. fumigatus
TMSB4X	thymosin beta 4, X-linked	7114	1.33027	A. fumigatus
TBC1D19	TBC1 domain family member 19, transcript variant 1	55296	1.33081	A. fumigatus
RGS5	regulator of G protein signaling 5, transcript variant 3	8490	1.33239	A. fumigatus
VAMP1	vesicle associated membrane protein 1, transcript variant 5	6843	1.33367	A. fumigatus
PLSCR1	phospholipid scramblase 1, transcript variant X7	5359	1.34418	A. fumigatus
TIMM8A	translocase of inner mitochondrial membrane 8A, transcript variant 1	1678	1.34538	A. fumigatus
RPL14	ribosomal protein L14, transcript variant 2	9045	1.34669	A. fumigatus
LOC728743	zinc finger protein pseudogene	728743	1.34726	A. fumigatus
RCBTB2	RCC1 and BTB domain containing protein 2, transcript variant 10	1102	1.34975	A. fumigatus
SPATA7	spermatogenesis associated 7, transcript variant X13	55812	1.35109	A. fumigatus
BMPR1A	bone morphogenetic protein receptor type 1A, transcript variant X2	657	1.35117	A. fumigatus
CYB5R2	cytochrome b5 reductase 2, transcript variant 1	51700	1.35255	A. fumigatus
CDADC1	cytidine and dCMP deaminase domain containing 1, transcript variant X3	81602	1.35772	A. fumigatus
SFR1	SWI5 dependent homologous recombination repair protein 1, transcript variant 2	119392	1.36796	A. fumigatus
CMSS1	cms1 ribosomal small subunit homolog (yeast), transcript variant 1	84319	1.36976	A. fumigatus
BOLA1	bolA family member 1, transcript variant 2	51027	1.37208	A. fumigatus
LOC105374952	uncharacterized LOC105374952, transcript variant 1	105374952	1.37253	A. fumigatus
S100A13	S100 calcium binding protein A13, transcript variant 1	6284	1.37405	A. fumigatus
NR3C2	nuclear receptor subfamily 3 group C member 2, transcript variant 3	4306	1.37416	A. fumigatus
ACBD4	acyl-CoA binding domain containing 4, transcript variant X5	79777	1.37425	A. fumigatus
MORN2	MORN repeat containing 2	729967	1.37917	A. fumigatus
MAPK11	mitogen-activated protein kinase 11, transcript variant 2	5600	1.38145	A. fumigatus
NID2	nidogen 2	22795	1.38237	A. fumigatus
ZNF519	zinc finger protein 519, transcript variant X3	162655	1.38277	A. fumigatus
NKD1	naked cuticle homolog 1	85407	1.3841	A. fumigatus
ZFYVE9	zinc finger FYVE-type containing 9, transcript variant X2	9372	1.3846	A. fumigatus
FAM122C	family with sequence similarity 122C, transcript variant 3	159091	1.38539	A. fumigatus
LOC107984749	uncharacterized LOC107984749, transcript variant X3	107984749	1.38621	A. fumigatus
LOC112268420	uncharacterized LOC112268420	112268420	1.38629	A. fumigatus
C9orf84	chromosome 9 open reading frame 84, transcript variant X5	158401	1.38707	A. fumigatus
TCEA2	transcription elongation factor A2, transcript variant X3	6919	1.38726	A. fumigatus
ZNF137P	zinc finger protein 137, pseudogene	7696	1.38755	A. fumigatus
LOC102724517	uncharacterized LOC102724517	102724517	1.3896	A. fumigatus
SNHG21	small nucleolar RNA host gene 21, transcript variant 1	100505616	1.39761	A. fumigatus
ZNF688	zinc finger protein 688, transcript variant X1	146542	1.39794	A. fumigatus
FLJ44635	TPT1-like protein	392490	1.39873	A. fumigatus
CYP2U1	cytochrome P450 family 2 subfamily U member 1, transcript variant X1	113612	1.40382	A. fumigatus
LINC01521	long intergenic non-protein coding RNA 1521	54944	1.41163	A. fumigatus
IFT88	intraflagellar transport 88, transcript variant X14	8100	1.4161	A. fumigatus
BAHCC1	BAH domain and coiled-coil containing 1, transcript variant X1	57597	1.41896	A. fumigatus
ADCY10P1	adenylate cyclase 10, soluble pseudogene 1	221442	1.41995	A. fumigatus
PLPPR2	phospholipid phosphatase related 2, transcript variant 1	64748	1.4223	A. fumigatus
PNRC1	proline rich nuclear receptor coactivator 1	10957	1.4241	A. fumigatus
IFITM2	interferon induced transmembrane protein 2	10581	1.42451	A. fumigatus
PMM1	phosphomannomutase 1	5372	1.4268	A. fumigatus
ENTPD3-AS1	ENTPD3 antisense RNA 1	285266	1.42928	A. fumigatus
CCT6B	chaperonin containing TCP1 subunit 6B, transcript variant 3	10693	1.43239	A. fumigatus
AAMDC	adipogenesis associated Mth938 domain containing, transcript variant 2	28971	1.43505	A. fumigatus
SNHG3	small nucleolar RNA host gene 3, transcript variant 1	8420	1.4358	A. fumigatus
RCAN1	regulator of calcineurin 1, transcript variant 1	1827	1.43695	A. fumigatus
TRAPPC2B	trafficking protein particle complex 2B	10597	1.43819	A. fumigatus
FOPNL	FGFR1OP N-terminal like, transcript variant 9	123811	1.43959	A. fumigatus
REXO5	RNA exonuclease 5, transcript variant X2	81691	1.44549	A. fumigatus
ID2-AS1	ID2 antisense RNA 1 (head to head), transcript variant 2	100506299	1.44845	A. fumigatus
ENKD1	enkurin domain containing 1, transcript variant X1	84080	1.44875	A. fumigatus
SEPT7-AS1	SEPT7 antisense RNA 1 (head to head), transcript variant 2	101928545	1.44914	A. fumigatus
ACYP1	acylphosphatase 1, transcript variant 5	97	1.45169	A. fumigatus
WDR76	WD repeat domain 76, transcript variant 1	79968	1.45334	A. fumigatus
ZSWIM4	zinc finger SWIM-type containing 4, transcript variant X7	65249	1.454	A. fumigatus
PSMC3IP	PSMC3 interacting protein, transcript variant 7	29893	1.45491	A. fumigatus
TFAP2E	transcription factor AP-2 epsilon, transcript variant X1	339488	1.4562	A. fumigatus
DNAJB4	DnaJ heat shock protein family (Hsp40) member B4, transcript variant 3	11080	1.457	A. fumigatus
ASF1B	anti-silencing function 1B histone chaperone	55723	1.45972	A. fumigatus
TFR2	transferrin receptor 2, transcript variant X1	7036	1.46002	A. fumigatus
ZNF763	zinc finger protein 763	284390	1.46388	A. fumigatus
YPEL1	yippee like 1, transcript variant 1	29799	1.46418	A. fumigatus
LOC100130476	uncharacterized LOC100130476	100130476	1.46577	A. fumigatus
NME9	NME/NM23 family member 9, transcript variant 2	347736	1.46945	A. fumigatus
NEDD4	neural precursor cell expressed, developmentally down-regulated 4, E3 ubiquitin protein ligase, transcript variant 1	4734	1.47069	A. fumigatus
PMS2P4	PMS1 homolog 2, mismatch repair system component pseudogene 4, transcript variant 3	5382	1.47321	A. fumigatus
ZNRF3	zinc and ring finger 3, transcript variant X2	84133	1.47379	A. fumigatus
LINC01481	long intergenic non-protein coding RNA 1481, transcript variant 2	101928062	1.47483	A. fumigatus
SLC13A4	solute carrier family 13 member 4, transcript variant 2	26266	1.47705	A. fumigatus
LOXL2	lysyl oxidase like 2	4017	1.47759	A. fumigatus
PSMD6-AS2	PSMD6 antisense RNA 2	100507062	1.47773	A. fumigatus
ARRDC5	arrestin domain containing 5, transcript variant X5	645432	1.47949	A. fumigatus
MYL6B	myosin light chain 6B, transcript variant 1	140465	1.47955	A. fumigatus
LOC101929767	uncharacterized LOC101929767	101929767	1.47983	A. fumigatus
SPDYE3	speedy/RINGO cell cycle regulator family member E3, transcript variant X1	441272	1.48048	A. fumigatus
IL15	interleukin 15, transcript variant 1	3600	1.4821	A. fumigatus
RPGRIP1	RPGR interacting protein 1	57096	1.48342	A. fumigatus
MALINC1	mitosis associated long intergenic non-coding RNA 1, transcript variant 3	100505636	1.4868	A. fumigatus
ZNF568	zinc finger protein 568, transcript variant 5	374900	1.48701	A. fumigatus
ZNF595	zinc finger protein 595, transcript variant X1	152687	1.48738	A. fumigatus
C11orf74	chromosome 11 open reading frame 74, transcript variant X1	119710	1.49589	A. fumigatus
NME8	NME/NM23 family member 8	51314	1.49792	A. fumigatus
RAB11B-AS1	RAB11B antisense RNA 1	100507567	1.4986	A. fumigatus
USPL1	ubiquitin specific peptidase like 1, transcript variant 2	10208	1.50244	A. fumigatus
ZNF730	zinc finger protein 730, transcript variant X5	100129543	1.50306	A. fumigatus
PLD6	phospholipase D family member 6, transcript variant X1	201164	1.50363	A. fumigatus
SNAPC1	small nuclear RNA activating complex polypeptide 1	6617	1.50471	A. fumigatus
FHIT	fragile histidine triad, transcript variant 7	2272	1.51209	A. fumigatus
PPP1R26-AS1	PPP1R26 antisense RNA 1	100506599	1.51417	A. fumigatus
PRAF2	PRA1 domain family member 2	11230	1.51612	A. fumigatus
ZNF815P	zinc finger protein 815, pseudogene	401303	1.52199	A. fumigatus
PCOLCE	procollagen C-endopeptidase enhancer	5118	1.52394	A. fumigatus
TUBB1	tubulin beta 1 class VI, transcript variant X1	81027	1.53153	A. fumigatus
FOXM1	forkhead box M1, transcript variant X2	2305	1.53642	A. fumigatus
LOC107984988	uncharacterized LOC107984988	107984988	1.5447	A. fumigatus
IL7	interleukin 7, transcript variant X2	3574	1.54498	A. fumigatus
DDR2	discoidin domain receptor tyrosine kinase 2, transcript variant 4	4921	1.55156	A. fumigatus
SERPINB9P1	serpin family B member 9 pseudogene 1	221756	1.55379	A. fumigatus
LINC01138	long intergenic non-protein coding RNA 1138, transcript variant 2	388685	1.5555	A. fumigatus
IMMP1L	inner mitochondrial membrane peptidase subunit 1, transcript variant 2	196294	1.55614	A. fumigatus
LINC00869	long intergenic non-protein coding RNA 869, transcript variant 6	57234	1.55688	A. fumigatus
NCK1-AS1	NCK1 antisense RNA 1 (head to head), transcript variant 3	101927597	1.56032	A. fumigatus
SSBP2	single stranded DNA binding protein 2, transcript variant 6	23635	1.56305	A. fumigatus
FBXO5	F-box protein 5, transcript variant 2	26271	1.56545	A. fumigatus
OCEL1	occludin/ELL domain containing 1	79629	1.56604	A. fumigatus
TMEM107	transmembrane protein 107, transcript variant 6	84314	1.56606	A. fumigatus
NCCRP1	non-specific cytotoxic cell receptor protein 1 homolog (zebrafish)	342897	1.56964	A. fumigatus
RXRB	retinoid X receptor beta, transcript variant 3	6257	1.57003	A. fumigatus
LOC107985209	uncharacterized LOC107985209, transcript variant X2	107985209	1.57314	A. fumigatus
LOC107986282	uncharacterized LOC107986282	107986282	1.57366	A. fumigatus
PLA2G6	phospholipase A2 group VI, transcript variant X3	8398	1.57605	A. fumigatus
POU2F2	POU class 2 homeobox 2, transcript variant 4	5452	1.5766	A. fumigatus
LOC654841	uncharacterized LOC654841	654841	1.57674	A. fumigatus
MASP2	mannan binding lectin serine peptidase 2, transcript variant 1	10747	1.57929	A. fumigatus
FBN1	fibrillin 1	2200	1.57989	A. fumigatus
FLT3LG	fms related tyrosine kinase 3 ligand, transcript variant X11	2323	1.58499	A. fumigatus
LOC101930112	uncharacterized LOC101930112	101930112	1.58534	A. fumigatus
DHDH	dihydrodiol dehydrogenase, transcript variant X3	27294	1.58687	A. fumigatus
MANEA-AS1	MANEA antisense RNA 1 (head to head), transcript variant 2	101927288	1.58807	A. fumigatus
TRPM4	transient receptor potential cation channel subfamily M member 4, transcript variant 4	54795	1.58992	A. fumigatus
PAXIP1-AS1	PAXIP1 antisense RNA 1 (head to head)	202781	1.59026	A. fumigatus
SERPINA1	serpin family A member 1, transcript variant 3	5265	1.59245	A. fumigatus
PPP1R3E	protein phosphatase 1 regulatory subunit 3E	90673	1.59295	A. fumigatus
DCBLD2	discoidin, CUB and LCCL domain containing 2	131566	1.59314	A. fumigatus
ZSCAN31	zinc finger and SCAN domain containing 31, transcript variant X6	64288	1.59775	A. fumigatus
POLR3G	RNA polymerase III subunit G, transcript variant X3	10622	1.60634	A. fumigatus
ACOXL	acyl-CoA oxidase like, transcript variant X1	55289	1.61062	A. fumigatus
FANCI	Fanconi anemia complementation group I, transcript variant X2	55215	1.61096	A. fumigatus
C5orf56	chromosome 5 open reading frame 56	441108	1.61364	A. fumigatus
GRIN3A	glutamate ionotropic receptor NMDA type subunit 3A	116443	1.61456	A. fumigatus
CLEC1A	C-type lectin domain family 1 member A, transcript variant X1	51267	1.61589	A. fumigatus
CCDC7	coiled-coil domain containing 7, transcript variant 5	79741	1.62212	A. fumigatus
LOC101928461	uncharacterized LOC101928461	101928461	1.62333	A. fumigatus
CYP1B1-AS1	CYP1B1 antisense RNA 1	285154	1.62494	A. fumigatus
DNAJC18	DnaJ heat shock protein family (Hsp40) member C18	202052	1.62649	A. fumigatus
MYOT	myotilin, transcript variant X1	9499	1.62683	A. fumigatus
ITGB7	integrin subunit beta 7, transcript variant X3	3695	1.62796	A. fumigatus
NT5DC2	5-nucleotidase domain containing 2, transcript variant 2	64943	1.63114	A. fumigatus
PLK2	polo like kinase 2, transcript variant 2	10769	1.63145	A. fumigatus
LOC105378342	uncharacterized LOC105378342, transcript variant X1	105378342	1.6321	A. fumigatus
LOC112268235	uncharacterized LOC112268235	112268235	1.63229	A. fumigatus
FAM216A	family with sequence similarity 216 member A, transcript variant X3	29902	1.63915	A. fumigatus
ZNF439	zinc finger protein 439, transcript variant 5	90594	1.64169	A. fumigatus
FILIP1	filamin A interacting protein 1, transcript variant 4	27145	1.64312	A. fumigatus
AKT1S1	AKT1 substrate 1, transcript variant 5	84335	1.64477	A. fumigatus
SLC18B1	solute carrier family 18 member B1	116843	1.64684	A. fumigatus
DNASE1	deoxyribonuclease 1, transcript variant X13	1773	1.6502	A. fumigatus
PRSS23	serine protease 23, transcript variant 4	11098	1.65658	A. fumigatus
PIN4P1	peptidylprolyl cis/trans isomerase, NIMA-interacting 4 pseudogene 1	728758	1.6668	A. fumigatus
EEF1AKMT1	EEF1A lysine methyltransferase 1, transcript variant 3	221143	1.66873	A. fumigatus
SLC15A2	solute carrier family 15 member 2, transcript variant 1	6565	1.6714	A. fumigatus
CREM	cAMP responsive element modulator, transcript variant X35	1390	1.67228	A. fumigatus
LOC102723342	uncharacterized LOC102723342	102723342	1.67311	A. fumigatus
LOC653513	phosphodiesterase 4D interacting protein-like, transcript variant X3	653513	1.67322	A. fumigatus
PXDN	peroxidasin, transcript variant X2	7837	1.6742	A. fumigatus
LOC105369347	uncharacterized LOC105369347, transcript variant X3	105369347	1.67493	A. fumigatus
RPARP-AS1	RPARP antisense RNA 1, transcript variant 1	100505761	1.67718	A. fumigatus
MCTP1	multiple C2 and transmembrane domain containing 1, transcript variant X3	79772	1.68392	A. fumigatus
TMEM161B-AS1	TMEM161B antisense RNA 1, transcript variant 1	100505894	1.68392	A. fumigatus
PTPRCAP	protein tyrosine phosphatase, receptor type C associated protein	5790	1.68412	A. fumigatus
ABCA11P	ATP binding cassette subfamily A member 11, pseudogene	79963	1.686	A. fumigatus
LINC01954	long intergenic non-protein coding RNA 1954	101929733	1.6865	A. fumigatus
ZNF596	zinc finger protein 596, transcript variant 5	169270	1.68775	A. fumigatus
LOC105376684	translation initiation factor IF-2-like	105376684	1.69078	A. fumigatus
CBY1	chibby family member 1, beta catenin antagonist, transcript variant 2	25776	1.69134	A. fumigatus
MPZ	myelin protein zero, transcript variant X1	4359	1.69142	A. fumigatus
LINC02427	long intergenic non-protein coding RNA 2427	105377585	1.69205	A. fumigatus
NUFIP1	NUFIP1, FMR1 interacting protein 1	26747	1.69293	A. fumigatus
LINC01530	long intergenic non-protein coding RNA 1530	729975	1.70007	A. fumigatus
TXLNB	taxilin beta, transcript variant X6	167838	1.70054	A. fumigatus
POLG2	DNA polymerase gamma 2, accessory subunit	11232	1.70212	A. fumigatus
PHLDB3	pleckstrin homology like domain family B member 3, transcript variant X2	653583	1.70239	A. fumigatus
MACROD1	MACRO domain containing 1, transcript variant X2	28992	1.70401	A. fumigatus
DGUOK-AS1	DGUOK antisense RNA 1, transcript variant 2	100874048	1.70536	A. fumigatus
PLA2G4C	phospholipase A2 group IVC, transcript variant 2	8605	1.70616	A. fumigatus
C3orf33	chromosome 3 open reading frame 33, transcript variant 1	285315	1.71114	A. fumigatus
UBAP1L	ubiquitin associated protein 1 like, transcript variant X1	390595	1.71614	A. fumigatus
RBM44	RNA binding motif protein 44, transcript variant X2	375316	1.71629	A. fumigatus
CD320	CD320 molecule, transcript variant 2	51293	1.71771	A. fumigatus
ZCCHC18	zinc finger CCHC-type containing 18, transcript variant X1	644353	1.71944	A. fumigatus
C2orf92	chromosome 2 open reading frame 92, transcript variant X1	728537	1.72289	A. fumigatus
CCDC28B	coiled-coil domain containing 28B, transcript variant 1	79140	1.72554	A. fumigatus
TMEM265	transmembrane protein 265	100862671	1.72599	A. fumigatus
PBX4	PBX homeobox 4, transcript variant 2	80714	1.73008	A. fumigatus
TBC1D30	TBC1 domain family member 30, transcript variant 3	23329	1.73228	A. fumigatus
C12orf57	chromosome 12 open reading frame 57, transcript variant 3	113246	1.73285	A. fumigatus
CFP	complement factor properdin, transcript variant 1	5199	1.73695	A. fumigatus
EBPL	emopamil binding protein like, transcript variant 4	84650	1.73699	A. fumigatus
LOC102724552	uncharacterized LOC102724552	102724552	1.73802	A. fumigatus
ZDHHC14	zinc finger DHHC-type containing 14, transcript variant 1	79683	1.73823	A. fumigatus
PNPLA1	patatin like phospholipase domain containing 1, transcript variant X4	285848	1.74268	A. fumigatus
LOC105375674	uncharacterized LOC105375674, transcript variant X2	105375674	1.74457	A. fumigatus
ZNF771	zinc finger protein 771, transcript variant 1	51333	1.74501	A. fumigatus
PIK3R3	phosphoinositide-3-kinase regulatory subunit 3, transcript variant 6	8503	1.7451	A. fumigatus
LOC107985152	uncharacterized LOC107985152, transcript variant X2	107985152	1.74541	A. fumigatus
LOC105373581	uncharacterized LOC105373581	105373581	1.75236	A. fumigatus
STAT4	signal transducer and activator of transcription 4, transcript variant X1	6775	1.7524	A. fumigatus
C2orf88	chromosome 2 open reading frame 88, transcript variant X6	84281	1.75378	A. fumigatus
XAF1	XIAP associated factor 1, transcript variant X7	54739	1.75837	A. fumigatus
RYR1	ryanodine receptor 1, transcript variant 1	6261	1.75843	A. fumigatus
LOC105379461	uncharacterized LOC105379461	105379461	1.76421	A. fumigatus
CAPN10-AS1	CAPN10 antisense RNA 1 (head to head)	101752400	1.76995	A. fumigatus
REEP1	receptor accessory protein 1, transcript variant 1	65055	1.77182	A. fumigatus
LOC112268198	uncharacterized LOC112268198	112268198	1.77948	A. fumigatus
FLJ37453	uncharacterized LOC729614	729614	1.7795	A. fumigatus
DEPDC7	DEP domain containing 7, transcript variant 1	91614	1.78516	A. fumigatus
TMEM147-AS1	TMEM147 antisense RNA 1	100506469	1.78594	A. fumigatus
STARD10	StAR related lipid transfer domain containing 10	10809	1.78688	A. fumigatus
LOC101929524	uncharacterized LOC101929524	101929524	1.78932	A. fumigatus
LOC105374454	uncharacterized LOC105374454	105374454	1.78976	A. fumigatus
C2orf76	chromosome 2 open reading frame 76, transcript variant X1	130355	1.79135	A. fumigatus
LOC107984974	uncharacterized LOC107984974, transcript variant X3	107984974	1.79278	A. fumigatus
PHF11	PHD finger protein 11, transcript variant 1	51131	1.7948	A. fumigatus
AMPD3	adenosine monophosphate deaminase 3, transcript variant 5	272	1.79587	A. fumigatus
LOC107986525	uncharacterized LOC107986525	107986525	1.7987	A. fumigatus
ZNF493	zinc finger protein 493, transcript variant 3	284443	1.80008	A. fumigatus
WDR78	WD repeat domain 78, transcript variant 1	79819	1.80141	A. fumigatus
CRIP2	cysteine rich protein 2, transcript variant 2	1397	1.80327	A. fumigatus
KLRA1P	killer cell lectin like receptor A1, pseudogene	10748	1.80353	A. fumigatus
LOC105379003	uncharacterized LOC105379003, transcript variant X2	105379003	1.80437	A. fumigatus
LOC400627	uncharacterized LOC400627	400627	1.80712	A. fumigatus
LOC107987097	uncharacterized LOC107987097, transcript variant X2	107987097	1.80927	A. fumigatus
SNHG20	small nucleolar RNA host gene 20	654434	1.81472	A. fumigatus
ANKEF1	ankyrin repeat and EF-hand domain containing 1, transcript variant 1	63926	1.81868	A. fumigatus
WDR86	WD repeat domain 86, transcript variant X10	349136	1.82046	A. fumigatus
LOC105371730	uncharacterized LOC105371730	105371730	1.82208	A. fumigatus
SLC13A3	solute carrier family 13 member 3, transcript variant 4	64849	1.83034	A. fumigatus
LINC01358	long intergenic non-protein coding RNA 1358	101926925	1.83038	A. fumigatus
LOC107987269	uncharacterized LOC107987269	107987269	1.83352	A. fumigatus
MMP25-AS1	MMP25 antisense RNA 1	100507419	1.83408	A. fumigatus
KCNMB1	potassium calcium-activated channel subfamily M regulatory beta subunit 1	3779	1.83428	A. fumigatus
KYAT1	kynurenine aminotransferase 1, transcript variant X3	883	1.83486	A. fumigatus
AIM2	absent in melanoma 2, transcript variant X2	9447	1.836	A. fumigatus
FLJ46875	uncharacterized LOC440918	440918	1.83738	A. fumigatus
SLC9A9	solute carrier family 9 member A9	285195	1.84288	A. fumigatus
LOC107986699	uncharacterized LOC107986699	107986699	1.84336	A. fumigatus
TRIM59	tripartite motif containing 59	286827	1.84468	A. fumigatus
CNTNAP1	contactin associated protein 1, transcript variant X1	8506	1.84602	A. fumigatus
LOC112268224	uncharacterized LOC112268224	112268224	1.8467	A. fumigatus
IFI44	interferon induced protein 44, transcript variant X3	10561	1.84953	A. fumigatus
GSG1	germ cell associated 1, transcript variant 5	83445	1.85268	A. fumigatus
LAT	linker for activation of T cells, transcript variant 4	27040	1.85713	A. fumigatus
TCEAL9	transcription elongation factor A like 9, transcript variant 1	51186	1.86054	A. fumigatus
MXRA7	matrix remodeling associated 7, transcript variant 1	439921	1.8747	A. fumigatus
LINC01252	long intergenic non-protein coding RNA 1252	338817	1.87799	A. fumigatus
LOC107986127	uncharacterized LOC107986127	107986127	1.87922	A. fumigatus
DNAH3	dynein axonemal heavy chain 3, transcript variant X13	55567	1.88023	A. fumigatus
FLJ21408	uncharacterized LOC400512	400512	1.8806	A. fumigatus
SSPN	sarcospan, transcript variant X1	8082	1.8835	A. fumigatus
CTSK	cathepsin K	1513	1.88522	A. fumigatus
TDRKH-AS1	TDRKH antisense RNA 1, transcript variant 1	109729141	1.88846	A. fumigatus
LOC105371839	uncharacterized LOC105371839	105371839	1.88868	A. fumigatus
LOC105372117	uncharacterized LOC105372117	105372117	1.89235	A. fumigatus
APOL3	apolipoprotein L3, transcript variant beta/b	80833	1.89281	A. fumigatus
GLRX	glutaredoxin, transcript variant 2	2745	1.89428	A. fumigatus
NFIA	nuclear factor I A, transcript variant X2	4774	1.89663	A. fumigatus
LYSMD1	LysM domain containing 1, transcript variant X3	388695	1.89796	A. fumigatus
LOC105375903	uncharacterized LOC105375903, transcript variant X3	105375903	1.89802	A. fumigatus
SPATC1	spermatogenesis and centriole associated 1, transcript variant X2	375686	1.90031	A. fumigatus
LOC112268056	uncharacterized LOC112268056	112268056	1.90054	A. fumigatus
LOC105376486	uncharacterized LOC105376486	105376486	1.90514	A. fumigatus
KLHDC7B	kelch domain containing 7B	113730	1.90791	A. fumigatus
LOC100289230	uncharacterized LOC100289230	100289230	1.90856	A. fumigatus
ODF3B	outer dense fiber of sperm tails 3B	440836	1.90874	A. fumigatus
PRCD	photoreceptor disc component, transcript variant 2	768206	1.91066	A. fumigatus
PDCD2L	programmed cell death 2 like, transcript variant 1	84306	1.91084	A. fumigatus
CD14	CD14 molecule, transcript variant 4	929	1.91324	A. fumigatus
LYSMD2	LysM domain containing 2, transcript variant 2	256586	1.91445	A. fumigatus
LOC284600	uncharacterized LOC284600	284600	1.91513	A. fumigatus
PLEKHA7	pleckstrin homology domain containing A7, transcript variant X9	144100	1.91945	A. fumigatus
TNFSF8	TNF superfamily member 8, transcript variant 2	944	1.92117	A. fumigatus
APCDD1	APC down-regulated 1	147495	1.92354	A. fumigatus
TMEM67	transmembrane protein 67, transcript variant 3	91147	1.92359	A. fumigatus
C11orf94	chromosome 11 open reading frame 94	143678	1.92469	A. fumigatus
HS3ST3B1	heparan sulfate-glucosamine 3-sulfotransferase 3B1, transcript variant 1	9953	1.92805	A. fumigatus
FBXO44	F-box protein 44, transcript variant 6	93611	1.93147	A. fumigatus
PAX6	paired box 6, transcript variant 3	5080	1.93302	A. fumigatus
SLC26A4	solute carrier family 26 member 4	5172	1.93523	A. fumigatus
TTC28-AS1	TTC28 antisense RNA 1, transcript variant 1	284900	1.93583	A. fumigatus
DPP10	dipeptidyl peptidase like 10, transcript variant 11	57628	1.93856	A. fumigatus
FAHD2B	fumarylacetoacetate hydrolase domain containing 2B, transcript variant X3	151313	1.93857	A. fumigatus
LOC107985541	uncharacterized LOC107985541, transcript variant X2	107985541	1.94265	A. fumigatus
KIF2C	kinesin family member 2C, transcript variant X1	11004	1.94915	A. fumigatus
ELOVL7	ELOVL fatty acid elongase 7, transcript variant 2	79993	1.95588	A. fumigatus
COCH	cochlin, transcript variant X1	1690	1.95812	A. fumigatus
LOC107987095	uncharacterized LOC107987095	107987095	1.95846	A. fumigatus
LOC105375434	uncharacterized LOC105375434, transcript variant X3	105375434	1.96187	A. fumigatus
DGKA	diacylglycerol kinase alpha, transcript variant X2	1606	1.96233	A. fumigatus
C17orf113	chromosome 17 open reading frame 113	110806298	1.96248	A. fumigatus
LOC100130705	uncharacterized LOC100130705	100130705	1.96521	A. fumigatus
LOC100506473	uncharacterized LOC100506473	100506473	1.96575	A. fumigatus
LOC105370485	uncharacterized LOC105370485	105370485	1.96614	A. fumigatus
DUSP19	dual specificity phosphatase 19, transcript variant 1	142679	1.96902	A. fumigatus
LOC100506922	uncharacterized LOC100506922, transcript variant X4	100506922	1.96937	A. fumigatus
TNIP3	TNFAIP3 interacting protein 3, transcript variant 3	79931	1.97152	A. fumigatus
ZNF461	zinc finger protein 461, transcript variant 6	92283	1.97558	A. fumigatus
SLC16A10	solute carrier family 16 member 10, transcript variant X2	117247	1.97586	A. fumigatus
GIMAP1	GTPase, IMAP family member 1	170575	1.97638	A. fumigatus
LOC107985872	uncharacterized LOC107985872, transcript variant X2	107985872	1.97988	A. fumigatus
LOC112268130	uncharacterized LOC112268130	112268130	1.98099	A. fumigatus
GPM6B	glycoprotein M6B, transcript variant 5	2824	1.98501	A. fumigatus
CA3-AS1	CA3 antisense RNA 1, transcript variant 1	100996348	1.98522	A. fumigatus
FKBP11	FK506 binding protein 11, transcript variant 1	51303	1.98766	A. fumigatus
STK4-AS1	STK4 antisense RNA 1 (head to head)	100505826	1.98768	A. fumigatus
RRAS	RAS related	6237	1.98953	A. fumigatus
S100P	S100 calcium binding protein P	6286	1.99652	A. fumigatus
PPP2R3B	protein phosphatase 2 regulatory subunit Bbeta	28227	1.99696	A. fumigatus
EPX	eosinophil peroxidase	8288	1.99904	A. fumigatus
NCF1	neutrophil cytosolic factor 1	653361	1.99932	A. fumigatus
MAP9	microtubule associated protein 9, transcript variant X6	79884	1.99935	A. fumigatus
SRP14-AS1	SRP14 antisense RNA1 (head to head), transcript variant 1	100131089	2.00104	A. fumigatus
GLS2	glutaminase 2, transcript variant 5	27165	2.00163	A. fumigatus
LINC02175	long intergenic non-protein coding RNA 2175, transcript variant 1	283887	2.00334	A. fumigatus
IL1RL2	interleukin 1 receptor like 2, transcript variant 5	8808	2.00692	A. fumigatus
FTH1	ferritin heavy chain 1	2495	2.01016	A. fumigatus
LOC100272217	uncharacterized LOC100272217	100272217	2.01019	A. fumigatus
ZNF774	zinc finger protein 774, transcript variant X3	342132	2.01674	A. fumigatus
CDKL1	cyclin dependent kinase like 1, transcript variant X9	8814	2.01719	A. fumigatus
FAM228B	family with sequence similarity 228 member B, transcript variant 2	375190	2.01915	A. fumigatus
HDX	highly divergent homeobox, transcript variant 2	139324	2.02017	A. fumigatus
LOC107986856	uncharacterized LOC107986856	107986856	2.02042	A. fumigatus
LOC105375563	uncharacterized LOC105375563, transcript variant X1	105375563	2.02122	A. fumigatus
ABCC5-AS1	ABCC5 antisense RNA 1	100873982	2.02311	A. fumigatus
LOC107985911	uncharacterized LOC107985911	107985911	2.02443	A. fumigatus
TOP1P1	DNA topoisomerase I pseudogene 1	7151	2.02708	A. fumigatus
SRP54-AS1	SRP54 antisense RNA 1 (head to head)	100506157	2.02721	A. fumigatus
PKP4-AS1	PKP4 antisense RNA 1	100129029	2.0274	A. fumigatus
NOS1AP	nitric oxide synthase 1 adaptor protein, transcript variant 1	9722	2.02745	A. fumigatus
BPI	bactericidal permeability increasing protein	671	2.03023	A. fumigatus
HSPB7	heat shock protein family B (small) member 7, transcript variant 1	27129	2.03053	A. fumigatus
KLF10	Kruppel like factor 10, transcript variant 1	7071	2.03193	A. fumigatus
P3H4	prolyl 3-hydroxylase family member 4 (non-enzymatic), transcript variant X2	10609	2.03198	A. fumigatus
SNHG10	small nucleolar RNA host gene 10, transcript variant 2	283596	2.03496	A. fumigatus
LOC100133315	transient receptor potential cation channel, subfamily C, member 2-like	100133315	2.03745	A. fumigatus
ZNF396	zinc finger protein 396, transcript variant 3	252884	2.03825	A. fumigatus
LOC107985876	uncharacterized LOC107985876, transcript variant X2	107985876	2.04013	A. fumigatus
LOC105372235	uncharacterized LOC105372235	105372235	2.04311	A. fumigatus
CARD16	caspase recruitment domain family member 16, transcript variant X1	114769	2.04345	A. fumigatus
MYO10	myosin X	4651	2.04477	A. fumigatus
OR2B11	olfactory receptor family 2 subfamily B member 11	127623	2.04648	A. fumigatus
FSTL1	follistatin like 1	11167	2.04776	A. fumigatus
PDE4D	phosphodiesterase 4D, transcript variant X7	5144	2.04952	A. fumigatus
CMYA5	cardiomyopathy associated 5, transcript variant X1	202333	2.04966	A. fumigatus
INSM1	INSM transcriptional repressor 1	3642	2.052	A. fumigatus
LINC00910	long intergenic non-protein coding RNA 910, transcript variant 2	100130581	2.05435	A. fumigatus
STOX2	storkhead box 2, transcript variant X2	56977	2.06085	A. fumigatus
LOC107984421	uncharacterized LOC107984421, transcript variant X2	107984421	2.0615	A. fumigatus
RAB36	RAB36, member RAS oncogene family, transcript variant X16	9609	2.06165	A. fumigatus
LOC105373195	uncharacterized LOC105373195, transcript variant X3	105373195	2.06219	A. fumigatus
SLC26A7	solute carrier family 26 member 7, transcript variant 3	115111	2.06435	A. fumigatus
NPAS2	neuronal PAS domain protein 2	4862	2.06539	A. fumigatus
CCR3	C-C motif chemokine receptor 3, transcript variant X2	1232	2.06628	A. fumigatus
ULBP2	UL16 binding protein 2	80328	2.06792	A. fumigatus
CTSF	cathepsin F, transcript variant X1	8722	2.06884	A. fumigatus
LOC105377225	uncharacterized LOC105377225, transcript variant X8	105377225	2.07037	A. fumigatus
PPP1R3F	protein phosphatase 1 regulatory subunit 3F, transcript variant X4	89801	2.07127	A. fumigatus
PILRB	paired immunoglobin-like type 2 receptor beta	29990	2.07169	A. fumigatus
CRYBA1	crystallin beta A1	1411	2.07464	A. fumigatus
LOC101927854	uncharacterized LOC101927854	101927854	2.07478	A. fumigatus
SLC2A5	solute carrier family 2 member 5, transcript variant 3	6518	2.07574	A. fumigatus
LOC105372266	uncharacterized LOC105372266, transcript variant X2	105372266	2.07697	A. fumigatus
MIR4477B	microRNA 4477b	100616194	2.07733	A. fumigatus
ZNF727	zinc finger protein 727, transcript variant X3	442319	2.07799	A. fumigatus
CLEC12A	C-type lectin domain family 12 member A, transcript variant 3	160364	2.07889	A. fumigatus
ARHGEF15	Rho guanine nucleotide exchange factor 15, transcript variant 1	22899	2.08215	A. fumigatus
SPART-AS1	SPART antisense RNA 1, transcript variant 1	100507135	2.08294	A. fumigatus
TOLLIP-AS1	TOLLIP antisense RNA 1 (head to head)	255512	2.08297	A. fumigatus
CENPK	centromere protein K, transcript variant X6	64105	2.08585	A. fumigatus
KCNAB3	potassium voltage-gated channel subfamily A regulatory beta subunit 3	9196	2.09014	A. fumigatus
LOC107984588	uncharacterized LOC107984588	107984588	2.09096	A. fumigatus
ZNF345	zinc finger protein 345, transcript variant X2	25850	2.09471	A. fumigatus
LOC105371860	uncharacterized LOC105371860	105371860	2.09502	A. fumigatus
MTURN	maturin, neural progenitor differentiation regulator homolog	222166	2.09517	A. fumigatus
SCGB1A1	secretoglobin family 1A member 1	7356	2.09545	A. fumigatus
CSKMT	citrate synthase lysine methyltransferase, transcript variant X1	751071	2.09592	A. fumigatus
PADI2	peptidyl arginine deiminase 2, transcript variant X1	11240	2.09621	A. fumigatus
YPEL3	yippee like 3, transcript variant 1	83719	2.10756	A. fumigatus
MAP3K7CL	MAP3K7 C-terminal like, transcript variant 1	56911	2.10837	A. fumigatus
LOC105369609	uncharacterized LOC105369609, transcript variant X2	105369609	2.10874	A. fumigatus
LINC00641	long intergenic non-protein coding RNA 641, transcript variant 2	283624	2.11076	A. fumigatus
PDZD4	PDZ domain containing 4, transcript variant 4	57595	2.11105	A. fumigatus
CLSTN2	calsyntenin 2	64084	2.1113	A. fumigatus
LIPE	lipase E, hormone sensitive type	3991	2.11455	A. fumigatus
MIR3142HG	MIR3142 host gene	107075116	2.11849	A. fumigatus
VNN2	vanin 2, transcript variant X3	8875	2.11865	A. fumigatus
LOC105372705	uncharacterized LOC105372705	105372705	2.12003	A. fumigatus
TSPAN6	tetraspanin 6, transcript variant 5	7105	2.12361	A. fumigatus
LOC107985203	uncharacterized LOC107985203	107985203	2.12496	A. fumigatus
NPTXR	neuronal pentraxin receptor	23467	2.13104	A. fumigatus
ANXA2R	annexin A2 receptor	389289	2.13228	A. fumigatus
BACH2	BTB domain and CNC homolog 2, transcript variant 2	60468	2.14004	A. fumigatus
LOC107986065	uncharacterized LOC107986065	107986065	2.14033	A. fumigatus
ITGAD	integrin subunit alpha D, transcript variant X12	3681	2.1409	A. fumigatus
MAP3K9	mitogen-activated protein kinase kinase kinase 9, transcript variant X2	4293	2.14273	A. fumigatus
LINC02006	long intergenic non-protein coding RNA 2006	105374165	2.14351	A. fumigatus
LOC105378480	uncharacterized LOC105378480	105378480	2.14359	A. fumigatus
ABCA10	ATP binding cassette subfamily A member 10	10349	2.14393	A. fumigatus
ASPRV1	aspartic peptidase retroviral like 1	151516	2.14419	A. fumigatus
HOXB-AS1	HOXB cluster antisense RNA 1	100874362	2.14439	A. fumigatus
LINC01614	long intergenic non-protein coding RNA 1614	105373869	2.1445	A. fumigatus
LOC105373623	uncharacterized LOC105373623, transcript variant X2	105373623	2.14609	A. fumigatus
TEX41	testis expressed 41 (non-protein coding)	401014	2.14681	A. fumigatus
MTERF2	mitochondrial transcription termination factor 2, transcript variant X4	80298	2.14902	A. fumigatus
EHD2	EH domain containing 2	30846	2.15065	A. fumigatus
ST6GAL2	ST6 beta-galactoside alpha-2,6-sialyltransferase 2, transcript variant X2	84620	2.15109	A. fumigatus
PSMB8	proteasome subunit beta 8, transcript variant 1	5696	2.15292	A. fumigatus
VSTM4	V-set and transmembrane domain containing 4, transcript variant 1	196740	2.15304	A. fumigatus
FAM78B	family with sequence similarity 78 member B, transcript variant 2	149297	2.15387	A. fumigatus
ADIRF	adipogenesis regulatory factor	10974	2.15473	A. fumigatus
SYTL2	synaptotagmin like 2, transcript variant j	54843	2.15541	A. fumigatus
LOC105375521	uncharacterized LOC105375521	105375521	2.15628	A. fumigatus
LOC105369536	uncharacterized LOC105369536, transcript variant X2	105369536	2.16043	A. fumigatus
PIK3CD-AS1	PIK3CD antisense RNA 1	644997	2.16092	A. fumigatus
LINC01814	long intergenic non-protein coding RNA 1814	101929567	2.16095	A. fumigatus
PDYN	prodynorphin, transcript variant 4	5173	2.16232	A. fumigatus
LOC105373878	uncharacterized LOC105373878	105373878	2.16351	A. fumigatus
FXYD7	FXYD domain containing ion transport regulator 7	53822	2.16411	A. fumigatus
LOC105378047	uncharacterized LOC105378047	105378047	2.16743	A. fumigatus
RHOH	ras homolog family member H, transcript variant 11	399	2.17289	A. fumigatus
BMP10	bone morphogenetic protein 10	27302	2.17459	A. fumigatus
RORC	RAR related orphan receptor C, transcript variant X1	6097	2.17537	A. fumigatus
LOC101927789	putative ubiquitin-like protein FUBI-like protein ENSP00000310146, transcript variant X2	101927789	2.17553	A. fumigatus
LOC401127	WD repeat domain 5 pseudogene	401127	2.17683	A. fumigatus
LOC105373247	uncharacterized LOC105373247, transcript variant X1	105373247	2.17764	A. fumigatus
MID1IP1-AS1	MID1IP1 antisense RNA 1	100874211	2.18004	A. fumigatus
SLC47A2	solute carrier family 47 member 2, transcript variant X1	146802	2.18066	A. fumigatus
ESPN	espin, transcript variant X6	83715	2.18201	A. fumigatus
HIST4H4	histone cluster 4 H4	121504	2.1845	A. fumigatus
ISG20	interferon stimulated exonuclease gene 20, transcript variant X4	3669	2.18471	A. fumigatus
LOC105373690	uncharacterized LOC105373690, transcript variant X1	105373690	2.18792	A. fumigatus
RGS13	regulator of G protein signaling 13, transcript variant 1	6003	2.1881	A. fumigatus
ARHGAP24	Rho GTPase activating protein 24, transcript variant 1	83478	2.19421	A. fumigatus
LOC105370108	uncharacterized LOC105370108, transcript variant X3	105370108	2.19635	A. fumigatus
NCALD	neurocalcin delta, transcript variant 7	83988	2.19652	A. fumigatus
KRT18	keratin 18, transcript variant 2	3875	2.19677	A. fumigatus
FLJ42393	uncharacterized LOC401105	401105	2.19737	A. fumigatus
CPNE9	copine family member 9, transcript variant 2	151835	2.20129	A. fumigatus
LOC100505622	uncharacterized LOC100505622	100505622	2.20327	A. fumigatus
LOC101927858	uncharacterized LOC101927858	101927858	2.20369	A. fumigatus
TMEM202-AS1	TMEM202 antisense RNA 1	105370888	2.20677	A. fumigatus
LOC105375692	uncharacterized LOC105375692	105375692	2.20774	A. fumigatus
LINC01588	long intergenic non-protein coding RNA 1588, transcript variant 3	283551	2.20848	A. fumigatus
LOC645967	uncharacterized LOC645967	645967	2.21032	A. fumigatus
NAALADL2	N-acetylated alpha-linked acidic dipeptidase like 2, transcript variant X10	254827	2.21213	A. fumigatus
SEMG1	semenogelin 1	6406	2.21408	A. fumigatus
LOC105372437	uncharacterized LOC105372437, transcript variant X1	105372437	2.21447	A. fumigatus
APTR	Alu-mediated CDKN1A/p21 transcriptional regulator (non-protein coding), transcript variant 2	100505854	2.21504	A. fumigatus
LMTK3	lemur tyrosine kinase 3, transcript variant X2	114783	2.21521	A. fumigatus
LRRC17	leucine rich repeat containing 17, transcript variant 2	10234	2.21603	A. fumigatus
LOC105378687	uncharacterized LOC105378687, transcript variant X5	105378687	2.21606	A. fumigatus
SPATA32	spermatogenesis associated 32	124783	2.21806	A. fumigatus
DHRS12	dehydrogenase/reductase 12, transcript variant 2	79758	2.2181	A. fumigatus
CDON	cell adhesion associated, oncogene regulated, transcript variant X5	50937	2.21942	A. fumigatus
ANGPT4	angiopoietin 4, transcript variant 2	51378	2.22517	A. fumigatus
ACTN1-AS1	ACTN1 antisense RNA 1	161159	2.22521	A. fumigatus
BDNF	brain derived neurotrophic factor, transcript variant 3	627	2.22652	A. fumigatus
FLRT1	fibronectin leucine rich transmembrane protein 1, transcript variant X1	23769	2.22652	A. fumigatus
LINC00299	long intergenic non-protein coding RNA 299, transcript variant 1	339789	2.22805	A. fumigatus
DENND2C	DENN domain containing 2C, transcript variant 2	163259	2.23382	A. fumigatus
XCL1	X-C motif chemokine ligand 1, transcript variant X1	6375	2.234	A. fumigatus
LOC107985720	uncharacterized LOC107985720	107985720	2.23645	A. fumigatus
LOC107984940	uncharacterized LOC107984940	107984940	2.24137	A. fumigatus
LOC105372261	uncharacterized LOC105372261, transcript variant X1	105372261	2.24224	A. fumigatus
ANTXR1	anthrax toxin receptor 1, transcript variant 1	84168	2.24271	A. fumigatus
FAM160A1	family with sequence similarity 160 member A1, transcript variant X1	729830	2.24353	A. fumigatus
LOC100506083	uncharacterized LOC100506083	100506083	2.24421	A. fumigatus
CCDC102A	coiled-coil domain containing 102A, transcript variant X1	92922	2.24791	A. fumigatus
LOC105379829	uncharacterized LOC105379829	105379829	2.24864	A. fumigatus
MIR378J	microRNA 378j	102465136	2.24966	A. fumigatus
LOC105373062	uncharacterized LOC105373062, transcript variant X2	105373062	2.24979	A. fumigatus
GOLGA6L3	golgin A6 family-like 3	100133220	2.24981	A. fumigatus
LOC112268209	uncharacterized LOC112268209	112268209	2.25016	A. fumigatus
LOC107984343	uncharacterized LOC107984343	107984343	2.25076	A. fumigatus
TMEM108	transmembrane protein 108, transcript variant 1	66000	2.25076	A. fumigatus
LOC105371532	uncharacterized LOC105371532	105371532	2.25121	A. fumigatus
LOC112268143	uncharacterized LOC112268143	112268143	2.25391	A. fumigatus
CD79B	CD79b molecule, transcript variant 2	974	2.25458	A. fumigatus
LOC101927511	uncharacterized LOC101927511, transcript variant X3	101927511	2.25645	A. fumigatus
EFNA4	ephrin A4, transcript variant 1	1945	2.25658	A. fumigatus
PABPN1L	poly(A) binding protein nuclear 1 like, cytoplasmic, transcript variant X1	390748	2.2581	A. fumigatus
LINC01426	long intergenic non-protein coding RNA 1426, transcript variant 1	100506385	2.2582	A. fumigatus
OR2AT4	olfactory receptor family 2 subfamily AT member 4, transcript variant X4	341152	2.26026	A. fumigatus
TENM1	teneurin transmembrane protein 1, transcript variant X3	10178	2.26265	A. fumigatus
HIST1H2AG	histone cluster 1 H2A family member g	8969	2.26484	A. fumigatus
ITIH6	inter-alpha-trypsin inhibitor heavy chain family member 6	347365	2.2649	A. fumigatus
LOC107987116	uncharacterized LOC107987116, transcript variant X2	107987116	2.26598	A. fumigatus
LOC105369950	uncharacterized LOC105369950	105369950	2.26776	A. fumigatus
LUCAT1	lung cancer associated transcript 1 (non-protein coding), transcript variant 1	100505994	2.27056	A. fumigatus
LOC105369180	uncharacterized LOC105369180	105369180	2.27106	A. fumigatus
ARHGEF33	Rho guanine nucleotide exchange factor 33	100271715	2.27287	A. fumigatus
WTIP	WT1 interacting protein, transcript variant X1	126374	2.27631	A. fumigatus
LOC107984294	uncharacterized LOC107984294	107984294	2.27708	A. fumigatus
SMIM35	small integral membrane protein 35, transcript variant X1	100526771	2.27726	A. fumigatus
AZIN1-AS1	AZIN1 antisense RNA 1, transcript variant 1	100506753	2.27788	A. fumigatus
GSEC	G-quadruplex forming sequence containing lncRNA	399972	2.27823	A. fumigatus
LOC100129878	uncharacterized LOC100129878	100129878	2.28189	A. fumigatus
TGM5	transglutaminase 5, transcript variant 2	9333	2.28208	A. fumigatus
EYS	eyes shut homolog (Drosophila), transcript variant 1	346007	2.28429	A. fumigatus
IFI6	interferon alpha inducible protein 6, transcript variant X1	2537	2.28741	A. fumigatus
MIR4653	microRNA 4653	100616117	2.28785	A. fumigatus
CKAP2L	cytoskeleton associated protein 2 like, transcript variant 2	150468	2.28869	A. fumigatus
C3orf22	chromosome 3 open reading frame 22, transcript variant X4	152065	2.29021	A. fumigatus
OMD	osteomodulin	4958	2.29047	A. fumigatus
NID1	nidogen 1	4811	2.2905	A. fumigatus
ARL17B	ADP ribosylation factor like GTPase 17B, transcript variant 2	100506084	2.29211	A. fumigatus
CADM2	cell adhesion molecule 2, transcript variant 2	253559	2.29366	A. fumigatus
KISS1R	KISS1 receptor, transcript variant X1	84634	2.29366	A. fumigatus
RHEBL1	RHEB like 1, transcript variant 3	121268	2.29393	A. fumigatus
FBXO2	F-box protein 2	26232	2.29499	A. fumigatus
GLDN	gliomedin, transcript variant 1	342035	2.29611	A. fumigatus
LOC101927978	uncharacterized LOC101927978, transcript variant X1	101927978	2.29765	A. fumigatus
FBXO47	F-box protein 47, transcript variant X2	494188	2.29909	A. fumigatus
C17orf99	chromosome 17 open reading frame 99, transcript variant X1	100141515	2.30609	A. fumigatus
LOC105374336	uncharacterized LOC105374336	105374336	2.30829	A. fumigatus
PTPRR	protein tyrosine phosphatase, receptor type R, transcript variant 1	5801	2.31012	A. fumigatus
LINC02099	long intergenic non-protein coding RNA 2099, transcript variant 2	101929450	2.31072	A. fumigatus
LOC105374726	uncharacterized LOC105374726	105374726	2.31072	A. fumigatus
C3orf67	chromosome 3 open reading frame 67, transcript variant X8	200844	2.31081	A. fumigatus
MT1H	metallothionein 1H	4496	2.3116	A. fumigatus
LINC01281	long intergenic non-protein coding RNA 1281	286442	2.31822	A. fumigatus
ANKRD44-IT1	ANKRD44 intronic transcript 1	101927547	2.31877	A. fumigatus
IFNG	interferon gamma	3458	2.31941	A. fumigatus
CCDC168	coiled-coil domain containing 168	643677	2.31974	A. fumigatus
SLC12A8	solute carrier family 12 member 8, transcript variant 1	84561	2.32168	A. fumigatus
SNORA7B	small nucleolar RNA, H/ACA box 7B	677797	2.32498	A. fumigatus
PRR15L	proline rich 15 like, transcript variant X2	79170	2.32533	A. fumigatus
WT1	Wilms tumor 1, transcript variant A	7490	2.32533	A. fumigatus
IQGAP3	IQ motif containing GTPase activating protein 3, transcript variant X3	128239	2.32809	A. fumigatus
LOC107986630	uncharacterized LOC107986630	107986630	2.32929	A. fumigatus
ANXA10	annexin A10, transcript variant X1	11199	2.33056	A. fumigatus
LOC105372579	uncharacterized LOC105372579	105372579	2.3316	A. fumigatus
ERC2	ELKS/RAB6-interacting/CAST family member 2, transcript variant X19	26059	2.33462	A. fumigatus
LOC101927318	uncharacterized LOC101927318, transcript variant 3	101927318	2.33799	A. fumigatus
PMS2P5	PMS1 homolog 2, mismatch repair system component pseudogene 5, transcript variant 3	5383	2.33895	A. fumigatus
LOC107984242	uncharacterized LOC107984242, transcript variant X2	107984242	2.33933	A. fumigatus
SRGAP3	SLIT-ROBO Rho GTPase activating protein 3, transcript variant X8	9901	2.34153	A. fumigatus
ACAP1	ArfGAP with coiled-coil, ankyrin repeat and PH domains 1, transcript variant X2	9744	2.34227	A. fumigatus
HIST1H2AI	histone cluster 1 H2A family member i	8329	2.34227	A. fumigatus
SNHG9	small nucleolar RNA host gene 9	735301	2.34457	A. fumigatus
NKILA	NF-kappaB interacting lncRNA	105416157	2.34614	A. fumigatus
ZGLP1	zinc finger, GATA-like protein 1	100125288	2.34759	A. fumigatus
LOC105371030	uncharacterized LOC105371030, transcript variant X1	105371030	2.34766	A. fumigatus
LINC00337	long intergenic non-protein coding RNA 337	148645	2.3481	A. fumigatus
LOC107984643	uncharacterized LOC107984643	107984643	2.35221	A. fumigatus
LOC105376431	uncharacterized LOC105376431	105376431	2.35246	A. fumigatus
SECTM1	secreted and transmembrane 1	6398	2.35352	A. fumigatus
ICAM4	intercellular adhesion molecule 4 (Landsteiner-Wiener blood group), transcript variant 1	3386	2.35365	A. fumigatus
LOC105373824	uncharacterized LOC105373824, transcript variant X3	105373824	2.35385	A. fumigatus
SPTSSB	serine palmitoyltransferase small subunit B, transcript variant X1	165679	2.3541	A. fumigatus
LOC105378099	uncharacterized LOC105378099	105378099	2.35568	A. fumigatus
RPL21P44	ribosomal protein L21 pseudogene 44	402176	2.36252	A. fumigatus
EXOC3L1	exocyst complex component 3 like 1	283849	2.3645	A. fumigatus
LOC107986660	uncharacterized LOC107986660	107986660	2.36724	A. fumigatus
PTTG1	pituitary tumor-transforming 1, transcript variant 2	9232	2.36839	A. fumigatus
NSG1	neuronal vesicle trafficking associated 1, transcript variant 3	27065	2.36887	A. fumigatus
CDK1	cyclin dependent kinase 1, transcript variant 6	983	2.3689	A. fumigatus
RAPGEF5	Rap guanine nucleotide exchange factor 5	9771	2.36995	A. fumigatus
GNB5	G protein subunit beta 5, transcript variant 2	10681	2.36996	A. fumigatus
NETO1	neuropilin and tolloid like 1, transcript variant 4	81832	2.37304	A. fumigatus
GNRHR	gonadotropin releasing hormone receptor, transcript variant 2	2798	2.37353	A. fumigatus
LOC101928617	uncharacterized LOC101928617, transcript variant 1	101928617	2.37395	A. fumigatus
MIR3685	microRNA 3685	100500802	2.37557	A. fumigatus
NCF1C	neutrophil cytosolic factor 1C pseudogene	654817	2.3778	A. fumigatus
ZNF521	zinc finger protein 521, transcript variant 2	25925	2.37954	A. fumigatus
ZNF540	zinc finger protein 540, transcript variant 2	163255	2.38074	A. fumigatus
LOC101929698	uncharacterized LOC101929698	101929698	2.38171	A. fumigatus
MLC1	megalencephalic leukoencephalopathy with subcortical cysts 1, transcript variant 1	23209	2.38439	A. fumigatus
EYA4	EYA transcriptional coactivator and phosphatase 4, transcript variant X1	2070	2.38588	A. fumigatus
LOC105369634	uncharacterized LOC105369634	105369634	2.3872	A. fumigatus
ARHGAP26-IT1	ARHGAP26 intronic transcript 1	100874372	2.38763	A. fumigatus
TDRD6	tudor domain containing 6, transcript variant 3	221400	2.3878	A. fumigatus
CD163L1	CD163 molecule like 1, transcript variant X1	283316	2.38984	A. fumigatus
SCUBE3	signal peptide, CUB domain and EGF like domain containing 3, transcript variant X1	222663	2.39287	A. fumigatus
LOC101927919	uncharacterized LOC101927919	101927919	2.39399	A. fumigatus
LOC105372767	uncharacterized LOC105372767	105372767	2.39414	A. fumigatus
LINC01806	long intergenic non-protein coding RNA 1806, transcript variant 1	100996579	2.39512	A. fumigatus
MAGEE1	MAGE family member E1	57692	2.39535	A. fumigatus
LOC102724364	vesicle-trafficking protein SEC22b-like	102724364	2.39601	A. fumigatus
PHLDB1	pleckstrin homology like domain family B member 1, transcript variant X9	23187	2.39679	A. fumigatus
PRRX2	paired related homeobox 2	51450	2.39726	A. fumigatus
TIMP1	TIMP metallopeptidase inhibitor 1	7076	2.39765	A. fumigatus
TBX1	T-box 1, transcript variant B	6899	2.40011	A. fumigatus
LOC105369250	uncharacterized LOC105369250, transcript variant X2	105369250	2.40245	A. fumigatus
LINC00533	long intergenic non-protein coding RNA 533	387055	2.40519	A. fumigatus
LINC02060	long intergenic non-protein coding RNA 2060	102546226	2.40519	A. fumigatus
LOC101927608	uncharacterized LOC101927608	101927608	2.40519	A. fumigatus
LOC105377448	uncharacterized LOC105377448	105377448	2.40519	A. fumigatus
LOC107985369	uncharacterized LOC107985369	107985369	2.40519	A. fumigatus
LOC107986082	uncharacterized LOC107986082	107986082	2.40519	A. fumigatus
PCDH18	protocadherin 18, transcript variant 2	54510	2.40519	A. fumigatus
SMYD1	SET and MYND domain containing 1, transcript variant 1	150572	2.40519	A. fumigatus
GPR155	G protein-coupled receptor 155, transcript variant 4	151556	2.40537	A. fumigatus
CPHXL	cytoplasmic polyadenylated homeobox like	105371346	2.40556	A. fumigatus
HCCAT5	hepatocellular carcinoma associated transcript 5 (non-protein coding)	283902	2.40556	A. fumigatus
HOXB9	homeobox B9	3219	2.40556	A. fumigatus
KCNJ12	potassium voltage-gated channel subfamily J member 12	3768	2.40556	A. fumigatus
LINC01405	long intergenic non-protein coding RNA 1405	100131138	2.40556	A. fumigatus
LOC101929897	uncharacterized LOC101929897	101929897	2.40556	A. fumigatus
LOC102467081	uncharacterized LOC102467081	102467081	2.40556	A. fumigatus
LOC105370625	uncharacterized LOC105370625	105370625	2.40556	A. fumigatus
LOC105376236	uncharacterized LOC105376236, transcript variant X1	105376236	2.40556	A. fumigatus
LOC107985979	uncharacterized LOC107985979	107985979	2.40556	A. fumigatus
CAPNS2	calpain small subunit 2	84290	2.40908	A. fumigatus
TMEM173	transmembrane protein 173, transcript variant 1	340061	2.40922	A. fumigatus
LOC101928354	uncharacterized LOC101928354, transcript variant X3	101928354	2.40932	A. fumigatus
TOB1-AS1	TOB1 antisense RNA 1	400604	2.41165	A. fumigatus
SPEG	SPEG complex locus, transcript variant X2	10290	2.412	A. fumigatus
TIGIT	T cell immunoreceptor with Ig and ITIM domains, transcript variant X2	201633	2.41264	A. fumigatus
RGS16	regulator of G protein signaling 16	6004	2.41574	A. fumigatus
BEX5	brain expressed X-linked 5, transcript variant 1	340542	2.41631	A. fumigatus
PKD2L1	polycystin 2 like 1, transient receptor potential cation channel, transcript variant X2	9033	2.41679	A. fumigatus
MAMLD1	mastermind like domain containing 1, transcript variant X11	10046	2.41887	A. fumigatus
LOC105373269	uncharacterized LOC105373269, transcript variant X1	105373269	2.41968	A. fumigatus
LOC105370135	uncharacterized LOC105370135	105370135	2.42074	A. fumigatus
LOC107984220	uncharacterized LOC107984220	107984220	2.42345	A. fumigatus
LOC105371490	uncharacterized LOC105371490	105371490	2.42618	A. fumigatus
LOC105375691	uncharacterized LOC105375691, transcript variant X1	105375691	2.42678	A. fumigatus
EDAR	ectodysplasin A receptor	10913	2.4268	A. fumigatus
LOC107985532	uncharacterized LOC107985532	107985532	2.42798	A. fumigatus
CST6	cystatin E/M	1474	2.42844	A. fumigatus
IL24	interleukin 24, transcript variant X2	11009	2.42874	A. fumigatus
ANLN	anillin actin binding protein, transcript variant 1	54443	2.42879	A. fumigatus
CDKN3	cyclin dependent kinase inhibitor 3, transcript variant 3	1033	2.4296	A. fumigatus
GZMA	granzyme A	3001	2.43163	A. fumigatus
GGN	gametogenetin, transcript variant X3	199720	2.43182	A. fumigatus
HSD11B2	hydroxysteroid 11-beta dehydrogenase 2	3291	2.43288	A. fumigatus
HULC	hepatocellular carcinoma up-regulated long non-coding RNA	728655	2.43325	A. fumigatus
SLAMF6	SLAM family member 6, transcript variant X3	114836	2.43547	A. fumigatus
PLXNB1	plexin B1, transcript variant X4	5364	2.43634	A. fumigatus
[truncated: 6,470 more rows]

## Sheet: Afumigatus-specific_pathways
Category	Term	Genes
KEGG_PATHWAY	hsa00062:Fatty acid elongation	6785, 60481, 51495, 79071, 10965, 5538, 83401, 79993, 3033, 3032, 3030, 641371, 51144, 11332, 201562
KEGG_PATHWAY	hsa00380:Tryptophan metabolism	8564, 4128, 169355, 316, 15, 55753, 847, 39, 23498, 3033, 259307, 4967, 3030, 7166, 1644, 121278, 1543, 1544, 1545, 883, 130013
KEGG_PATHWAY	hsa00512:Mucin type O-Glycan biosynthesis	374378, 117248, 168391, 57452, 11227, 442117, 9245, 55568, 79695, 2590, 2591, 64409, 2589, 51809, 6483, 26290, 9334, 79623
KEGG_PATHWAY	hsa01212:Fatty acid metabolism	23205, 1374, 126129, 60481, 51495, 79071, 36, 34, 5538, 39, 3992, 9415, 6319, 3033, 2194, 3032, 1376, 3030, 51144, 201562, 81616, 23305, 2181
KEGG_PATHWAY	hsa04014:Ras signaling pathway	7535, 51378, 4303, 3082, 59345, 3479, 285, 284, 10298, 22800, 5159, 8398, 2321, 100137049, 25, 2324, 207, 208, 51365, 7074, 11145, 8437, 2787, 53358, 2784, 283455, 2785, 9771, 2793, 51196, 4803, 4804, 5966, 123745, 5899, 4763, 598, 5156, 10681, 5567, 10928, 808, 5063, 5781, 5579, 5578, 6464, 2254, 2253, 2252, 2251, 4254, 2246, 5582, 94235, 1945, 5602, 1944, 2903, 2904, 1946, 10235, 5322, 84647, 2…
KEGG_PATHWAY	hsa04024:cAMP signaling pathway	3725, 113, 2149, 111, 5733, 5021, 6262, 64399, 154, 7253, 153, 482, 2893, 55811, 480, 481, 56670, 22800, 6093, 5602, 2903, 2904, 2905, 2906, 2890, 778, 476, 207, 477, 208, 4886, 3352, 1909, 3354, 7410, 9586, 5499, 7074, 338442, 4792, 5594, 5142, 6752, 5143, 5144, 2033, 3991, 5465, 6237, 2696, 51196, 109, 108, 107, 627, 5139, 84699, 9475, 10257, 64764, 1262, 10411, 8503, 815, 816, 817, 5567, 9568,…
KEGG_PATHWAY	hsa04062:Chemokine signaling pathway	10344, 3627, 23236, 6774, 113, 2919, 6464, 6772, 111, 5332, 6349, 59345, 6348, 57580, 6351, 1524, 7852, 414062, 94235, 3577, 3576, 6093, 10235, 9547, 207, 208, 1794, 3717, 6362, 131890, 1232, 408, 6364, 1234, 7410, 6366, 6367, 7074, 4792, 5594, 8517, 1230, 2787, 53358, 2784, 6346, 2785, 2793, 6376, 6375, 109, 6374, 108, 6373, 107, 6372, 6370, 2833, 9475, 8503, 5196, 10681, 2920, 5567, 2921, 6387,…
KEGG_PATHWAY	hsa04066:HIF-1 signaling pathway	51378, 2056, 6774, 5579, 5578, 2033, 4878, 3479, 1027, 1950, 1026, 3460, 285, 284, 3458, 3459, 7018, 9978, 5582, 3098, 3570, 2064, 4846, 8503, 815, 816, 7010, 4843, 817, 7037, 54583, 3091, 2321, 80201, 207, 208, 1906, 3162, 7099, 7076, 5294, 3569, 5295, 5594
KEGG_PATHWAY	hsa04151:PI3K-Akt signaling pathway	1292, 51378, 2149, 3082, 63923, 2335, 3479, 59345, 285, 284, 7060, 3676, 3675, 3679, 1289, 1288, 255631, 1287, 5159, 10161, 1280, 1282, 6009, 1285, 930, 1286, 2321, 5170, 3690, 3691, 2324, 3716, 207, 5649, 3693, 208, 8115, 3717, 3695, 3918, 3688, 3915, 2846, 1277, 5934, 3911, 1278, 22798, 5618, 2787, 2784, 2785, 2793, 4803, 5563, 1440, 10110, 4804, 10018, 84699, 7184, 1441, 5156, 598, 10681, 1031…
KEGG_PATHWAY	hsa04261:Adrenergic signaling in cardiomyocytes	781, 782, 783, 784, 23236, 785, 113, 5578, 5332, 111, 6324, 59283, 6262, 59284, 154, 1390, 153, 7169, 482, 480, 481, 55799, 5600, 778, 476, 9254, 207, 477, 208, 3784, 9586, 28227, 5499, 70, 5594, 6300, 3753, 7139, 109, 108, 107, 84699, 64764, 10411, 27092, 147, 815, 148, 816, 817, 5567, 6330, 6331, 6332, 491, 492, 5523, 5528, 808, 23439, 11069, 163688
KEGG_PATHWAY	hsa04350:TGF-beta signaling pathway	2033, 9241, 151449, 3625, 3626, 3624, 25805, 8646, 7040, 3458, 1030, 4090, 9978, 269, 7048, 4052, 10637, 7046, 4093, 7044, 7043, 659, 6093, 657, 658, 92, 91, 90, 3397, 1875, 130399, 6667, 653, 9372, 7050, 1634, 7057, 5594
KEGG_PATHWAY	hsa04390:Hippo signaling pathway	10207, 50855, 332, 151449, 84962, 10297, 8322, 8323, 2246, 51176, 7483, 3397, 7482, 7480, 374, 3689, 8312, 23418, 5499, 54361, 80326, 8313, 6932, 166824, 71, 1495, 3996, 10971, 7005, 1741, 1740, 7471, 7478, 126374, 1496, 84552, 84612, 7474, 1499, 7040, 286204, 7048, 7046, 7043, 8994, 10413, 81029, 659, 657, 658, 83439, 324, 7159, 2736, 51384, 653, 23286, 7532, 56288, 999
KEGG_PATHWAY	hsa04550:Signaling pathways regulating pluripotency of stem cells	6774, 3479, 55183, 3625, 3626, 3624, 10297, 8322, 8323, 2103, 4211, 5600, 7483, 3397, 2263, 3716, 7482, 207, 7480, 208, 3717, 5978, 8312, 8313, 80326, 54361, 5594, 7471, 6300, 7478, 8820, 5080, 7474, 1499, 3175, 4090, 4093, 659, 81029, 3670, 657, 658, 8503, 3572, 92, 91, 90, 324, 130399, 51384, 3976, 79923, 3977, 5294, 5295
KEGG_PATHWAY	hsa04611:Platelet activation	23236, 54518, 113, 2149, 5332, 111, 2814, 1289, 255631, 6093, 1280, 5600, 4846, 10235, 5742, 6786, 3690, 100137049, 207, 208, 5028, 3688, 5499, 1277, 2909, 255189, 71, 1278, 5593, 5594, 6300, 3709, 4638, 6850, 109, 108, 107, 85301, 123745, 9475, 283748, 3673, 8503, 5567, 8605, 3937, 9138, 50509, 6916, 6915, 7094, 91807, 5294, 5295
KEGG_PATHWAY	hsa04630:Jak-STAT signaling pathway	2056, 5781, 6774, 6775, 6772, 4352, 163702, 50615, 1154, 3593, 3596, 3595, 51561, 3590, 1489, 3716, 207, 208, 3717, 3952, 29949, 3586, 3587, 11009, 3589, 1437, 5618, 2033, 3561, 5008, 3460, 3600, 3458, 3459, 149233, 3456, 3454, 3455, 1440, 9021, 3559, 53833, 53832, 3570, 8503, 3572, 56832, 598, 1441, 3574, 51588, 282618, 2688, 3976, 50604, 3977, 85480, 3568, 5294, 3569, 5295
KEGG_PATHWAY	hsa04670:Leukocyte transendothelial migration	1003, 83700, 7294, 5781, 5579, 5578, 6300, 7414, 1496, 3684, 9076, 1499, 3676, 5010, 1500, 7852, 5582, 87, 29895, 9475, 50848, 6093, 4313, 10411, 8503, 5600, 4689, 4688, 5175, 23562, 7430, 6387, 4478, 3688, 7410, 653361, 3689, 2909, 11069, 71, 399, 5294, 1495, 5295, 58494, 88, 89
KEGG_PATHWAY	hsa04713:Circadian entrainment	23236, 6261, 5579, 113, 5578, 5332, 111, 5187, 2787, 59345, 9722, 6262, 2784, 3760, 6263, 51655, 2785, 2793, 2893, 55811, 109, 108, 107, 5582, 94235, 2903, 2904, 2905, 815, 2906, 816, 817, 4842, 10681, 5567, 2890, 2775, 4543, 8911, 808, 2353, 5593, 5594, 163688
KEGG_PATHWAY	hsa04724:Glutamatergic synapse	2912, 9455, 2913, 23236, 2918, 113, 5579, 2916, 5578, 2917, 5332, 111, 27165, 59345, 2898, 2899, 2893, 5582, 94235, 2901, 773, 2903, 2904, 2905, 2906, 22941, 6506, 100137049, 2890, 2900, 6511, 255189, 5594, 246213, 3709, 2787, 2784, 3760, 2785, 2793, 109, 108, 107, 123745, 283748, 5567, 10681, 81539, 8605, 2775, 9229, 116443, 116444, 7220
KEGG_PATHWAY	hsa04725:Cholinergic synapse	23236, 5579, 113, 5578, 5332, 3709, 111, 2767, 2787, 59345, 2784, 3760, 1103, 2785, 2793, 109, 1131, 108, 107, 5582, 94235, 84699, 64764, 773, 8503, 815, 816, 1133, 817, 10681, 5567, 778, 3770, 207, 2775, 208, 3717, 3784, 3786, 9586, 3768, 1141, 2353, 5294, 9132, 5295, 5594
KEGG_PATHWAY	hsa04726:Serotonergic synapse	200909, 23236, 5579, 5578, 5332, 111, 59345, 7166, 5582, 94235, 247, 246, 773, 5743, 285242, 5742, 100137049, 778, 836, 3352, 239, 3354, 1557, 255189, 5594, 2561, 2560, 4128, 170572, 3709, 2787, 2784, 3760, 2785, 2793, 3357, 1644, 123745, 283748, 10411, 5567, 10681, 8605, 2775, 351, 6532, 6570, 121278, 6571, 9177, 7220
KEGG_PATHWAY	hsa04750:Inflammatory mediator regulation of TRP channels	23236, 5579, 113, 5578, 6300, 5332, 111, 3709, 162514, 3479, 51393, 3357, 109, 4803, 41, 108, 107, 3553, 5582, 123745, 283748, 5602, 8398, 8503, 5600, 815, 5588, 816, 5606, 817, 79054, 5567, 100137049, 5608, 8605, 239, 5499, 808, 255189, 5294, 5295, 3269, 9311, 163688
KEGG_PATHWAY	hsa04810:Regulation of actin cytoskeleton	5063, 2149, 50649, 2254, 2253, 2335, 2252, 2251, 3684, 3681, 55740, 3682, 10298, 3676, 3675, 10297, 1729, 2246, 3679, 22800, 87, 29895, 5159, 6093, 10163, 1133, 81624, 2263, 8936, 3690, 3691, 3693, 1793, 3695, 2259, 89846, 8822, 3688, 8823, 7410, 2255, 3689, 10095, 2257, 8826, 5499, 7074, 2909, 71, 3645, 5594, 8515, 8516, 375189, 128239, 7414, 1950, 8074, 1072, 3984, 6237, 3071, 8817, 4638, 1131,…
KEGG_PATHWAY	hsa04913:Ovarian steroidogenesis	6770, 283748, 113, 5743, 111, 5567, 3294, 3479, 100137049, 3283, 3292, 8605, 949, 3949, 2492, 109, 108, 107, 255189, 2661, 1543, 1545, 123745
KEGG_PATHWAY	hsa04916:Melanogenesis	7471, 23236, 5579, 113, 5578, 2033, 5332, 111, 7478, 7474, 1499, 4254, 434, 8322, 8323, 109, 108, 51176, 107, 5582, 84699, 4157, 64764, 81029, 7483, 815, 83439, 816, 817, 5567, 3815, 7482, 2775, 51384, 7480, 1906, 80326, 54361, 6932, 808, 5594, 163688
KEGG_PATHWAY	hsa04918:Thyroid hormone synthesis	7849, 23236, 9601, 5579, 113, 5578, 3709, 111, 5332, 821, 7253, 482, 432, 109, 480, 108, 481, 107, 389434, 5582, 7184, 84699, 64764, 7038, 4036, 5567, 476, 5172, 477, 6528, 9586, 23439
KEGG_PATHWAY	hsa04919:Thyroid hormone signaling pathway	117247, 9969, 9968, 23236, 4853, 5579, 5578, 6772, 2033, 4851, 5332, 90390, 9882, 8202, 1499, 482, 51196, 480, 5208, 481, 7068, 7067, 5582, 1827, 116931, 53919, 9611, 8503, 1734, 6009, 3091, 6257, 5567, 5170, 113026, 476, 3690, 477, 207, 208, 5469, 10025, 54361, 23439, 71, 5294, 5295, 5594
KEGG_PATHWAY	hsa04921:Oxytocin signaling pathway	3725, 781, 782, 783, 23236, 784, 6261, 785, 113, 5579, 1938, 5578, 111, 5332, 5021, 59283, 6262, 6263, 59284, 5582, 1827, 6093, 55799, 4846, 5743, 140465, 778, 100137049, 9254, 53632, 5499, 255189, 71, 5594, 4775, 3709, 1026, 3760, 57118, 4638, 5565, 109, 108, 5563, 107, 4882, 123745, 9475, 283748, 815, 27092, 816, 817, 5567, 8605, 3770, 2775, 5997, 3768, 91807, 808, 4772, 2353, 163688
KEGG_PATHWAY	hsa04923:Regulation of lipolysis in adipocytes	8503, 113, 2167, 5743, 5733, 111, 5742, 5567, 3991, 207, 4886, 208, 154, 7253, 153, 364, 109, 108, 5346, 107, 11145, 5294, 5295, 5593, 11343
KEGG_PATHWAY	hsa04925:Aldosterone synthesis and secretion	6770, 23236, 5579, 113, 5578, 5332, 3709, 111, 2767, 3283, 3991, 949, 3949, 747, 3777, 25865, 57118, 109, 4929, 108, 51305, 107, 5587, 5138, 5582, 84699, 64764, 815, 816, 817, 23683, 5567, 778, 8911, 3164, 9586, 808, 163688
KEGG_PATHWAY	hsa04931:Insulin resistance	10998, 9945, 6774, 1374, 5781, 10891, 6517, 27330, 9882, 22877, 5465, 6945, 5565, 5563, 9021, 84699, 2998, 64764, 5602, 4846, 8503, 5588, 5792, 90673, 5170, 53632, 207, 208, 7132, 5507, 5524, 6197, 2538, 5834, 9586, 5837, 5499, 6720, 5770, 5294, 4792, 3569, 5295, 5509
KEGG_PATHWAY	hsa04960:Aldosterone-regulated sodium reabsorption	2810, 8503, 4306, 3291, 5579, 5578, 53828, 5170, 9351, 476, 3479, 477, 6338, 482, 3758, 480, 481, 23439, 5582, 5294, 5295, 5594
KEGG_PATHWAY	hsa04961:Endocrine and other factor-regulated calcium reabsorption	9365, 23236, 5745, 5579, 5578, 5332, 5567, 476, 1785, 1759, 477, 163, 482, 7421, 480, 1213, 481, 160, 23439, 5582, 8218, 1173
KEGG_PATHWAY	hsa04971:Gastric acid secretion	6752, 23236, 5579, 113, 760, 5578, 5332, 3709, 111, 482, 4638, 3758, 1131, 109, 480, 3773, 108, 481, 107, 5582, 3274, 815, 816, 115111, 817, 5567, 476, 477, 54207, 7430, 3784, 23439, 808, 91807, 163688
KEGG_PATHWAY	hsa04972:Pancreatic secretion	23236, 5579, 113, 6558, 760, 5578, 5332, 3709, 111, 487, 6262, 488, 6344, 482, 1131, 109, 480, 108, 481, 107, 10136, 886, 1506, 9635, 5582, 1361, 5322, 84647, 51032, 476, 63036, 477, 491, 492, 3784, 1056, 1811, 23439, 1357, 1179, 5407, 7220
KEGG_PATHWAY	hsa04978:Mineral absorption	261729, 4495, 4496, 4493, 1317, 6523, 476, 477, 65010, 140803, 3162, 7779, 482, 9843, 7421, 480, 2495, 481, 1811, 23439, 7018, 4501
KEGG_PATHWAY	hsa05030:Cocaine addiction	3725, 26086, 64764, 8851, 2903, 2912, 2904, 2913, 5173, 2905, 4128, 2906, 2354, 111, 5567, 8787, 9586, 627, 6570, 1644, 6571, 84699, 116443, 116444
KEGG_PATHWAY	hsa05031:Amphetamine addiction	3725, 23237, 4128, 5579, 5578, 6804, 111, 2354, 2893, 1644, 5582, 84699, 64764, 2903, 2904, 2905, 815, 5173, 2906, 816, 817, 5567, 2890, 9586, 5499, 6570, 6571, 808, 2353, 116443, 116444, 163688
KEGG_PATHWAY	hsa05032:Morphine addiction	5142, 5143, 2561, 2560, 5579, 113, 5578, 5144, 111, 2787, 59345, 27115, 2784, 3760, 2785, 8622, 2793, 4988, 109, 108, 107, 5139, 5138, 5137, 2557, 5582, 5136, 94235, 773, 5153, 2570, 5567, 10681, 9568, 2775, 408, 2564, 2868, 2567
KEGG_PATHWAY	hsa05142:Chagas disease (American trypanosomiasis)	3725, 23236, 5332, 6349, 54106, 6348, 8772, 414062, 3576, 10333, 5602, 3593, 5600, 4843, 207, 208, 7132, 3586, 4792, 5594, 8517, 6300, 2767, 3460, 7040, 3458, 3459, 3456, 919, 107, 7048, 3553, 7046, 3654, 7043, 8503, 915, 916, 917, 2775, 355, 713, 7099, 712, 1636, 714, 7097, 2353, 5294, 3569, 5295
KEGG_PATHWAY	hsa05166:HTLV-I infection	3725, 3111, 7538, 1869, 113, 111, 54107, 331, 1390, 10393, 10297, 8322, 8323, 10714, 22800, 3108, 7850, 3105, 5159, 7483, 4214, 55697, 4215, 3716, 7482, 8061, 207, 208, 7480, 7132, 94241, 8829, 3689, 54361, 80326, 2114, 8295, 4792, 1437, 115650, 8517, 3125, 7471, 1958, 8697, 5971, 387332, 2033, 3561, 4775, 1029, 7478, 1026, 3600, 821, 7474, 1499, 6237, 1030, 7040, 109, 108, 107, 7048, 22808, 3134…
KEGG_PATHWAY	hsa05205:Proteoglycans in cancer	7291, 6774, 5781, 10855, 5579, 5578, 3082, 3339, 2335, 3479, 288, 8322, 8323, 22800, 5582, 5328, 2066, 6093, 3593, 4313, 2064, 7483, 5600, 2065, 3091, 5170, 3690, 7482, 3693, 207, 836, 208, 7480, 3688, 6608, 8826, 5499, 7074, 54361, 80326, 71, 5594, 7471, 60495, 2318, 6300, 3709, 2316, 2317, 7478, 867, 1026, 7474, 1499, 6237, 7040, 51196, 22808, 5962, 9475, 81029, 3673, 8503, 815, 816, 817, 5567,…
KEGG_PATHWAY	hsa05222:Small cell lung cancer	8517, 1869, 22798, 5915, 317, 2335, 1027, 331, 3909, 3908, 7188, 1030, 3675, 2272, 1288, 1287, 3655, 3673, 1282, 8503, 598, 5743, 1285, 4843, 1286, 6257, 10319, 207, 208, 3918, 3688, 3915, 3911, 5294, 4792, 5295, 1164
REACTOME_PATHWAY	R-HSA-1059683:Interleukin-6 signaling	3570, 6774, 3572, 5781, 6772, 9021, 867, 3716, 3569, 3717
REACTOME_PATHWAY	R-HSA-112411:MAPK1 (ERK2) activation	3570, 3572, 5781, 3716, 3569, 5594, 3717
REACTOME_PATHWAY	R-HSA-114604:GPVI-mediated activation cascade	1437, 8503, 5781, 3561, 6464, 9846, 5170, 3716, 27040, 207, 208, 3717, 3937, 7410, 51266, 388, 10630, 6850, 1277, 1278, 3568, 3559, 5294, 3932, 5295
REACTOME_PATHWAY	R-HSA-1257604:PIP3 activates AKT signaling	9365, 5781, 942, 3084, 2254, 2253, 2252, 2251, 1950, 8074, 2069, 8817, 4254, 2246, 10718, 5159, 2066, 2064, 8503, 2065, 5156, 930, 26523, 2263, 5170, 3815, 9542, 207, 208, 8822, 8823, 2255, 152831, 3932, 5295
REACTOME_PATHWAY	R-HSA-1442490:Collagen degradation	1292, 136227, 1297, 5045, 84570, 1310, 1289, 1288, 4327, 1287, 1509, 102, 4323, 1307, 4314, 1280, 4313, 4312, 1308, 1282, 4319, 1285, 4316, 1286, 256076, 1303, 8754, 1305, 164656, 1513, 50509, 1277, 131873, 1278, 91522
REACTOME_PATHWAY	R-HSA-1474244:Extracellular matrix organization	1280, 1282, 1285, 50509, 1286, 1277, 2335, 1289, 1288, 1287, 1278
REACTOME_PATHWAY	R-HSA-156711:Polo-like kinase mediated events	4605, 995, 993, 5928, 2033, 5347, 286826, 55957, 2305, 7465
REACTOME_PATHWAY	R-HSA-186797:Signaling by PDGF	1292, 1280, 1282, 1297, 5156, 1285, 1286, 5045, 256076, 5340, 7060, 50509, 7059, 5327, 131873, 1289, 1287, 7057, 5159
REACTOME_PATHWAY	R-HSA-190375:FGFR2c ligand binding and activation	8822, 8817, 8823, 2246, 2263, 2254, 2253, 2251, 8074
REACTOME_PATHWAY	R-HSA-194223	29801, 2, 19, 3069, 81693, 5567, 345, 949, 1071, 3931, 348, 335
REACTOME_PATHWAY	R-HSA-201722:Formation of the beta-catenin:TCF transactivating complex	8338, 8339, 6597, 2033, 1499, 8340, 7089, 8360, 3012, 51176, 121504, 26108, 8346, 8364, 607, 8366, 8347, 8365, 8970, 8341, 8367, 8344, 123169, 83439, 5929, 3018, 8607, 3014, 8085, 3017, 8351, 8350, 653604, 6932, 85236, 8352, 8295, 8357, 8356
REACTOME_PATHWAY	R-HSA-2022090:Assembly of collagen fibrils and other multimeric structures	1292, 1280, 4314, 1282, 1308, 1285, 1286, 4316, 256076, 3691, 3909, 3918, 50509, 1520, 1277, 131873, 1289, 255631, 85301, 1288, 1287, 1278, 3655
REACTOME_PATHWAY	R-HSA-2022854:Keratan sulfate biosynthesis	79369, 10678, 10331, 10402, 5549, 176, 93010, 23563, 4958, 4060, 6483, 4969, 9334, 6487, 4166
REACTOME_PATHWAY	R-HSA-2022857:Keratan sulfate degradation	79411, 4958, 2720, 4060, 5549, 4969, 2799, 176, 3074, 3073
REACTOME_PATHWAY	R-HSA-2033519:Activated point mutants of FGFR2	8822, 8817, 8823, 2246, 2255, 2263, 2254, 2253, 2252, 2251, 8074
REACTOME_PATHWAY	R-HSA-210991:Basigin interactions	4312, 5478, 3897, 9123, 3675, 3688, 6693, 9056, 482, 4099, 481, 11136, 23428, 3655
REACTOME_PATHWAY	R-HSA-2214320:Anchoring fibril formation	3918, 1282, 1285, 1286, 1277, 1288, 1287, 1278, 3909, 7093
REACTOME_PATHWAY	R-HSA-2219530:Constitutive Signaling by Aberrant PI3K in Cancer	9365, 5781, 942, 3084, 2254, 2253, 2252, 2251, 1950, 8074, 2069, 8817, 4254, 2246, 10718, 5159, 2066, 2064, 8503, 2065, 5156, 930, 2263, 3815, 9542, 8822, 8823, 2255, 152831, 3932, 5295
REACTOME_PATHWAY	R-HSA-2559582: Senescence-Associated Secretory Phenotype (SASP)	3725, 8697, 6774, 8338, 8339, 1029, 1027, 1026, 1032, 1051, 10393, 1030, 8340, 8360, 3012, 121504, 8364, 8346, 8366, 8365, 8347, 8970, 8367, 8341, 8344, 3576, 890, 11065, 3018, 3552, 3014, 3017, 6197, 3490, 7324, 8351, 8350, 653604, 85236, 2353, 8352, 3569, 8357, 5594, 8356
REACTOME_PATHWAY	R-HSA-3000170:Syndecan interactions	3673, 5578, 3371, 2335, 3690, 3691, 3693, 7040, 3688, 50509, 1277, 1289, 1278, 3655, 87, 7057
REACTOME_PATHWAY	R-HSA-373080:Class B/2 (Secretin family receptors)	84658, 976, 7483, 6469, 7471, 5745, 5744, 2015, 1395, 7478, 7482, 1392, 7474, 51384, 7480, 3549, 6608, 8322, 8323, 8643, 80326, 54361, 30817
REACTOME_PATHWAY	R-HSA-381340: Transcriptional regulation of white adipocyte differentiation	6721, 9969, 4023, 9968, 7471, 10891, 7026, 2167, 2033, 90390, 6517, 8202, 5465, 1050, 1051, 7040, 5346, 1052, 400569, 23097, 9612, 9611, 9441, 1879, 55090, 9370, 5468, 7480, 5469, 10498, 10025, 3952, 6720, 6604
REACTOME_PATHWAY	R-HSA-416476: G alpha (q) signalling events	84634, 23236, 2149, 2641, 60675, 5332, 3827, 5021, 59345, 846, 6866, 680, 886, 2151, 353299, 94235, 4828, 4829, 10161, 222545, 1133, 8111, 57121, 1906, 1907, 1909, 5028, 10911, 2846, 2840, 56923, 2358, 2767, 2787, 2784, 2785, 8620, 2793, 3357, 6375, 1131, 8997, 10800, 551, 8503, 147, 10886, 148, 10681, 10316, 23566, 2798, 2797, 2796, 5724, 351, 51738, 2862, 5997, 9170, 57105, 2867, 2829, 2828, 69…
REACTOME_PATHWAY	R-HSA-416482: G alpha (12/13) signalling events	50649, 2787, 59345, 2784, 57580, 2785, 50650, 23370, 2793, 10276, 388, 25791, 221472, 94235, 8997, 9475, 6093, 8503, 6453, 147, 148, 26230, 11214, 10681, 5924, 5364, 89846, 7410, 23263, 9138, 7074, 128272, 6915, 5295, 4168
REACTOME_PATHWAY	R-HSA-416993: Trafficking of GluR2-containing AMPA receptors	163, 2893, 5579, 23426, 5578, 160, 2890, 5582, 9463, 4905, 80852, 1173
REACTOME_PATHWAY	R-HSA-418594: G alpha (i) signalling events	26086, 3627, 2912, 2913, 2918, 113, 2919, 2916, 111, 5733, 2917, 3827, 59345, 846, 51083, 59340, 5368, 150, 5540, 151, 56670, 7852, 353299, 94235, 3577, 2852, 8601, 3576, 5173, 8490, 1325, 4889, 54429, 57121, 4886, 5697, 3352, 4543, 1232, 346562, 6364, 3354, 1234, 6366, 8787, 1814, 338442, 2841, 2840, 56923, 6752, 6753, 2358, 2357, 8698, 9628, 2787, 1230, 2784, 2785, 4988, 2793, 8811, 109, 6374, …
REACTOME_PATHWAY	R-HSA-418597: G alpha (z) signalling events	5579, 113, 5588, 5578, 111, 2787, 10681, 59345, 2784, 2785, 346562, 150, 2781, 151, 2793, 109, 108, 107, 353299, 5582, 94235, 8601
REACTOME_PATHWAY	R-HSA-418990: Adherens junctions interactions	1003, 1004, 1001, 1005, 1006, 1016, 1009, 3728, 1012, 283, 1015, 1499, 253559, 1500, 64403, 71, 1495, 1010, 1000, 999, 5818
REACTOME_PATHWAY	R-HSA-419037: NCAM1 interactions	1292, 1280, 782, 783, 1282, 784, 785, 1297, 4684, 1285, 1286, 1463, 256076, 8128, 2668, 8911, 9048, 50509, 131873, 1289, 1287, 6900
REACTOME_PATHWAY	R-HSA-429593: Inositol transporters	114134, 115584, 200010, 6523, 6526, 6527
REACTOME_PATHWAY	R-HSA-437239: Recycling pathway of L1	81027, 7280, 7846, 6456, 1785, 27330, 24137, 1759, 3897, 57698, 10382, 6197, 4478, 7430, 7278, 163, 10381, 1213, 160, 71, 8986, 5962, 1173, 5594
REACTOME_PATHWAY	R-HSA-5173214: O-glycosylation of TSR domain-containing proteins	55901, 81794, 170689, 145173, 157869, 56999, 11174, 10418, 92949, 170691, 5199, 170692, 79875, 140766, 171019, 23145, 9037, 9509, 11095, 221981, 7057, 9507
REACTOME_PATHWAY	R-HSA-5654221:Phospholipase C-mediated cascade; FGFR2	8822, 8817, 8823, 2246, 2255, 2263, 2254, 2253, 2252, 2251, 8074
REACTOME_PATHWAY	R-HSA-5654695:PI-3K cascade:FGFR2	5781, 2254, 2263, 2253, 2252, 2251, 8074, 8817, 8822, 8823, 2255, 2246, 5295
REACTOME_PATHWAY	R-HSA-5654699:SHC-mediated cascade:FGFR2	5781, 6464, 2263, 2254, 2253, 2252, 2251, 8074, 8822, 8817, 8823, 2246, 2255, 10817
REACTOME_PATHWAY	R-HSA-5654727: Negative regulation of FGFR2 signaling	5781, 2263, 2254, 2253, 2252, 867, 2251, 8074, 8822, 8817, 8823, 2246, 2255, 5594
REACTOME_PATHWAY	R-HSA-5673001: RAF/MAP kinase cascade	6464, 3084, 2254, 2253, 2252, 2251, 284, 9048, 4254, 2246, 2676, 10718, 5159, 2066, 2903, 2064, 2904, 2065, 2905, 2906, 2263, 3815, 5924, 3716, 9542, 3717, 8822, 5979, 2668, 8823, 2255, 5786, 10817, 5594, 9365, 1437, 4684, 3561, 53358, 27040, 1950, 6708, 8074, 6709, 2069, 8817, 3559, 815, 6712, 816, 5156, 7010, 6710, 817, 6711, 152831, 808, 3568, 88
REACTOME_PATHWAY	R-HSA-5682910: LGI-ADAM interactions	4185, 55203, 9211, 8745, 27092, 6804, 203190, 59283, 53616, 163175
REACTOME_PATHWAY	R-HSA-606279:Deposition of new CENPA-containing nucleosomes at the centromere	8338, 8339, 387103, 8467, 79682, 8340, 8360, 3012, 121504, 8346, 8364, 55355, 8366, 8347, 8365, 8970, 8341, 8367, 8344, 54069, 5928, 4869, 64105, 3018, 8607, 3014, 3017, 57082, 80152, 1058, 85236, 79019, 55320
REACTOME_PATHWAY	R-HSA-75876: Synthesis of very long-chain fatty acyl-CoAs	23205, 6785, 60481, 51495, 79071, 3293, 5538, 83401, 79993, 51144, 201562, 81616, 23305, 2181
REACTOME_PATHWAY	R-HSA-877312:Regulation of IFNG signaling	3458, 3459, 5781, 6772, 5770, 9021, 3460, 3716, 3717
REACTOME_PATHWAY	R-HSA-936837: Ion transport by P-type ATPases	148229, 53828, 487, 57205, 488, 5205, 482, 5349, 480, 481, 538, 23400, 23250, 815, 816, 23120, 817, 9914, 476, 477, 491, 492, 84239, 51761, 808, 374868, 53822, 286410
REACTOME_PATHWAY	R-HSA-975634: Retinoid metabolism and transport	4023, 29967, 4036, 4035, 3339, 2262, 53630, 9227, 83875, 51109, 345, 221914, 335, 348, 3949, 10082, 7804, 5947, 57016, 26020, 1645, 1208

## Sheet: Calbicans-specific_pathways
Category	Term	Genes
KEGG_PATHWAY	hsa04142:Lysosome	968, 2720, 10312, 26503, 8120, 2581, 6556, 2799, 6272, 27074, 5660, 1512, 3482, 5641, 3916, 245972, 3425, 1509, 8218
REACTOME_PATHWAY	R-HSA-372708:p130Cas linkage to MAPK signaling for integrins	1398, 7094, 7450, 2335, 3690
REACTOME_PATHWAY	R-HSA-909733:Interferon alpha/beta signaling	3433, 1958, 3136, 6772, 3437, 4599, 3106, 9021, 103, 3134, 91543
KEGG_PATHWAY	hsa04672:Intestinal immune network for IgA production	23308, 3126, 3676, 3115, 941, 940, 8741, 3601, 3108
KEGG_PATHWAY	hsa03320:PPAR signaling pathway	5465, 1593, 4973, 79966, 6319, 4023, 2167, 51703, 2170, 2171, 9415
KEGG_PATHWAY	hsa05320:Autoimmune thyroid disease	3126, 3115, 7038, 941, 940, 3106, 3108, 3134, 1493
KEGG_PATHWAY	hsa00430:Taurine and hypotaurine metabolism	2686, 2678, 51380, 84890
REACTOME_PATHWAY	R-HSA-198933: Immunoregulatory interactions between a Lymphoid and a non-Lymphoid cell	29121, 27036, 3136, 10225, 3903, 933, 946, 8778, 27181, 57823, 89858, 3676, 1525, 3688, 11027, 10288, 909, 3106, 340205, 3134, 999

## Sheet: Cparapsilosis-specific_pathways
Category	Term	Gene
KEGG_PATHWAY	hsa04070:Phosphatidylinositol signaling system	5579, 5331, 3709, 8525, 23396, 1608, 5294, 56623
KEGG_PATHWAY	hsa04115:p53 signaling pathway	4616, 55367, 55240, 27113, 10912, 1647, 317, 575
KEGG_PATHWAY	hsa04621:NOD-like receptor signaling pathway	2919, 8767, 9051, 2920, 4792, 3576
KEGG_PATHWAY	hsa04912:GnRH signaling pathway	3725, 5579, 5606, 4214, 5331, 3709, 1839, 5608
KEGG_PATHWAY	hsa05231:Choline metabolism in cancer	3725, 5154, 56261, 6009, 5579, 8525, 23396, 1608, 5294
REACTOME_PATHWAY	R-HSA-163210: Formation of ATP by chemiosmotic coupling	513, 521, 9551, 514
REACTOME_PATHWAY	R-HSA-166058: MyD88:MAL(TIRAP) cascade initiated on plasma membrane	114609, 59307, 4214, 3656
REACTOME_PATHWAY	R-HSA-264876: Insulin processing	6804, 55676, 11336, 56605, 148867
REACTOME_PATHWAY	R-HSA-435368: Zinc efflux and compartmentalization by the SLC30 family	7779, 55676, 148867
REACTOME_PATHWAY	R-HSA-450302: activated TAK1 mediates p38 MAPK activation	5606, 8767, 3656, 5608

## Sheet: Scerevisiae-specific_pathways
Category	Term	Genes
KEGG_PATHWAY	hsa00330:Arginine and proline metabolism	113451, 1158, 112483, 4846, 4842, 2593, 51056, 79814, 58510, 5831, 6303, 6611, 57571, 1160, 1152, 1610
KEGG_PATHWAY	hsa04360:Axon guidance	219699, 10500, 5063, 2050, 57556, 7869, 4775, 3897, 2770, 27289, 64218, 6586, 10154, 1944, 22885, 1946, 2043, 64101, 57715, 5365, 1942, 56920, 3688, 10371, 5998, 9037, 1630, 137970, 55558
KEGG_PATHWAY	hsa04970:Salivary secretion	4025, 5579, 5331, 4842, 3709, 111, 3783, 478, 6263, 477, 154, 492, 482, 480, 490, 727897, 1472, 2982, 1471, 5592, 4069, 163688
KEGG_PATHWAY	hsa05144:Malaria	3039, 5175, 3592, 4035, 54106, 6347, 7042, 7060, 1378, 7058, 3040, 1440, 3553, 3586, 3569, 3576, 7043
KEGG_PATHWAY	hsa05330:Allograft rejection	3126, 5551, 3111, 941, 3002, 3119, 3592, 3106, 3108, 3586, 3134, 3105
REACTOME_PATHWAY	R-HSA-140837: Intrinsic Pathway of Fibrin Clot Formation	2, 2157, 2147, 5270, 2161, 3053, 5624, 3818
REACTOME_PATHWAY	R-HSA-140875: Common Pathway of Fibrin Clot Formation	2157, 2147, 5270, 2162, 3053, 10544, 5624, 7056
REACTOME_PATHWAY	R-HSA-181429:Serotonin Neurotransmitter Release Cycle	6812, 8541, 6804, 9256, 6853, 8497, 6857, 5864
REACTOME_PATHWAY	R-HSA-181430: Norepinephrine Neurotransmitter Release Cycle	6812, 8541, 6580, 6804, 9256, 8497, 6857, 5864
REACTOME_PATHWAY	R-HSA-210500: Glutamate Neurotransmitter Release Cycle	6812, 8541, 6511, 6804, 6506, 9256, 8497, 6857, 5864
REACTOME_PATHWAY	R-HSA-212676: Dopamine Neurotransmitter Release Cycle	6812, 8541, 6804, 8573, 9256, 6853, 320, 8497, 6857, 5864
REACTOME_PATHWAY	R-HSA-264642: Acetylcholine Neurotransmitter Release Cycle	6812, 8541, 6804, 9256, 8497, 6857, 5864
REACTOME_PATHWAY	R-HSA-2672351: Stimuli-sensing channels	285175, 1187, 65267, 10345, 1182, 65266, 1180, 266675, 6263, 844, 6339, 7439, 6337, 41, 57101, 10110, 6446, 196527, 150159, 9311
REACTOME_PATHWAY	R-HSA-3000497: Scavenging by Class H Receptors	23166, 338, 55576, 6678
REACTOME_PATHWAY	R-HSA-373753: Nephrin family interactions	84063, 4868, 6711, 8573, 23607, 9863, 88, 6709, 89
REACTOME_PATHWAY	R-HSA-390522: Striated Muscle Contraction	1756, 8557, 7169, 7168, 58, 29765, 7140, 7136, 4607, 4606, 88, 89
REACTOME_PATHWAY	R-HSA-416700: Other semaphorin interactions	3688, 91584, 3672, 9037, 57556, 971, 5365, 64218, 10154
REACTOME_PATHWAY	R-HSA-420029: Tight junction interactions	51208, 9080, 50855, 92359, 49861, 1366, 84612, 50848, 9076, 23562
REACTOME_PATHWAY	R-HSA-422356: Regulation of insulin secretion	2770, 6812, 773, 783, 784, 776, 6804, 3709, 9254, 6833, 291
REACTOME_PATHWAY	R-HSA-499943: Interconversion of nucleotide di- and triphosphates	203, 122481, 4830, 6240, 6241, 26289, 7296, 79077, 158067
REACTOME_PATHWAY	R-HSA-71288: Creatine metabolism	1158, 2593, 6534, 1160, 1152, 6538
REACTOME_PATHWAY	R-HSA-73621: Pyrimidine catabolism	1807, 1890, 30833, 56953, 51733, 7378
REACTOME_PATHWAY	R-HSA-877300: Interferon gamma signaling	3126, 2210, 80263, 2634, 3136, 816, 4684, 6772, 3119, 7706, 8651, 5724, 51127, 2209, 3106, 9021, 23087, 3134, 3105, 4940, 23321
REACTOME_PATHWAY	R-HSA-975138: TRAF6 mediated induction of NFkB and MAP kinases upon TLR7/8 or 9 activation	4214, 54106, 51284, 3656, 51311
REACTOME_PATHWAY	R-HSA-977068: Termination of O-glycan biosynthesis	4584, 200958, 256435, 10071, 4582, 727897, 6483, 4588, 140453, 283463
